# Supplementary material for: Crystal structure of bis­(ammonium) bis­[penta­aqua­(di­methyl­formamide)­zinc(II)] deca­vanadate tetra­hydrate
Source: Acta Crystallogr E Crystallogr Commun. 2022 Apr 5;78(Pt 5):481–4. doi: 10.1107/S2056989022003449 (PMC9069511; doi:10.1107/S2056989022003449)
Supplement: Supplementary file 1 [file e-78-00481-sup1.cif]

##############################################################################
#                                                                            #
# This CIF contains the data in a paper accepted for publication in          #
# Acta Crystallographica Section E. It conforms to the requirements of       #
# Notes for Authors for Acta Crystallographica Section E, and has been       #
# peer reviewed under the auspices of the IUCr Commission on Journals.       #
#                                                                            #
# Full details of the Crystallographic Information File format               #
# are given in the paper "The Crystallographic Information File (CIF):       #
# a New Standard Archive File for Crystallography" by S. R. Hall, F. H.      #
# Allen and I. D. Brown [Acta Cryst. (1991), A47, 655-685].                  #
#                                                                            #
# The current version of the core CIF dictionary is obtainable from          #
# ftp://ftp.iucr.org/pub/cif_core.dic.                                       #
#                                                                            #
# Software is freely available for graphical display of the structure(s)     #
# in this CIF. For information consult the CIF software page                 #
# http://www.iucr.org/resources/cif/software.                                #
#                                                                            #
# This file may be used for bona fide research purposes within the           #
# scientific community so long as proper attribution is given to the journal # 
# article from which it was obtained.                                        #
#                                                                            #
##############################################################################
data_I
_audit_creation_method     'SHELXL-2018/3'
_journal_date_recd_electronic     2022-03-03
_journal_date_accepted     2022-03-27
_journal_name_full     'Acta Crystallographica, Section E'
_journal_year     2022
_journal_volume     78
_journal_issue      5
_journal_page_first     0
_journal_page_last     0
_journal_paper_category     GM
_journal_paper_doi     10.1107/S2056989022003449
_journal_coeditor_code     YZ2017
_publ_contact_author_name
;
Luk\'a\<s Krivosudsk\'y
;
_publ_contact_author_address
;
Comenius University in Bratislava, Faculty of Natural Sciences, Department of
 Inorganic Chemistry, Mlynsk\'a dolina, Ilkovi\<cova 6, 842 15 Bratislava,
 Slovakia
;
_publ_contact_author_email
;
lukas.krivosudsky@uniba.sk
;
_publ_section_title
;
Crystal structure of bis(ammonium) bis[pentaaqua(dimethylformamide)zinc(II)]
decavanadate tetrahydrate
;
loop_
    _publ_author_name
    _publ_author_footnote
    _publ_author_address
    'Ebrahimi, Arash' .
;
Comenius University in Bratislava, Faculty of Natural Sciences,
Department of Inorganic Chemistry, Mlynsk\'a dolina, Ilkovi\<cova 6,
842 15 Bratislava,
Slovakia
;
    'Gyepes, R\'obert' .
;
Charles University, Department of Inorganic Chemistry, Hlavova 2030, Prague,
128 00, Czech Republic
;
    'Bujdo\<s, Marek' .
;
Comenius University in Bratislava, Faculty of Natural Sciences,
Institute of Laboratory Research on Geomaterials, Mlynsk\'a dolina,
Ilkovi\<cova 6,
842 15 Bratislava, Slovakia
;
    'Krivosudsk\'y, Luk\'a\<s' .
;
Comenius University in Bratislava, Faculty of Natural Sciences,
Department of Inorganic Chemistry, Mlynsk\'a dolina, Ilkovi\<cova 6,
842 15 Bratislava,
Slovakia
;
_publ_section_synopsis
;
The title polyoxometalate salt,
(NH~4~)~2~[Zn(H~2~O)~5~(DMF)]~2~[V~10~O~28~]\\cdot4H~2~O, comprising a
cationic Zn^2+^ complex, belongs to a group of relatively rare decavanadates
with complex counter-ions, previously including only eight crystal structures
with zinc(II) components. In the crystal structure, the ions are linked by
strong O---H...O hydrogen bonds between the coordinated water ligands and the
decavanadate, with the O...O distances ranging from 2.660 (2) to 2.893 (2)
\%A.
;
_chemical_name_systematic
;
Bis(ammonium) bis[pentaaqua(dimethylformamide)zinc(II)]
decavanadate tetrahydrate
;
_chemical_name_common     ?
_chemical_formula_moiety
                          '2(H4 N +), 2(C3 H17 N O6 Zn 2+), O28 V10 6-, 4(H2 O)'
_chemical_formula_sum     'C6 H50 N4 O44 V10 Zn2'
_chemical_formula_iupac
                           '(N H4)2 [Zn (C3 H7 N O) (H2 O1)5]2 [V10 O28], 4H2 O'
_chemical_formula_weight     1522.64
_chemical_melting_point     ?
_space_group_crystal_system     monoclinic
_space_group_name_H-M_alt     'P 21/n'
_space_group_name_Hall     '-P 2yn'
loop_
    _space_group_symop_operation_xyz
    'x, y, z'
    '-x+1/2, y+1/2, -z+1/2'
    '-x, -y, -z'
    'x-1/2, -y-1/2, z-1/2'
_cell_length_a     15.5436(6)
_cell_length_b     8.6538(4)
_cell_length_c     16.7362(7)
_cell_angle_alpha     90
_cell_angle_beta     108.6280(10)
_cell_angle_gamma     90
_cell_volume     2133.27(16)
_cell_formula_units_Z     2
_cell_measurement_reflns_used     9949
_cell_measurement_theta_min     2.5685
_cell_measurement_theta_max     27.5185
_cell_measurement_temperature     120(2)
_exptl_crystal_description     prism
_exptl_crystal_colour     orange
_exptl_crystal_size_max     0.489
_exptl_crystal_size_mid     0.228
_exptl_crystal_size_min     0.100
_exptl_crystal_density_diffrn     2.370
_exptl_crystal_density_meas     ?
_exptl_crystal_density_method     ?
_exptl_crystal_F_000     1512
_exptl_absorpt_coefficient_mu     3.312
_exptl_absorpt_correction_type     multi-scan
_exptl_absorpt_process_details
;
(SADABS; Krause <i>et al.</i>,  2015)
;
_exptl_absorpt_correction_T_min     0.57
_exptl_absorpt_correction_T_max     0.73
_diffrn_ambient_temperature     120(2)
_diffrn_source     ?
_diffrn_radiation_type     MoK\a
_diffrn_radiation_wavelength     0.71073
_diffrn_measurement_device_type     'Nonius KappaCCD with Buker APEXII detector'
_diffrn_measurement_method     'data from phi and omega scans'
_diffrn_detector_area_resol_mean     ?
_diffrn_reflns_number     29908
_diffrn_reflns_av_R_equivalents     0.0331
_diffrn_reflns_av_unetI/netI     0.0231
_diffrn_reflns_theta_min     2.167
_diffrn_reflns_theta_max     27.514
_diffrn_reflns_theta_full     25.242
_diffrn_measured_fraction_theta_max     0.999
_diffrn_measured_fraction_theta_full     1.000
_diffrn_reflns_limit_h_min     -20
_diffrn_reflns_limit_h_max     19
_diffrn_reflns_limit_k_min     -11
_diffrn_reflns_limit_k_max     11
_diffrn_reflns_limit_l_min     -21
_diffrn_reflns_limit_l_max     21
_refine_special_details     ?
_reflns_number_total     4901
_reflns_number_gt     4354
_reflns_threshold_expression     'I > 2\s(I)'
_refine_ls_structure_factor_coef     Fsqd
_refine_ls_matrix_type     full
_refine_ls_R_factor_all     0.0293
_refine_ls_R_factor_gt     0.0232
_refine_ls_wR_factor_gt     0.0541
_refine_ls_wR_factor_ref     0.0564
_refine_ls_goodness_of_fit_ref     1.060
_refine_ls_restrained_S_all     1.060
_refine_ls_number_reflns     4901
_refine_ls_number_parameters     372
_refine_ls_number_restraints     6
_refine_ls_hydrogen_treatment     mixed
_refine_ls_weighting_scheme     calc
_refine_ls_weighting_details
              'w=1/[\s^2^(Fo^2^)+(0.0284P)^2^+1.1852P] where P=(Fo^2^+2Fc^2^)/3'
_atom_sites_solution_hydrogens     mixed
_atom_sites_solution_primary     direct
_atom_sites_solution_secondary     ?
_refine_ls_shift/su_max     0.002
_refine_ls_shift/su_mean     0.000
_refine_diff_density_max     0.358
_refine_diff_density_min     -0.623
_refine_ls_extinction_method     none
_refine_ls_extinction_coef     .
loop_
    _atom_type_symbol
    _atom_type_description
    _atom_type_scat_dispersion_real
    _atom_type_scat_dispersion_imag
    _atom_type_scat_source
    'C' 'C' 0.0033 0.0016
                         'International Tables Vol C Tables 4.2.6.8 and 6.1.1.4'
    'H' 'H' 0.0000 0.0000
                         'International Tables Vol C Tables 4.2.6.8 and 6.1.1.4'
    'N' 'N' 0.0061 0.0033
                         'International Tables Vol C Tables 4.2.6.8 and 6.1.1.4'
    'O' 'O' 0.0106 0.0060
                         'International Tables Vol C Tables 4.2.6.8 and 6.1.1.4'
    'V' 'V' 0.3005 0.5294
                         'International Tables Vol C Tables 4.2.6.8 and 6.1.1.4'
    'Zn' 'Zn' 0.2839 1.4301
                         'International Tables Vol C Tables 4.2.6.8 and 6.1.1.4'
_computing_data_collection
;
<i>Instrument Service</i> (Bruker, 2021)
;
_computing_cell_refinement
;
SAINT (Bruker, 2019)
;
_computing_data_reduction
;
SAINT (Bruker, 2019)
;
_computing_structure_solution
;
<i>SHELXT2018/2</i> (Sheldrick, 2015a)
;
_computing_structure_refinement
;
<i>SHELXL2018/3</i> (Sheldrick, 2015b)
;
_computing_molecular_graphics
;
DIAMOND (Brandenburg & Putz, 2005)
;
_computing_publication_material
;
DIAMOND (Brandenburg & Putz, 2005)
;
loop_
    _atom_site_type_symbol
    _atom_site_label
    _atom_site_fract_x
    _atom_site_fract_y
    _atom_site_fract_z
    _atom_site_U_iso_or_equiv
    _atom_site_adp_type
    _atom_site_calc_flag
    _atom_site_occupancy
    _atom_site_disorder_assembly
    _atom_site_disorder_group
    Zn Zn1 0.31800(2) 0.46454(3) 0.54363(2) 0.00759(6) Uani d 1 . .
    O O1 0.36049(10) 0.62987(16) 0.47301(9) 0.0114(3) Uani d 1 . .
    O O2 0.31034(13) 0.30400(19) 0.45168(11) 0.0159(3) Uani d 1 . .
    H H2O 0.276(2) 0.240(3) 0.4386(19) 0.027(9) Uiso d 1 . .
    H H2P 0.350(2) 0.281(4) 0.439(2) 0.043(11) Uiso d 1 . .
    O O3 0.44977(11) 0.3899(2) 0.60794(10) 0.0125(3) Uani d 1 . .
    H H3O 0.4493(17) 0.310(3) 0.6204(16) 0.012(7) Uiso d 1 . .
    H H3P 0.478(2) 0.433(3) 0.653(2) 0.027(8) Uiso d 1 . .
    O O4 0.27068(12) 0.31855(17) 0.62168(10) 0.0107(3) Uani d 1 . .
    H H4O 0.2351(18) 0.260(3) 0.6034(16) 0.012(7) Uiso d 1 . .
    H H4P 0.311(2) 0.274(3) 0.6540(19) 0.026(8) Uiso d 1 . .
    O O5 0.32040(12) 0.64584(19) 0.62565(10) 0.0147(3) Uani d 1 . .
    H H5O 0.338(2) 0.648(4) 0.679(2) 0.037(9) Uiso d 1 . .
    H H5P 0.309(2) 0.728(4) 0.609(2) 0.041(10) Uiso d 1 . .
    O O6 0.17863(11) 0.51996(18) 0.48529(10) 0.0107(3) Uani d 1 . .
    H H6O 0.1613(18) 0.600(3) 0.4584(16) 0.025(8) Uiso d 1 . .
    H H6P 0.1389(16) 0.463(3) 0.4648(17) 0.018(7) Uiso d 1 . .
    C C1 0.31089(15) 0.6545(2) 0.39870(13) 0.0127(4) Uani d 1 . .
    H H1 0.267624 0.577353 0.372375 0.015 Uiso calc 1 . .
    N N1 0.31404(12) 0.7783(2) 0.35441(11) 0.0126(4) Uani d 1 . .
    C C2 0.37449(17) 0.9071(3) 0.38953(16) 0.0207(5) Uani d 1 . .
    H H2A 0.339767 0.991473 0.403582 0.031 Uiso calc 1 . .
    H H2B 0.402328 0.943400 0.348019 0.031 Uiso calc 1 . .
    H H2C 0.422078 0.873260 0.440631 0.031 Uiso calc 1 . .
    C C3 0.24580(16) 0.8028(3) 0.27197(15) 0.0230(5) Uani d 1 . .
    H H3A 0.208105 0.710072 0.255621 0.035 Uiso calc 1 . .
    H H3B 0.276127 0.823842 0.229986 0.035 Uiso calc 1 . .
    H H3C 0.207451 0.891060 0.275052 0.035 Uiso calc 1 . .
    V V1 0.66396(2) 0.54542(4) 0.97966(2) 0.00519(8) Uani d 1 . .
    V V2 0.48442(2) 0.68753(4) 0.99591(2) 0.00468(8) Uani d 1 . .
    V V3 0.54965(2) 0.33633(4) 0.83349(2) 0.00615(8) Uani d 1 . .
    V V4 0.37025(2) 0.46974(4) 0.84932(2) 0.00550(8) Uani d 1 . .
    V V5 0.51936(2) 0.68687(4) 0.82367(2) 0.00627(8) Uani d 1 . .
    O O7 0.63516(9) 0.70057(15) 0.90117(8) 0.0068(3) Uani d 1 . .
    O O8 0.48640(9) 0.80713(15) 0.91677(8) 0.0066(3) Uani d 1 . .
    O O9 0.76998(9) 0.57672(15) 1.03142(9) 0.0079(3) Uani d 1 . .
    O O10 0.60927(9) 0.67399(15) 1.05199(8) 0.0057(3) Uani d 1 . .
    O O11 0.45500(9) 0.79640(15) 1.06789(8) 0.0066(3) Uani d 1 . .
    O O12 0.57404(10) 0.20530(16) 0.77742(9) 0.0102(3) Uani d 1 . .
    O O13 0.42410(9) 0.32537(15) 0.79962(8) 0.0067(3) Uani d 1 . .
    O O14 0.26409(10) 0.43520(16) 0.80457(9) 0.0096(3) Uani d 1 . .
    O O15 0.66637(9) 0.39324(15) 0.90763(8) 0.0068(3) Uani d 1 . .
    O O16 0.51531(9) 0.50621(14) 0.92593(8) 0.0055(3) Uani d 1 . .
    O O17 0.36261(9) 0.60759(15) 0.94154(8) 0.0061(3) Uani d 1 . .
    O O18 0.54495(10) 0.51674(15) 0.77235(9) 0.0072(3) Uani d 1 . .
    O O19 0.39504(9) 0.63135(15) 0.79227(8) 0.0070(3) Uani d 1 . .
    O O20 0.51633(10) 0.82531(16) 0.75840(9) 0.0107(3) Uani d 1 . .
    N N2 0.13802(14) 0.5436(2) 0.65462(12) 0.0091(4) Uani d 1 . .
    H H2R 0.0918(19) 0.476(3) 0.6319(17) 0.017(7) Uiso d 1 . .
    H H2S 0.176(2) 0.502(3) 0.691(2) 0.024(8) Uiso d 1 . .
    H H2T 0.1165(18) 0.620(3) 0.6764(16) 0.019(7) Uiso d 1 . .
    H H2Q 0.165(2) 0.572(3) 0.618(2) 0.031(8) Uiso d 1 . .
    O O21 0.41424(12) 0.08923(19) 0.64987(12) 0.0191(4) Uani d 1 . .
    H H21A 0.446(2) 0.032(3) 0.6837(18) 0.036(9) Uiso d 1 . .
    H H21B 0.3783(19) 0.042(3) 0.6175(18) 0.037(10) Uiso d 1 . .
    O O22 0.46542(13) 0.2601(2) 0.41289(12) 0.0260(4) Uani d 1 . .
    H H22A 0.472(2) 0.250(4) 0.3693(16) 0.040(10) Uiso d 1 . .
    H H22B 0.5092(18) 0.296(4) 0.4460(18) 0.039(10) Uiso d 1 . .
loop_
    _atom_site_aniso_label
    _atom_site_aniso_U_11
    _atom_site_aniso_U_22
    _atom_site_aniso_U_33
    _atom_site_aniso_U_12
    _atom_site_aniso_U_13
    _atom_site_aniso_U_23
    Zn1 0.00799(12) 0.00689(11) 0.00765(11) -0.00058(9) 0.00214(9) -0.00008(9)
    O1 0.0120(8) 0.0121(7) 0.0107(7) -0.0031(6) 0.0046(6) 0.0005(6)
    O2 0.0122(9) 0.0163(8) 0.0222(9) -0.0065(7) 0.0099(7) -0.0108(7)
    O3 0.0122(8) 0.0103(8) 0.0122(8) 0.0005(7) 0.0001(6) 0.0005(7)
    O4 0.0087(8) 0.0085(7) 0.0129(8) -0.0020(7) 0.0006(7) 0.0017(6)
    O5 0.0246(9) 0.0090(8) 0.0068(8) 0.0014(7) -0.0002(7) -0.0004(6)
    O6 0.0079(8) 0.0077(7) 0.0133(8) -0.0006(6) -0.0009(6) 0.0015(6)
    C1 0.0122(11) 0.0143(10) 0.0135(10) 0.0001(9) 0.0069(9) -0.0010(8)
    N1 0.0106(9) 0.0150(9) 0.0142(9) 0.0021(7) 0.0069(8) 0.0037(7)
    C2 0.0288(14) 0.0143(11) 0.0244(12) -0.0034(10) 0.0162(11) 0.0011(9)
    C3 0.0163(12) 0.0374(14) 0.0168(12) 0.0070(11) 0.0073(10) 0.0110(11)
    V1 0.00446(17) 0.00613(15) 0.00523(15) 0.00007(12) 0.00188(13) -0.00022(12)
    V2 0.00508(17) 0.00396(15) 0.00497(15) 0.00072(12) 0.00156(13) 0.00013(12)
    V3 0.00678(17) 0.00668(16) 0.00561(16) 0.00051(13) 0.00282(13) -0.00102(12)
    V4 0.00511(17) 0.00675(15) 0.00438(15) 0.00021(12) 0.00115(13) -0.00009(12)
    V5 0.00768(18) 0.00618(16) 0.00514(16) 0.00000(13) 0.00230(13) 0.00097(12)
    O7 0.0071(7) 0.0072(6) 0.0068(6) -0.0008(5) 0.0032(6) -0.0003(5)
    O8 0.0068(7) 0.0058(6) 0.0074(7) 0.0003(5) 0.0024(6) 0.0003(5)
    O9 0.0070(7) 0.0088(6) 0.0081(7) 0.0001(6) 0.0027(6) 0.0000(5)
    O10 0.0057(7) 0.0055(6) 0.0056(6) -0.0004(5) 0.0011(5) -0.0006(5)
    O11 0.0068(7) 0.0061(6) 0.0072(7) 0.0007(5) 0.0027(6) 0.0000(5)
    O12 0.0104(8) 0.0113(7) 0.0097(7) 0.0000(6) 0.0045(6) -0.0033(6)
    O13 0.0066(7) 0.0076(6) 0.0061(6) 0.0000(5) 0.0023(6) -0.0003(5)
    O14 0.0078(7) 0.0121(7) 0.0081(7) -0.0005(6) 0.0014(6) 0.0002(6)
    O15 0.0060(7) 0.0077(6) 0.0075(7) 0.0001(5) 0.0033(6) 0.0000(5)
    O16 0.0045(7) 0.0057(6) 0.0063(6) 0.0001(5) 0.0019(6) 0.0004(5)
    O17 0.0045(7) 0.0062(6) 0.0075(6) 0.0009(5) 0.0019(5) 0.0002(5)
    O18 0.0071(7) 0.0084(6) 0.0064(6) -0.0006(5) 0.0029(6) -0.0002(5)
    O19 0.0074(7) 0.0079(6) 0.0055(6) 0.0012(5) 0.0017(6) 0.0014(5)
    O20 0.0117(8) 0.0109(7) 0.0095(7) -0.0005(6) 0.0033(6) 0.0018(6)
    N2 0.0090(9) 0.0078(8) 0.0095(9) 0.0005(8) 0.0014(8) 0.0011(7)
    O21 0.0162(9) 0.0113(8) 0.0217(9) -0.0007(7) -0.0056(8) -0.0002(7)
    O22 0.0184(10) 0.0405(11) 0.0223(10) -0.0112(8) 0.0110(9) -0.0143(9)
_geom_special_details
;
 All esds (except the esd in the dihedral angle between two l.s. planes)
 are estimated using the full covariance matrix.  The cell esds are taken
 into account individually in the estimation of esds in distances, angles
 and torsion angles; correlations between esds in cell parameters are only
 used when they are defined by crystal symmetry.  An approximate (isotropic)
 treatment of cell esds is used for estimating esds involving l.s. planes.
;
loop_
    _geom_bond_atom_site_label_1
    _geom_bond_atom_site_label_2
    _geom_bond_site_symmetry_2
    _geom_bond_distance
    _geom_bond_publ_flag
    Zn1 O2 . 2.0482(16) yes
    Zn1 O5 . 2.0772(16) yes
    Zn1 O3 . 2.0886(16) yes
    Zn1 O1 . 2.0926(14) yes
    Zn1 O4 . 2.1113(16) yes
    Zn1 O6 . 2.1273(16) yes
    O1 C1 . 1.255(3) ?
    O2 H2O . 0.75(3) ?
    O2 H2P . 0.74(3) ?
    O3 H3O . 0.73(3) ?
    O3 H3P . 0.83(3) ?
    O4 H4O . 0.74(3) ?
    O4 H4P . 0.79(3) ?
    O5 H5O . 0.84(3) ?
    O5 H5P . 0.76(3) ?
    O6 H6O . 0.82(2) ?
    O6 H6P . 0.78(2) ?
    C1 N1 . 1.313(3) ?
    C1 H1 . 0.9500 ?
    N1 C2 . 1.455(3) ?
    N1 C3 . 1.463(3) ?
    C2 H2A . 0.9800 ?
    C2 H2B . 0.9800 ?
    C2 H2C . 0.9800 ?
    C3 H3A . 0.9800 ?
    C3 H3B . 0.9800 ?
    C3 H3C . 0.9800 ?
    V1 O9 . 1.6210(14) ?
    V1 O15 . 1.7939(14) ?
    V1 O7 . 1.8312(14) ?
    V1 O17 3_667 2.0027(14) ?
    V1 O10 . 2.0208(14) ?
    V1 O16 . 2.2215(14) ?
    V1 V4 3_667 3.0765(5) ?
    V1 V5 . 3.1011(5) ?
    V1 V3 . 3.1047(5) ?
    V2 O8 . 1.6890(13) ?
    V2 O11 . 1.7029(14) ?
    V2 O10 . 1.8700(14) ?
    V2 O17 . 1.9470(14) ?
    V2 O16 . 2.1033(13) ?
    V2 O16 3_667 2.1256(13) ?
    V2 V3 3_667 3.0726(5) ?
    V2 V5 . 3.0993(5) ?
    V3 O12 . 1.5929(14) ?
    V3 O13 . 1.8525(14) ?
    V3 O18 . 1.8552(14) ?
    V3 O15 . 1.9067(14) ?
    V3 O11 3_667 2.0310(14) ?
    V3 O16 . 2.3168(14) ?
    V3 V5 . 3.0662(5) ?
    V3 V4 . 3.1066(5) ?
    V4 O14 . 1.6074(15) ?
    V4 O19 . 1.8031(14) ?
    V4 O13 . 1.8434(14) ?
    V4 O17 . 1.9841(14) ?
    V4 O10 3_667 2.0101(14) ?
    V4 O16 . 2.2317(14) ?
    V4 V5 . 3.1181(5) ?
    V5 O20 . 1.6118(14) ?
    V5 O18 . 1.8115(14) ?
    V5 O7 . 1.8559(14) ?
    V5 O19 . 1.8954(14) ?
    V5 O8 . 2.0696(14) ?
    V5 O16 . 2.3337(13) ?
    N2 H2R . 0.91(3) ?
    N2 H2S . 0.79(3) ?
    N2 H2T . 0.87(3) ?
    N2 H2Q . 0.88(3) ?
    O21 H21A . 0.79(2) ?
    O21 H21B . 0.76(2) ?
    O22 H22A . 0.78(2) ?
    O22 H22B . 0.79(2) ?
loop_
    _geom_angle_atom_site_label_1
    _geom_angle_atom_site_label_2
    _geom_angle_atom_site_label_3
    _geom_angle_site_symmetry_1
    _geom_angle_site_symmetry_3
    _geom_angle
    _geom_angle_publ_flag
    O2 Zn1 O5 . . 173.36(7) ?
    O2 Zn1 O3 . . 89.40(7) ?
    O5 Zn1 O3 . . 94.90(7) ?
    O2 Zn1 O1 . . 89.57(7) ?
    O5 Zn1 O1 . . 85.10(6) ?
    O3 Zn1 O1 . . 93.90(6) ?
    O2 Zn1 O4 . . 96.37(7) ?
    O5 Zn1 O4 . . 88.82(6) ?
    O3 Zn1 O4 . . 88.52(7) ?
    O1 Zn1 O4 . . 173.62(6) ?
    O2 Zn1 O6 . . 90.11(7) ?
    O5 Zn1 O6 . . 86.20(6) ?
    O3 Zn1 O6 . . 173.47(6) ?
    O1 Zn1 O6 . . 92.61(6) ?
    O4 Zn1 O6 . . 85.06(6) ?
    C1 O1 Zn1 . . 118.11(14) ?
    Zn1 O2 H2O . . 126(2) ?
    Zn1 O2 H2P . . 123(3) ?
    H2O O2 H2P . . 107(3) ?
    Zn1 O3 H3O . . 110(2) ?
    Zn1 O3 H3P . . 118(2) ?
    H3O O3 H3P . . 103(3) ?
    Zn1 O4 H4O . . 121(2) ?
    Zn1 O4 H4P . . 111(2) ?
    H4O O4 H4P . . 107(3) ?
    Zn1 O5 H5O . . 130(2) ?
    Zn1 O5 H5P . . 121(2) ?
    H5O O5 H5P . . 108(3) ?
    Zn1 O6 H6O . . 123.2(19) ?
    Zn1 O6 H6P . . 127.5(19) ?
    H6O O6 H6P . . 102(3) ?
    O1 C1 N1 . . 125.2(2) ?
    O1 C1 H1 . . 117.4 ?
    N1 C1 H1 . . 117.4 ?
    C1 N1 C2 . . 122.21(19) ?
    C1 N1 C3 . . 120.29(19) ?
    C2 N1 C3 . . 116.75(19) ?
    N1 C2 H2A . . 109.5 ?
    N1 C2 H2B . . 109.5 ?
    H2A C2 H2B . . 109.5 ?
    N1 C2 H2C . . 109.5 ?
    H2A C2 H2C . . 109.5 ?
    H2B C2 H2C . . 109.5 ?
    N1 C3 H3A . . 109.5 ?
    N1 C3 H3B . . 109.5 ?
    H3A C3 H3B . . 109.5 ?
    N1 C3 H3C . . 109.5 ?
    H3A C3 H3C . . 109.5 ?
    H3B C3 H3C . . 109.5 ?
    O9 V1 O15 . . 104.24(7) ?
    O9 V1 O7 . . 103.57(7) ?
    O15 V1 O7 . . 96.26(6) ?
    O9 V1 O17 . 3_667 98.45(6) ?
    O15 V1 O17 . 3_667 90.58(6) ?
    O7 V1 O17 . 3_667 154.50(6) ?
    O9 V1 O10 . . 97.95(6) ?
    O15 V1 O10 . . 155.49(6) ?
    O7 V1 O10 . . 88.44(6) ?
    O17 V1 O10 3_667 . 75.81(5) ?
    O9 V1 O16 . . 171.99(6) ?
    O15 V1 O16 . . 81.84(6) ?
    O7 V1 O16 . . 80.63(6) ?
    O17 V1 O16 3_667 . 76.05(5) ?
    O10 V1 O16 . . 75.19(5) ?
    O9 V1 V4 . 3_667 87.61(5) ?
    O15 V1 V4 . 3_667 129.85(4) ?
    O7 V1 V4 . 3_667 128.56(4) ?
    O17 V1 V4 3_667 3_667 39.28(4) ?
    O10 V1 V4 . 3_667 40.12(4) ?
    O16 V1 V4 . 3_667 84.47(4) ?
    O9 V1 V5 . . 136.35(5) ?
    O15 V1 V5 . . 83.63(5) ?
    O7 V1 V5 . . 32.99(4) ?
    O17 V1 V5 3_667 . 124.67(4) ?
    O10 V1 V5 . . 87.51(4) ?
    O16 V1 V5 . . 48.63(3) ?
    V4 V1 V5 3_667 . 120.389(14) ?
    O9 V1 V3 . . 138.31(5) ?
    O15 V1 V3 . . 34.12(4) ?
    O7 V1 V3 . . 85.11(4) ?
    O17 V1 V3 3_667 . 86.96(4) ?
    O10 V1 V3 . . 123.27(4) ?
    O16 V1 V3 . . 48.13(4) ?
    V4 V1 V3 3_667 . 118.865(14) ?
    V5 V1 V3 . . 59.218(11) ?
    O8 V2 O11 . . 106.98(7) ?
    O8 V2 O10 . . 98.98(6) ?
    O11 V2 O10 . . 98.61(6) ?
    O8 V2 O17 . . 96.31(6) ?
    O11 V2 O17 . . 94.96(6) ?
    O10 V2 O17 . . 155.59(6) ?
    O8 V2 O16 . . 87.47(6) ?
    O11 V2 O16 . . 165.32(6) ?
    O10 V2 O16 . . 81.25(6) ?
    O17 V2 O16 . . 80.53(5) ?
    O8 V2 O16 . 3_667 165.68(6) ?
    O11 V2 O16 . 3_667 87.09(6) ?
    O10 V2 O16 . 3_667 81.02(6) ?
    O17 V2 O16 . 3_667 79.50(5) ?
    O16 V2 O16 . 3_667 78.36(6) ?
    O8 V2 V3 . 3_667 145.25(5) ?
    O11 V2 V3 . 3_667 38.27(5) ?
    O10 V2 V3 . 3_667 89.35(4) ?
    O17 V2 V3 . 3_667 88.85(4) ?
    O16 V2 V3 . 3_667 127.24(4) ?
    O16 V2 V3 3_667 3_667 48.87(4) ?
    O8 V2 V5 . . 38.66(5) ?
    O11 V2 V5 . . 145.64(5) ?
    O10 V2 V5 . . 90.27(4) ?
    O17 V2 V5 . . 89.87(4) ?
    O16 V2 V5 . . 48.82(4) ?
    O16 V2 V5 3_667 . 127.18(4) ?
    V3 V2 V5 3_667 . 176.038(14) ?
    O12 V3 O13 . . 102.07(7) ?
    O12 V3 O18 . . 104.42(7) ?
    O13 V3 O18 . . 91.28(6) ?
    O12 V3 O15 . . 102.19(7) ?
    O13 V3 O15 . . 154.51(6) ?
    O18 V3 O15 . . 90.18(6) ?
    O12 V3 O11 . 3_667 98.81(6) ?
    O13 V3 O11 . 3_667 84.97(6) ?
    O18 V3 O11 . 3_667 156.74(6) ?
    O15 V3 O11 . 3_667 83.72(6) ?
    O12 V3 O16 . . 173.76(6) ?
    O13 V3 O16 . . 77.99(5) ?
    O18 V3 O16 . . 81.80(5) ?
    O15 V3 O16 . . 77.04(5) ?
    O11 V3 O16 3_667 . 74.96(5) ?
    O12 V3 V5 . . 137.23(5) ?
    O13 V3 V5 . . 84.58(4) ?
    O18 V3 V5 . . 32.81(4) ?
    O15 V3 V5 . . 82.95(4) ?
    O11 V3 V5 3_667 . 123.94(4) ?
    O16 V3 V5 . . 48.99(3) ?
    O12 V3 V2 . 3_667 130.07(5) ?
    O13 V3 V2 . 3_667 78.67(4) ?
    O18 V3 V2 . 3_667 125.52(4) ?
    O15 V3 V2 . 3_667 79.82(4) ?
    O11 V3 V2 3_667 3_667 31.29(4) ?
    O16 V3 V2 . 3_667 43.72(3) ?
    V5 V3 V2 . 3_667 92.705(12) ?
    O12 V3 V1 . . 134.03(5) ?
    O13 V3 V1 . . 123.55(4) ?
    O18 V3 V1 . . 81.71(4) ?
    O15 V3 V1 . . 31.85(4) ?
    O11 V3 V1 3_667 . 81.33(4) ?
    O16 V3 V1 . . 45.57(3) ?
    V5 V3 V1 . . 60.334(11) ?
    V2 V3 V1 3_667 . 62.101(11) ?
    O12 V3 V4 . . 134.74(5) ?
    O13 V3 V4 . . 32.71(4) ?
    O18 V3 V4 . . 81.72(4) ?
    O15 V3 V4 . . 122.81(4) ?
    O11 V3 V4 3_667 . 82.82(4) ?
    O16 V3 V4 . . 45.79(3) ?
    V5 V3 V4 . . 60.676(11) ?
    V2 V3 V4 3_667 . 61.307(10) ?
    V1 V3 V4 . . 91.121(12) ?
    O14 V4 O19 . . 104.99(7) ?
    O14 V4 O13 . . 102.14(7) ?
    O19 V4 O13 . . 94.71(6) ?
    O14 V4 O17 . . 99.59(6) ?
    O19 V4 O17 . . 91.24(6) ?
    O13 V4 O17 . . 155.11(6) ?
    O14 V4 O10 . 3_667 97.90(7) ?
    O19 V4 O10 . 3_667 155.58(6) ?
    O13 V4 O10 . 3_667 88.61(6) ?
    O17 V4 O10 . 3_667 76.46(5) ?
    O14 V4 O16 . . 172.94(6) ?
    O19 V4 O16 . . 81.20(6) ?
    O13 V4 O16 . . 80.45(6) ?
    O17 V4 O16 . . 76.62(5) ?
    O10 V4 O16 3_667 . 75.50(5) ?
    O14 V4 V1 . 3_667 88.21(5) ?
    O19 V4 V1 . 3_667 130.95(4) ?
    O13 V4 V1 . 3_667 128.99(4) ?
    O17 V4 V1 . 3_667 39.72(4) ?
    O10 V4 V1 3_667 3_667 40.38(4) ?
    O16 V4 V1 . 3_667 85.11(4) ?
    O14 V4 V3 . . 134.99(5) ?
    O19 V4 V3 . . 83.90(4) ?
    O13 V4 V3 . . 32.89(4) ?
    O17 V4 V3 . . 124.63(4) ?
    O10 V4 V3 3_667 . 85.94(4) ?
    O16 V4 V3 . . 48.08(3) ?
    V1 V4 V3 3_667 . 119.349(14) ?
    O14 V4 V5 . . 138.20(5) ?
    O19 V4 V5 . . 33.46(4) ?
    O13 V4 V5 . . 83.20(4) ?
    O17 V4 V5 . . 88.66(4) ?
    O10 V4 V5 3_667 . 123.81(4) ?
    O16 V4 V5 . . 48.31(3) ?
    V1 V4 V5 3_667 . 120.716(13) ?
    V3 V4 V5 . . 59.021(11) ?
    O20 V5 O18 . . 104.25(7) ?
    O20 V5 O7 . . 103.77(7) ?
    O18 V5 O7 . . 94.15(6) ?
    O20 V5 O19 . . 101.19(7) ?
    O18 V5 O19 . . 91.23(6) ?
    O7 V5 O19 . . 152.28(6) ?
    O20 V5 O8 . . 100.13(6) ?
    O18 V5 O8 . . 155.54(6) ?
    O7 V5 O8 . . 81.94(6) ?
    O19 V5 O8 . . 81.98(6) ?
    O20 V5 O16 . . 173.31(6) ?
    O18 V5 O16 . . 82.22(5) ?
    O7 V5 O16 . . 77.15(5) ?
    O19 V5 O16 . . 76.68(5) ?
    O8 V5 O16 . . 73.35(5) ?
    O20 V5 V3 . . 137.94(5) ?
    O18 V5 V3 . . 33.71(4) ?
    O7 V5 V3 . . 85.86(4) ?
    O19 V5 V3 . . 83.66(4) ?
    O8 V5 V3 . . 121.86(4) ?
    O16 V5 V3 . . 48.51(3) ?
    O20 V5 V2 . . 130.78(5) ?
    O18 V5 V2 . . 124.94(5) ?
    O7 V5 V2 . . 76.63(4) ?
    O19 V5 V2 . . 78.01(4) ?
    O8 V5 V2 . . 30.65(4) ?
    O16 V5 V2 . . 42.72(3) ?
    V3 V5 V2 . . 91.233(12) ?
    O20 V5 V1 . . 136.08(5) ?
    O18 V5 V1 . . 82.44(5) ?
    O7 V5 V1 . . 32.50(4) ?
    O19 V5 V1 . . 122.27(4) ?
    O8 V5 V1 . . 81.48(4) ?
    O16 V5 V1 . . 45.59(3) ?
    V3 V5 V1 . . 60.448(11) ?
    V2 V5 V1 . . 60.851(11) ?
    O20 V5 V4 . . 132.78(5) ?
    O18 V5 V4 . . 82.01(5) ?
    O7 V5 V4 . . 122.67(4) ?
    O19 V5 V4 . . 31.63(4) ?
    O8 V5 V4 . . 79.96(4) ?
    O16 V5 V4 . . 45.57(3) ?
    V3 V5 V4 . . 60.303(11) ?
    V2 V5 V4 . . 60.938(10) ?
    V1 V5 V4 . . 90.971(12) ?
    V1 O7 V5 . . 114.51(7) ?
    V2 O8 V5 . . 110.69(7) ?
    V2 O10 V4 . 3_667 108.53(6) ?
    V2 O10 V1 . . 107.55(6) ?
    V4 O10 V1 3_667 . 99.50(6) ?
    V2 O11 V3 . 3_667 110.45(7) ?
    V4 O13 V3 . . 114.40(7) ?
    V1 O15 V3 . . 114.03(7) ?
    V2 O16 V2 . 3_667 101.64(6) ?
    V2 O16 V1 . . 93.07(5) ?
    V2 O16 V1 3_667 . 94.24(5) ?
    V2 O16 V4 . . 93.27(5) ?
    V2 O16 V4 3_667 . 92.58(5) ?
    V1 O16 V4 . . 169.57(7) ?
    V2 O16 V3 . . 170.95(7) ?
    V2 O16 V3 3_667 . 87.41(5) ?
    V1 O16 V3 . . 86.30(5) ?
    V4 O16 V3 . . 86.13(5) ?
    V2 O16 V5 . . 88.46(5) ?
    V2 O16 V5 3_667 . 169.89(7) ?
    V1 O16 V5 . . 85.77(5) ?
    V4 O16 V5 . . 86.12(5) ?
    V3 O16 V5 . . 82.50(4) ?
    V2 O17 V4 . . 106.64(6) ?
    V2 O17 V1 . 3_667 107.55(6) ?
    V4 O17 V1 . 3_667 101.01(6) ?
    V5 O18 V3 . . 113.48(7) ?
    V4 O19 V5 . . 114.91(7) ?
    H2R N2 H2S . . 110(3) ?
    H2R N2 H2T . . 108(2) ?
    H2S N2 H2T . . 109(3) ?
    H2R N2 H2Q . . 112(3) ?
    H2S N2 H2Q . . 104(3) ?
    H2T N2 H2Q . . 114(2) ?
    H21A O21 H21B . . 109(3) ?
    H22A O22 H22B . . 111(3) ?
loop_
    _geom_torsion_atom_site_label_1
    _geom_torsion_atom_site_label_2
    _geom_torsion_atom_site_label_3
    _geom_torsion_atom_site_label_4
    _geom_torsion_site_symmetry_1
    _geom_torsion_site_symmetry_2
    _geom_torsion_site_symmetry_3
    _geom_torsion_site_symmetry_4
    _geom_torsion
    _geom_torsion_publ_flag
    Zn1 O1 C1 N1 . . . . 160.84(16) ?
    O1 C1 N1 C2 . . . . -3.0(3) ?
    O1 C1 N1 C3 . . . . -172.8(2) ?
    O9 V1 O7 V5 . . . . 174.37(7) ?
    O15 V1 O7 V5 . . . . 68.06(8) ?
    O17 V1 O7 V5 3_667 . . . -36.62(17) ?
    O10 V1 O7 V5 . . . . -87.82(7) ?
    O16 V1 O7 V5 . . . . -12.58(7) ?
    V4 V1 O7 V5 3_667 . . . -87.71(8) ?
    V3 V1 O7 V5 . . . . 35.75(6) ?
    O20 V5 O7 V1 . . . . -174.70(8) ?
    O18 V5 O7 V1 . . . . -68.93(8) ?
    O19 V5 O7 V1 . . . . 31.69(17) ?
    O8 V5 O7 V1 . . . . 86.78(7) ?
    O16 V5 O7 V1 . . . . 12.11(7) ?
    V3 V5 O7 V1 . . . . -36.23(6) ?
    V2 V5 O7 V1 . . . . 56.03(6) ?
    V4 V5 O7 V1 . . . . 14.23(9) ?
    O11 V2 O8 V5 . . . . -179.02(6) ?
    O10 V2 O8 V5 . . . . 79.05(7) ?
    O17 V2 O8 V5 . . . . -81.86(7) ?
    O16 V2 O8 V5 . . . . -1.67(7) ?
    O16 V2 O8 V5 3_667 . . . -9.8(3) ?
    V3 V2 O8 V5 3_667 . . . -178.97(3) ?
    O8 V2 O10 V4 . . . 3_667 -178.45(6) ?
    O11 V2 O10 V4 . . . 3_667 72.71(7) ?
    O17 V2 O10 V4 . . . 3_667 -50.33(16) ?
    O16 V2 O10 V4 . . . 3_667 -92.44(6) ?
    O16 V2 O10 V4 3_667 . . 3_667 -12.94(6) ?
    V3 V2 O10 V4 3_667 . . 3_667 35.44(5) ?
    V5 V2 O10 V4 . . . 3_667 -140.62(5) ?
    O8 V2 O10 V1 . . . . -71.68(7) ?
    O11 V2 O10 V1 . . . . 179.48(6) ?
    O17 V2 O10 V1 . . . . 56.44(16) ?
    O16 V2 O10 V1 . . . . 14.33(6) ?
    O16 V2 O10 V1 3_667 . . . 93.83(6) ?
    V3 V2 O10 V1 3_667 . . . 142.21(5) ?
    V5 V2 O10 V1 . . . . -33.84(5) ?
    O8 V2 O11 V3 . . . 3_667 179.95(7) ?
    O10 V2 O11 V3 . . . 3_667 -77.85(7) ?
    O17 V2 O11 V3 . . . 3_667 81.80(7) ?
    O16 V2 O11 V3 . . . 3_667 10.5(3) ?
    O16 V2 O11 V3 3_667 . . 3_667 2.61(7) ?
    V5 V2 O11 V3 . . . 3_667 178.87(3) ?
    O14 V4 O13 V3 . . . . 177.55(8) ?
    O19 V4 O13 V3 . . . . 71.10(8) ?
    O17 V4 O13 V3 . . . . -32.15(18) ?
    O10 V4 O13 V3 3_667 . . . -84.67(8) ?
    O16 V4 O13 V3 . . . . -9.14(7) ?
    V1 V4 O13 V3 3_667 . . . -84.80(8) ?
    V5 V4 O13 V3 . . . . 39.62(6) ?
    O12 V3 O13 V4 . . . . -177.51(8) ?
    O18 V3 O13 V4 . . . . -72.47(8) ?
    O15 V3 O13 V4 . . . . 20.64(18) ?
    O11 V3 O13 V4 3_667 . . . 84.54(7) ?
    O16 V3 O13 V4 . . . . 8.87(7) ?
    V5 V3 O13 V4 . . . . -40.31(6) ?
    V2 V3 O13 V4 3_667 . . . 53.56(6) ?
    V1 V3 O13 V4 . . . . 8.43(9) ?
    O9 V1 O15 V3 . . . . -177.41(7) ?
    O7 V1 O15 V3 . . . . -71.66(8) ?
    O17 V1 O15 V3 3_667 . . . 83.73(7) ?
    O10 V1 O15 V3 . . . . 28.39(18) ?
    O16 V1 O15 V3 . . . . 7.90(7) ?
    V4 V1 O15 V3 3_667 . . . 83.63(8) ?
    V5 V1 O15 V3 . . . . -41.12(6) ?
    O20 V5 O18 V3 . . . . -178.51(8) ?
    O7 V5 O18 V3 . . . . 76.15(8) ?
    O19 V5 O18 V3 . . . . -76.64(8) ?
    O8 V5 O18 V3 . . . . -3.5(2) ?
    O16 V5 O18 V3 . . . . -0.26(7) ?
    V2 V5 O18 V3 . . . . -0.44(10) ?
    V1 V5 O18 V3 . . . . 45.77(6) ?
    V4 V5 O18 V3 . . . . -46.29(6) ?
    O12 V3 O18 V5 . . . . -179.26(8) ?
    O13 V3 O18 V5 . . . . 77.94(8) ?
    O15 V3 O18 V5 . . . . -76.62(8) ?
    O11 V3 O18 V5 3_667 . . . -2.3(2) ?
    O16 V3 O18 V5 . . . . 0.27(7) ?
    V2 V3 O18 V5 3_667 . . . 0.97(10) ?
    V1 V3 O18 V5 . . . . -45.80(6) ?
    V4 V3 O18 V5 . . . . 46.56(6) ?
    O14 V4 O19 V5 . . . . -174.03(7) ?
    O13 V4 O19 V5 . . . . -70.12(8) ?
    O17 V4 O19 V5 . . . . 85.69(8) ?
    O10 V4 O19 V5 3_667 . . . 26.93(18) ?
    O16 V4 O19 V5 . . . . 9.44(7) ?
    V1 V4 O19 V5 3_667 . . . 85.04(8) ?
    V3 V4 O19 V5 . . . . -39.01(6) ?
    O20 V5 O19 V4 . . . . 177.33(8) ?
    O18 V5 O19 V4 . . . . 72.55(8) ?
    O7 V5 O19 V4 . . . . -28.78(17) ?
    O8 V5 O19 V4 . . . . -83.86(8) ?
    O16 V5 O19 V4 . . . . -9.16(7) ?
    V3 V5 O19 V4 . . . . 39.64(6) ?
    V2 V5 O19 V4 . . . . -52.98(6) ?
    V1 V5 O19 V4 . . . . -9.28(9) ?
loop_
    _geom_hbond_atom_site_label_D
    _geom_hbond_atom_site_label_H
    _geom_hbond_atom_site_label_A
    _geom_hbond_site_symmetry_D
    _geom_hbond_site_symmetry_H
    _geom_hbond_site_symmetry_A
    _geom_hbond_distance_DH
    _geom_hbond_distance_HA
    _geom_hbond_distance_DA
    _geom_hbond_angle_DHA
    _geom_hbond_publ_flag
    O2 H2O O15 ? ? 4_665 0.75(3) 1.98(3) 2.722(2) 167(3) yes
    O3 H3P O18 . . . 0.83(3) 2.07(3) 2.892(2) 173(3) yes
    O4 H4O O17 . . 2_546 0.74(3) 1.97(3) 2.710(2) 177(3) yes
    O5 H5O O19 . . . 0.85(3) 1.82(3) 2.659(2) 169(3) yes
    O5 H5P O9 . . 4_575 0.76(3) 2.10(3) 2.842(2) 164(3) yes
    O6 H6O O7 . . 4_575 0.82(3) 1.95(3) 2.771(2) 173(3) yes
    O6 H6P O11 . . 2_546 0.78(2) 2.00(2) 2.769(2) 170(3) yes
_shelx_space_group_comment
;
The symmetry employed for this shelxl refinement is uniquely defined
by the following loop, which should always be used as a source of
symmetry information in preference to the above space-group names.
They are only intended as comments.
;
_shelx_estimated_absorpt_T_min     0.294
_shelx_estimated_absorpt_T_max     0.733
_shelx_hkl_file
;
  -1   0   0    0.00    0.20
  -1   0   0   -0.10    0.20
   1   0   0    0.00    0.20
   1   0   0    0.20    0.20
   1   0   0    0.10    0.20
   1   0   0    0.00    0.10
  -1   0   0    0.10    0.20
  -1   0   0    0.10    0.20
  -2   0   0  723.13   15.10
  -2   0   0  711.93   14.80
   2   0   0  719.63   14.90
  -2   0   0  714.63   14.70
  -2   0   0  741.23   14.90
   2   0   0  729.23   15.10
   2   0   0  730.33   14.80
  -3   0   0    2.00    0.90
   3   0   0    0.80    0.80
  -3   0   0    2.10    0.90
   3   0   0    2.10    1.00
   3   0   0    2.80    1.10
  -3   0   0    0.50    1.00
  -3   0   0    1.10    0.90
  -4   0   0   24.80    2.20
   4   0   0   23.10    2.10
  -4   0   0   23.50    2.10
  -4   0   0   27.30    2.30
   4   0   0   26.60    2.00
  -4   0   0   23.30    2.40
   5   0   0   -0.80    1.10
  -5   0   0    1.50    1.50
  -5   0   0   -0.70    1.00
  -5   0   0   -0.80    1.40
   5   0   0   -0.80    1.10
  -5   0   0   -0.10    1.10
   5   0   0   -0.10    0.40
  -6   0   0 3335.67   67.29
  -6   0   0 3297.67   66.59
   6   0   0 3345.47   66.69
  -6   0   0 3369.26   66.09
  -7   0   0    0.30    1.80
   7   0   0    0.10    0.50
  -7   0   0    0.20    1.50
   7   0   0    0.80    1.60
  -7   0   0    0.40    2.00
  -8   0   0    5.10    2.30
   8   0   0    2.50    1.70
  -8   0   0    6.30    2.40
  -8   0   0    5.40    1.90
  -9   0   0   -1.90    1.40
   9   0   0    1.00    1.60
  -9   0   0    2.80    1.90
   9   0   0   -0.10    1.10
  -9   0   0    2.30    2.30
  10   0   0  118.09    6.10
 -10   0   0  112.89    6.60
  10   0   0  108.49    6.20
 -10   0   0  110.79    6.00
 -10   0   0  120.79    6.30
  10   0   0  125.09    8.00
 -11   0   0   -1.20    2.10
  11   0   0    2.70    3.40
 -11   0   0    1.20    2.60
  11   0   0   -0.60    1.90
 -11   0   0    2.00    2.70
  12   0   0   11.90    2.70
 -12   0   0   10.80    3.70
  12   0   0   14.50    4.70
 -12   0   0   23.40    3.50
  12   0   0   13.00    3.20
 -13   0   0    3.40    3.30
  13   0   0   -0.60    2.30
  13   0   0    0.50    3.30
 -13   0   0   -1.50    2.60
  14   0   0  307.37   14.20
  14   0   0  285.17   14.60
 -14   0   0  287.67   13.20
 -14   0   0  261.57   10.80
 -15   0   0    1.80    3.50
  15   0   0   -3.50    3.30
 -15   0   0   -2.80    3.10
  16   0   0  179.68   12.50
 -16   0   0  194.38   11.90
  17   0   0    0.50    4.00
 -17   0   0   -2.40    4.20
  18   0   0   10.70    5.20
 -18   0   0    2.80    4.60
  19   0   0    7.20    4.80
 -19   0   0    0.80    5.00
   0  -1   0    0.80    0.30
   0  -1   0    0.90    0.60
   0  -1   0   -0.60    0.40
   0  -1   0    0.20    0.70
   0   1   0    0.90    0.50
   0   1   0    0.10    0.30
   0   1   0    0.20    0.40
   0   1   0    0.70    0.80
   0   1   0    0.10    0.30
   0   1   0    0.50    0.60
  -1  -1   0 3606.04   69.79
   1  -1   0 3781.52   72.29
   1  -1   0 3418.56   70.09
  -1  -1   0 3460.05   69.69
   1  -1   0 3568.84   70.19
   1  -1   0 3934.21   72.59
  -1  -1   0 3614.74   71.79
  -1   1   0 3699.63   70.69
  -1   1   0 3750.42   70.59
   1   1   0 3525.05   69.79
  -1   1   0 3621.84   70.09
  -1   1   0 3518.25   71.69
  -1   1   0 3987.50   72.19
   1   1   0 3458.65   69.69
  -2  -1   0    3.10    1.00
  -2  -1   0    2.70    1.00
  -2  -1   0    7.00    1.50
   2  -1   0    1.20    0.90
   2  -1   0    1.90    1.10
   2  -1   0   -0.20    0.80
  -2  -1   0   -0.60    0.80
   2  -1   0    0.30    0.40
   2  -1   0    0.90    0.50
  -2  -1   0    0.50    0.70
  -2   1   0    1.60    1.10
  -2   1   0    0.90    0.50
   2   1   0    1.60    1.00
   2   1   0    0.70    0.90
  -2   1   0    1.60    0.60
   2   1   0    2.60    1.30
   2   1   0    0.00    0.90
  -2   1   0    2.70    0.90
  -3  -1   0 1181.98   24.80
   3  -1   0 1196.98   25.00
   3  -1   0 1195.78   25.50
  -3  -1   0 1200.68   24.80
  -3  -1   0 1169.78   24.20
   3  -1   0 1158.98   23.80
   3  -1   0 1195.88   23.70
  -3  -1   0 1210.08   24.90
   3  -1   0 1200.28   23.60
   3   1   0 1168.18   24.60
  -3   1   0 1187.98   24.90
   3   1   0 1224.48   24.90
   3   1   0 1190.98   24.80
  -3   1   0 1183.18   26.50
  -3   1   0 1148.59   23.60
  -3   1   0 1200.98   23.80
  -3   1   0 1203.98   23.80
   3   1   0 1202.48   24.90
   4  -1   0   69.39    4.20
  -4  -1   0   68.49    3.20
   4  -1   0   70.69    2.80
   4  -1   0   80.49    3.10
  -4  -1   0   75.39    3.80
   4  -1   0   72.19    3.60
   4  -1   0   67.29    2.80
  -4  -1   0   76.09    3.70
  -4   1   0   75.09    3.00
  -4   1   0   73.29    2.80
   4   1   0   68.49    3.40
  -4   1   0   66.89    2.90
   4   1   0   68.49    3.20
  -4   1   0   65.59    3.60
   4   1   0   67.39    3.50
   5  -1   0  834.72   19.20
  -5  -1   0  858.51   19.50
   5  -1   0  844.92   18.60
   5  -1   0  837.62   18.30
   5  -1   0  856.61   21.00
  -5  -1   0  861.31   19.50
  -5  -1   0  847.82   19.10
   5  -1   0  856.31   18.40
   5   1   0  867.21   19.60
  -5   1   0  863.01   18.60
  -5   1   0  841.02   18.10
  -5   1   0  864.71   18.60
   5   1   0  851.31   19.60
  -5   1   0  841.22   19.80
  -6  -1   0   41.50    3.60
  -6  -1   0   27.80    2.90
   6  -1   0   35.70    2.60
   6  -1   0   39.50    2.80
   6  -1   0   31.90    4.30
   6  -1   0   39.40    3.20
   6  -1   0   41.60    3.10
  -6  -1   0   39.90    3.70
  -6   1   0   36.90    2.70
  -6   1   0   35.90    3.50
  -6   1   0   35.50    2.80
   6   1   0   39.60    3.60
   6   1   0   32.10    3.30
  -6   1   0   37.70    2.80
  -7  -1   0  422.96   12.30
   7  -1   0  425.36   14.10
   7  -1   0  434.06   11.50
   7  -1   0  418.76   11.20
  -7  -1   0  421.46   12.10
   7  -1   0  429.06   11.70
  -7  -1   0  423.76   12.10
   7   1   0  416.06   12.20
  -7   1   0  418.06   10.80
  -7   1   0  402.56   11.20
  -7   1   0  431.86   11.40
  -7   1   0  409.06   12.60
   7   1   0  423.56   12.20
  -8  -1   0   35.00    3.80
   8  -1   0   34.70    4.90
  -8  -1   0   33.50    3.80
   8  -1   0   28.70    3.10
   8  -1   0   31.30    3.20
   8  -1   0   35.80    3.40
  -8  -1   0   36.50    4.00
  -8   1   0   32.40    4.00
   8   1   0   32.10    3.80
  -8   1   0   42.70    3.50
  -8   1   0   40.90    3.60
   8   1   0   39.20    4.20
  -9  -1   0  331.97   11.20
   9  -1   0  336.47   10.80
  -9  -1   0  349.47   11.50
  -9  -1   0  350.26   11.40
   9  -1   0  341.17   10.60
   9  -1   0  342.57   10.60
   9  -1   0  358.46   13.80
   9   1   0  332.47   11.50
  -9   1   0  348.67   10.10
  -9   1   0  342.47   10.70
  -9   1   0  357.26   12.30
   9   1   0  332.57   11.30
 -10  -1   0   20.90    3.60
  10  -1   0   18.40    4.50
 -10  -1   0   25.50    4.00
  10  -1   0   17.50    3.00
  10  -1   0   11.80    2.50
 -10  -1   0   26.30    3.80
  10   1   0   13.60    3.00
 -10   1   0   20.70    3.10
 -10   1   0   20.30    3.10
 -10   1   0   21.60    3.70
  10   1   0   20.50    3.60
  11  -1   0    2.00    2.10
 -11  -1   0    0.50    2.30
  11  -1   0    4.80    2.30
  11  -1   0   -0.30    3.10
 -11  -1   0    3.50    2.50
 -11  -1   0    1.50    2.60
 -11   1   0    3.50    2.00
  11   1   0   -0.70    2.10
 -11   1   0   -1.40    2.50
 -11   1   0   -1.50    2.20
  12  -1   0   20.30    3.50
 -12  -1   0   25.40    4.40
  12  -1   0   18.60    3.40
  12  -1   0   22.10    5.10
 -12  -1   0   18.10    3.90
  12   1   0   26.20    4.30
 -12   1   0   26.70    3.80
 -12   1   0   17.90    4.40
 -13  -1   0  104.09    7.60
  13  -1   0  108.39    8.50
 -13  -1   0  107.99    7.10
 -13   1   0   98.09    8.10
 -13   1   0  122.09    6.30
  13   1   0  108.99    7.40
  14  -1   0   72.49    8.80
 -14  -1   0   65.39    7.10
 -14  -1   0   69.69    7.00
  14   1   0   55.29    6.40
 -14   1   0   58.99    5.50
 -14   1   0   70.79    7.70
 -15  -1   0   17.20    4.60
  15  -1   0   17.90    5.50
 -15  -1   0    8.00    3.90
  15   1   0   19.60    5.70
  15   1   0    7.60    3.90
 -15   1   0   16.90    5.10
 -16  -1   0    6.30    3.40
  16  -1   0   15.90    5.50
 -16  -1   0    1.80    4.60
  16   1   0    6.60    5.30
 -16   1   0    6.30    4.40
 -17  -1   0  145.49   11.20
  17  -1   0  175.88   12.40
 -17   1   0  164.78   11.80
  17   1   0  161.08   12.20
 -18  -1   0    6.10    4.80
  18  -1   0   24.00    6.50
 -18   1   0   13.10    5.70
  18   1   0   25.50    6.80
 -19  -1   0   36.30    7.70
  19  -1   0   36.70    7.60
  19   1   0   47.50    8.60
 -19   1   0   32.80    7.50
   0  -2   0    2.40    0.60
   0  -2   0    1.60    1.20
   0  -2   0    2.40    1.20
   0  -2   0    1.20    1.50
   0   2   0    2.10    0.60
   0   2   0    5.10    1.40
   0   2   0    1.60    0.90
   0   2   0    2.30    1.00
   0   2   0    0.60    0.80
   1  -2   0  430.46    9.50
  -1  -2   0  431.16   10.50
   1  -2   0  425.16   10.80
   1  -2   0  439.66   11.70
  -1  -2   0  465.05   11.80
   1  -2   0  431.96    9.60
   1  -2   0  435.26    9.30
  -1   2   0  442.66    9.40
   1   2   0  425.46   10.00
  -1   2   0  419.36    9.40
   1   2   0  420.96   10.00
   1   2   0  437.66   10.10
  -1   2   0  420.56    9.90
  -1   2   0  433.16    9.60
   2  -2   0 2808.72   56.49
   2  -2   0 2902.01   55.49
   2  -2   0 2856.81   57.29
  -2  -2   0 2841.52   54.59
   2  -2   0 2783.72   54.19
  -2  -2   0 2952.00   56.49
   2   2   0 2753.22   55.79
  -2   2   0 2802.72   54.49
  -2   2   0 2770.62   54.39
   2   2   0 2746.03   55.69
  -2   2   0 2866.31   55.49
  -3  -2   0  228.78    5.70
   3  -2   0  232.58    7.50
   3  -2   0  234.18    5.50
  -3  -2   0  241.88    7.50
  -3  -2   0  229.48    7.60
  -3   2   0  228.28    5.70
  -3   2   0  236.18    5.70
   3   2   0  224.58    7.10
  -3   2   0  245.48    7.00
   3   2   0  225.38    7.00
  -4  -2   0 2365.66   46.70
   4  -2   0 2369.26   46.40
   4  -2   0 2401.26   49.20
  -4  -2   0 2402.36   48.70
  -4  -2   0 2343.57   48.70
   4  -2   0 2303.87   49.10
   4  -2   0 2363.36   46.10
   4   2   0 2311.27   48.30
  -4   2   0 2357.16   46.30
  -4   2   0 2395.26   46.50
  -4   2   0 2423.66   48.40
   4   2   0 2380.16   48.40
  -4   2   0 2379.26   46.40
   5  -2   0   83.19    5.00
   5  -2   0   73.69    2.90
   5  -2   0   65.99    4.20
  -5  -2   0   75.49    4.80
   5  -2   0   77.69    3.20
  -5  -2   0   80.59    3.70
   5   2   0   76.49    4.40
  -5   2   0   75.89    3.10
   5   2   0   78.19    4.40
  -5   2   0   72.89    3.20
  -5   2   0   75.49    3.20
  -5   2   0   79.09    4.20
   6  -2   0  272.57   10.10
   6  -2   0  276.97    7.70
  -6  -2   0  269.27    8.20
   6  -2   0  283.27    9.50
  -6  -2   0  276.47    9.60
   6  -2   0  275.87    7.40
   6   2   0  263.67    9.10
  -6   2   0  295.27    7.90
  -6   2   0  280.27    7.70
  -6   2   0  270.17    9.40
  -6   2   0  267.67    7.30
   6   2   0  283.67    9.30
   7  -2   0   16.90    2.20
   7  -2   0   20.10    2.40
  -7  -2   0   17.90    2.60
  -7  -2   0   20.60    3.60
   7  -2   0   17.90    3.60
   7  -2   0   18.50    3.10
   7   2   0   15.10    2.90
   7   2   0   21.20    3.10
  -7   2   0   17.70    2.20
  -7   2   0   18.80    3.40
  -7   2   0   20.80    2.30
  -7   2   0   19.60    2.30
   8  -2   0   81.79    4.40
   8  -2   0   90.39    5.40
  -8  -2   0   96.19    5.20
   8  -2   0   92.39    6.50
  -8  -2   0   81.69    5.70
  -8   2   0   82.09    4.30
  -8   2   0   85.29    4.40
   8   2   0   87.89    5.40
  -8   2   0   92.79    4.10
  -8   2   0   87.09    5.90
   8   2   0   84.29    5.40
   9  -2   0    2.20    2.70
  -9  -2   0   -1.10    1.90
   9  -2   0   -0.40    1.30
  -9  -2   0    1.10    2.50
   9  -2   0   -1.10    1.90
  -9   2   0   -0.40    1.40
  -9   2   0   -1.00    2.30
   9   2   0    0.90    2.10
   9   2   0    0.10    1.80
  -9   2   0   -0.20    1.50
  10  -2   0   68.99    5.20
 -10  -2   0   86.79    6.20
  10  -2   0   90.99    7.30
  10  -2   0   75.49    4.70
 -10  -2   0   85.89    5.90
 -10   2   0   84.59    5.00
 -10   2   0   90.29    4.60
  10   2   0   88.09    6.00
 -10   2   0   93.79    6.40
  10   2   0   90.99    6.30
 -11  -2   0    3.00    3.00
 -11  -2   0    1.30    2.60
  11  -2   0    2.60    3.10
  11  -2   0    2.80    1.80
  11  -2   0    3.30    1.70
 -11   2   0    0.60    1.80
 -11   2   0    2.20    2.10
  11   2   0   -0.20    2.30
  11   2   0    1.00    2.40
 -11   2   0   -4.60    2.50
  12  -2   0   31.60    6.00
  12  -2   0   34.70    4.50
 -12  -2   0   42.70    5.70
 -12  -2   0   27.10    4.70
 -12   2   0   35.10    3.70
  12   2   0   30.00    4.70
 -12   2   0   35.80    5.30
 -13  -2   0   41.00    5.50
 -13  -2   0   36.20    5.60
  13  -2   0   41.20    6.50
 -13   2   0   36.00    5.90
 -13   2   0   41.70    4.80
  13   2   0   43.30    5.60
 -14  -2   0   52.49    6.30
 -14  -2   0   58.29    6.70
  14  -2   0   59.29    8.10
 -14   2   0   44.60    6.80
  14   2   0   47.30    6.30
  15  -2   0    8.90    4.40
 -15  -2   0    2.90    3.60
 -15  -2   0    3.10    3.40
  15   2   0    2.30    3.10
 -15   2   0    2.80    3.50
 -16  -2   0   75.29    8.20
 -16  -2   0   49.10    6.90
  16  -2   0   67.09    9.10
 -16   2   0   45.20    7.50
 -17  -2   0    5.10    4.30
 -17  -2   0    5.00    4.50
  17  -2   0   13.90    5.40
 -17   2   0   15.30    5.90
  18  -2   0   29.30    6.80
 -18  -2   0   31.60    6.70
  18   2   0   39.10    8.30
 -18   2   0   17.30    6.30
   0  -3   0    1.10    1.30
   0  -3   0    1.50    1.90
   0  -3   0    0.20    0.60
   0  -3   0   -1.00    1.30
   0   3   0    1.20    1.00
   0   3   0    1.30    1.00
   0   3   0    1.60    1.00
   0   3   0    0.70    0.70
   0   3   0    1.40    1.00
   1  -3   0  717.23   18.90
  -1  -3   0  752.62   19.10
  -1  -3   0  733.23   14.40
   1  -3   0  740.53   16.00
   1  -3   0  734.03   17.90
  -1  -3   0  766.42   17.50
   1  -3   0  734.63   15.80
  -1   3   0  711.53   15.90
  -1   3   0  749.13   15.70
   1   3   0  738.03   16.70
   1   3   0  742.63   16.80
  -1   3   0  727.43   15.90
   1   3   0  738.93   14.40
   1   3   0  739.63   16.60
   2  -3   0  296.57    9.30
  -2  -3   0  314.67   10.40
   2  -3   0  292.57    7.40
   2  -3   0  317.77    7.10
  -2  -3   0  296.27    9.20
   2  -3   0  313.97   10.60
   2   3   0  314.17    8.70
  -2   3   0  299.47    8.00
   2   3   0  286.27    8.60
  -2   3   0  290.97    7.40
   2   3   0  308.27    8.60
  -2   3   0  296.07    7.40
   3  -3   0  350.96   11.70
  -3  -3   0  364.46   10.80
  -3  -3   0  351.16    7.60
  -3  -3   0  371.26   11.60
  -3   3   0  365.96    8.50
   3   3   0  367.66   10.30
   3   3   0  347.77   10.00
  -3   3   0  352.36    8.50
  -3   3   0  371.86    9.80
   4  -3   0   50.19    4.40
   4  -3   0   43.00    4.30
  -4  -3   0   48.50    4.70
  -4  -3   0   49.50    4.20
  -4  -3   0   50.09    2.30
   4   3   0   46.10    3.90
  -4   3   0   48.40    2.40
   4   3   0   48.80    3.80
  -4   3   0   51.89    2.50
  -4   3   0   42.80    3.50
   5  -3   0    1.50    0.90
  -5  -3   0    1.30    2.70
   5  -3   0   -1.50    1.50
   5  -3   0    0.30    1.90
  -5  -3   0    5.10    2.20
  -5  -3   0    1.40    1.10
  -5   3   0    3.70    1.10
  -5   3   0    3.30    1.70
   5   3   0    2.90    1.90
  -5   3   0    1.90    1.00
  -6  -3   0   93.99    6.10
   6  -3   0  101.59    6.20
  -6  -3   0  100.59    4.30
   6  -3   0  104.69    4.00
   6  -3   0  101.39    6.10
   6   3   0  105.39    5.80
  -6   3   0   99.49    4.00
   6   3   0  106.89    5.80
  -6   3   0  118.29    6.10
  -6   3   0   97.09    3.90
  -6   3   0  103.99    4.10
  -7  -3   0   13.50    2.20
   7  -3   0   23.40    3.90
   7  -3   0   15.80    2.00
  -7  -3   0   12.10    3.30
   7  -3   0   20.50    3.80
  -7   3   0   17.20    2.10
  -7   3   0   17.20    2.10
   7   3   0   19.00    3.30
  -7   3   0   17.20    2.00
   7   3   0   14.10    2.80
  -7   3   0    9.70    2.80
   8  -3   0  100.79    6.90
  -8  -3   0   90.19    6.30
  -8  -3   0   77.29    4.60
   8  -3   0   62.39    5.00
   8  -3   0   82.99    4.20
  -8   3   0   83.79    4.20
  -8   3   0   90.99    6.20
   8   3   0   85.29    5.70
  -8   3   0   78.39    4.10
  -8   3   0   86.29    3.80
   8   3   0   88.59    5.80
   9  -3   0   87.69    6.90
  -9  -3   0   92.39    6.70
   9  -3   0   87.69    6.10
   9  -3   0   89.69    4.70
  -9  -3   0   89.19    5.30
  -9   3   0   92.09    4.10
  -9   3   0   91.19    4.70
   9   3   0   93.99    6.30
  -9   3   0   90.79    4.60
  -9   3   0   81.89    6.40
   9   3   0   75.09    5.80
 -10  -3   0  275.37   10.10
 -10  -3   0  278.47   11.80
  10  -3   0  264.47    9.30
  10  -3   0  283.97   11.30
  10  -3   0  294.77   13.10
  10   3   0  296.77   11.80
 -10   3   0  290.27    8.30
 -10   3   0  276.77   12.00
  10   3   0  277.87   11.30
 -10   3   0  287.17   10.10
 -10   3   0  275.07    9.30
 -11  -3   0   72.89    7.40
 -11  -3   0   63.39    5.20
  11  -3   0   63.29    7.50
  11  -3   0   75.89    6.00
 -11   3   0   75.39    5.00
  11   3   0   70.19    6.90
  11   3   0   83.59    6.40
 -11   3   0   75.29    4.10
 -11   3   0   67.69    7.00
  12  -3   0   39.40    6.40
 -12  -3   0   18.40    3.60
 -12  -3   0   26.40    5.30
  12   3   0   20.70    4.40
 -12   3   0   18.30    4.50
  13  -3   0    3.30    3.60
 -13  -3   0    0.30    3.90
 -13  -3   0    0.40    2.60
 -13   3   0    0.20    3.60
  13   3   0   -1.40    2.70
 -14  -3   0    1.90    3.00
  14  -3   0   -0.30    3.20
 -14  -3   0    1.90    3.80
 -14   3   0    0.70    3.50
  14   3   0   -4.70    2.40
 -15  -3   0   -1.20    3.10
  15  -3   0    5.70    4.10
 -15  -3   0    5.10    4.10
  15   3   0   -0.80    3.00
 -15   3   0   -2.50    3.80
  16  -3   0   15.90    5.50
 -16  -3   0    5.90    4.40
 -16  -3   0   13.10    4.40
  16   3   0   19.60    5.10
 -16   3   0   21.90    5.80
 -17  -3   0   24.30    5.70
  17  -3   0   31.00    7.00
 -17  -3   0   30.70    6.10
 -17   3   0   33.20    6.60
 -18  -3   0   48.70    8.40
 -18  -3   0   43.70    8.50
  18  -3   0   54.49    8.80
 -18   3   0   32.60    7.60
   0  -4   0  130.69    6.20
   0  -4   0  136.69    4.00
   0  -4   0  134.89    7.50
   0   4   0  135.99    5.10
   0   4   0  133.49    5.10
   0   4   0  132.79    4.00
   0   4   0  129.09    5.20
   1  -4   0  292.87   11.30
   1  -4   0  282.77    7.60
  -1  -4   0  307.77   11.50
  -1  -4   0  282.17    9.50
  -1   4   0  299.07    7.60
   1   4   0  292.37    8.70
   1   4   0  290.77    6.20
   1   4   0  278.97    8.60
   1   4   0  294.57    8.70
  -1   4   0  288.07    8.00
  -1   4   0  289.87    8.10
   1   4   0  281.37    8.60
  -2  -4   0   65.79    5.40
  -2  -4   0   69.59    5.00
   2  -4   0   74.59    5.40
   2  -4   0   72.59    5.00
   2  -4   0   63.59    3.30
   2   4   0   68.79    4.10
   2   4   0   61.49    3.80
  -2   4   0   73.69    3.30
  -2   4   0   63.09    3.20
  -2   4   0   70.69    3.70
   2   4   0   64.79    4.10
   3  -4   0   48.70    4.80
   3  -4   0   44.00    4.70
  -3  -4   0   53.49    4.90
   3  -4   0   47.20    2.70
  -3  -4   0   47.60    4.50
   3   4   0   47.40    4.10
   3   4   0   43.80    3.80
  -3   4   0   47.70    2.60
  -3   4   0   49.60    2.70
  -3   4   0   49.50    3.40
   3   4   0   46.10    4.00
   4  -4   0    7.30    3.00
  -4  -4   0    8.90    2.90
   4  -4   0   10.90    2.60
  -4  -4   0    7.00    0.90
  -4  -4   0    6.50    0.80
  -4  -4   0    8.20    3.00
   4   4   0    6.00    2.10
  -4   4   0    6.50    2.00
  -4   4   0    7.80    1.40
  -4   4   0    6.40    1.30
   4   4   0    6.00    2.20
   4   4   0    4.60    1.90
   5  -4   0  143.99    8.00
  -5  -4   0  144.69    7.50
  -5  -4   0  136.39    7.50
  -5  -4   0  138.09    4.20
   5  -4   0  149.88    7.60
   5   4   0  145.89    6.60
  -5   4   0  139.59    6.40
  -5   4   0  142.79    4.90
   5   4   0  136.49    6.60
   5   4   0  152.68    7.00
  -5   4   0  142.39    4.80
   6  -4   0  508.05   16.30
  -6  -4   0  504.35   15.90
  -6  -4   0  493.55   11.90
  -6  -4   0  514.15   16.30
   6  -4   0  517.25   16.70
  -6   4   0  514.65   12.40
   6   4   0  512.15   15.20
  -6   4   0  518.95   14.90
   6   4   0  530.95   15.30
  -6   4   0  510.25   12.20
  -7  -4   0  462.85   11.90
  -7  -4   0  478.75   15.70
   7  -4   0  452.05   15.80
   7  -4   0  482.05   16.20
  -7   4   0  482.35   12.00
   7   4   0  455.55   14.90
  -7   4   0  498.55   15.00
  -7   4   0  487.55   12.10
   7   4   0  490.05   15.10
  -7   4   0  497.65   11.90
   8  -4   0   16.40    2.10
  -8  -4   0   13.60    2.20
   8  -4   0   15.70    4.00
  -8  -4   0   11.10    3.90
   8  -4   0   20.10    4.30
  -8   4   0   17.80    2.30
  -8   4   0   13.60    2.10
   8   4   0   10.20    3.10
  -8   4   0   13.90    2.00
  -8   4   0   14.70    3.50
   8   4   0   14.70    3.20
   9  -4   0   21.00    4.40
  -9  -4   0   26.20    4.80
  -9  -4   0   19.70    3.00
   9  -4   0   17.70    4.30
   9   4   0   16.90    3.60
  -9   4   0   14.80    3.80
   9   4   0   29.80    4.50
  -9   4   0   20.90    2.40
  -9   4   0   16.60    2.60
  -9   4   0   19.40    2.60
 -10  -4   0   15.20    3.00
  10  -4   0   13.30    3.70
 -10  -4   0   10.00    4.20
  10  -4   0   26.00    5.30
 -10   4   0   14.80    2.60
  10   4   0   17.10    3.80
 -10   4   0   18.00    2.40
  10   4   0   18.60    4.00
 -10   4   0   15.50    4.10
  11  -4   0   19.10    4.30
  11  -4   0   20.80    5.10
 -11  -4   0   22.70    3.70
 -11  -4   0   20.60    5.00
  11   4   0   16.60    4.00
 -11   4   0   27.50    4.80
  11   4   0   17.60    4.10
 -11   4   0   19.00    3.30
  12  -4   0   10.50    3.70
 -12  -4   0    5.60    4.30
  12  -4   0    6.30    4.00
 -12  -4   0    3.50    2.70
  12   4   0    5.30    3.50
 -12   4   0   12.90    4.00
 -13  -4   0   11.80    3.60
 -13  -4   0    7.20    4.40
  13  -4   0    0.10    3.40
  13  -4   0    6.20    3.40
 -13   4   0    3.00    4.00
  13   4   0    7.10    3.80
 -14  -4   0   34.70    6.80
  14  -4   0   32.80    7.00
 -14  -4   0   26.80    4.80
 -14   4   0   23.10    6.00
  14   4   0   30.70    5.80
 -15  -4   0  160.18   10.90
  15  -4   0  154.38   11.80
 -15   4   0  163.78   11.60
  15   4   0  159.78   10.70
 -16  -4   0   59.29    8.50
  16  -4   0   56.49    9.00
  16   4   0   41.90    6.80
 -16   4   0   41.20    7.80
 -17  -4   0   22.40    6.70
  17  -4   0   31.50    7.10
 -17   4   0   28.70    7.20
  17   4   0   29.90    6.10
   0  -5   0    0.10    1.80
   0   5   0   -0.50    1.30
   0   5   0    0.50    1.10
   0   5   0   -1.10    1.40
   0   5   0    0.40    1.50
   0   5   0   -0.80    1.20
   1  -5   0  924.21   25.80
  -1  -5   0  896.41   25.50
   1   5   0  900.31   21.50
  -1   5   0  950.80   20.90
  -1   5   0  905.91   20.90
   1   5   0  918.11   21.70
  -1   5   0  891.61   20.70
   1   5   0  918.71   21.50
   1   5   0  906.01   18.00
  -1   5   0  915.21   20.90
  -2  -5   0 2128.69   46.80
   2  -5   0 2099.99   49.80
   2  -5   0 2216.28   48.00
  -2  -5   0 2169.58   49.80
   2   5   0 2202.58   45.50
  -2   5   0 2197.88   43.80
  -2   5   0 2080.79   43.90
   2   5   0 2153.28   45.50
   2   5   0 2129.59   45.60
  -2   5   0 2078.09   43.60
  -3  -5   0   77.69    5.80
   3  -5   0   95.29    6.30
   3  -5   0   98.49    6.90
   3  -5   0   87.89    4.00
  -3  -5   0   97.39    7.10
   3   5   0   93.79    5.60
   3   5   0   82.49    5.20
  -3   5   0   99.09    4.80
  -3   5   0   79.99    3.90
  -3   5   0   84.39    3.80
   3   5   0   80.89    4.90
  -4  -5   0  484.05   16.70
   4  -5   0  472.95   16.90
   4  -5   0  490.55   15.80
  -4  -5   0  488.75   15.60
  -4   5   0  483.45   11.80
  -4   5   0  488.45   12.00
   4   5   0  471.05   14.30
   4   5   0  469.05   14.20
  -4   5   0  474.65   13.30
   4   5   0  498.55   14.40
   5  -5   0  225.48   10.40
  -5  -5   0  235.48   10.20
  -5  -5   0  236.88   11.00
   5  -5   0  240.88   11.30
  -5   5   0  233.38    7.10
  -5   5   0  224.38    8.70
   5   5   0  227.68    9.20
   5   5   0  236.68    9.50
  -5   5   0  228.88    6.90
   5   5   0  246.18    9.60
   6  -5   0   30.20    4.50
  -6  -5   0   26.20    4.90
  -6  -5   0   26.60    1.90
   6  -5   0   23.50    4.40
  -6  -5   0   26.10    4.70
  -6   5   0   26.10    2.50
  -6   5   0   25.70    2.50
   6   5   0   22.90    3.80
  -6   5   0   24.50    3.70
   6   5   0   27.70    4.00
  -7  -5   0  101.09    7.40
  -7  -5   0   89.99    3.70
  -7  -5   0   92.19    7.30
   7  -5   0   87.59    7.00
   7   5   0  101.29    6.40
   7   5   0   90.89    6.40
  -7   5   0   98.29    4.50
  -7   5   0   92.79    4.40
  -7   5   0  100.79    6.50
  -7   5   0   95.19    4.20
   8  -5   0  686.73   21.90
  -8  -5   0  685.33   21.40
   8  -5   0  710.33   22.50
  -8  -5   0  685.83   16.10
  -8   5   0  694.03   16.50
   8   5   0  690.13   20.60
  -8   5   0  709.43   20.40
   8   5   0  700.93   20.50
  -8   5   0  693.73   16.80
   9  -5   0  145.09    9.60
   9  -5   0  161.78    9.80
  -9  -5   0  144.39    6.00
  -9  -5   0  157.28    9.70
  -9   5   0  158.58    9.00
  -9   5   0  155.18    5.70
  -9   5   0  157.58    6.30
   9   5   0  148.69    8.70
   9   5   0  153.78    8.80
  10  -5   0  124.79    9.10
 -10  -5   0  104.99    8.60
  10  -5   0  111.49    7.90
  10   5   0  116.09    7.90
  10   5   0  104.59    7.80
 -10   5   0  118.99    8.40
 -10   5   0  105.99    5.40
  11  -5   0    5.30    2.30
 -11  -5   0    1.80    4.10
  11  -5   0    6.80    3.90
 -11   5   0   -1.00    3.40
  11   5   0    9.30    3.60
  11   5   0   -1.20    3.20
 -12  -5   0    6.60    4.60
  12  -5   0    5.00    4.10
  12  -5   0   15.50    3.80
  12   5   0   10.90    3.90
 -12   5   0    3.60    4.10
  13  -5   0    9.40    4.20
  13  -5   0   15.70    5.20
 -13  -5   0   11.50    5.10
 -13   5   0    5.30    4.30
  13   5   0   13.50    4.60
  14  -5   0   52.29    8.40
 -14  -5   0   70.39    8.80
 -14   5   0   67.19    8.70
  14   5   0   58.99    7.80
 -15  -5   0   -0.90    4.10
  15  -5   0    0.60    4.20
 -15   5   0   -6.40    4.00
  15   5   0    0.60    3.60
 -16  -5   0  140.89   11.20
  16  -5   0  131.49   11.60
 -16   5   0  135.09   12.80
  16   5   0  129.59   11.80
 -17  -5   0    6.10    4.70
  17  -5   0    1.30    4.30
 -17   5   0   -6.40    5.00
  17   5   0   12.50    5.20
   0  -6   0 1703.13   43.20
   0   6   0 1665.63   36.90
   0   6   0 1726.03   37.20
   0   6   0 1650.83   36.90
   0   6   0 1730.73   33.90
  -1  -6   0 2456.45   57.09
   1  -6   0 2450.05   54.39
   1   6   0 2400.06   51.19
   1   6   0 2400.96   51.19
  -1   6   0 2369.16   50.29
   1   6   0 2465.85   51.49
  -1   6   0 2399.76   50.19
  -1   6   0 2402.66   50.49
  -1   6   0 2375.76   50.39
  -1   6   0 2523.05   48.60
  -2  -6   0  790.92   24.80
   2  -6   0  794.62   24.80
   2  -6   0  773.32   22.40
   2   6   0  750.62   19.80
  -2   6   0  753.72   18.50
   2   6   0  774.92   19.90
  -2   6   0  756.72   18.50
   2   6   0  763.72   20.00
  -2   6   0  741.13   18.50
  -2   6   0  760.62   18.20
   3  -6   0   91.29    6.50
  -3  -6   0   87.19    6.60
  -3  -6   0   74.19    7.20
   3  -6   0   80.49    7.60
   3   6   0   77.79    5.40
   3   6   0   85.49    5.50
  -3   6   0   91.59    4.50
  -3   6   0   84.59    4.80
   3   6   0   79.59    5.50
  -3   6   0   76.19    4.10
   4  -6   0  253.67   12.80
  -4  -6   0  236.28   10.90
  -4  -6   0  258.97   12.50
   4  -6   0  234.88   11.20
  -4   6   0  237.28    8.80
  -4   6   0  243.68    7.80
   4   6   0  250.77   10.00
  -4   6   0  234.98    7.50
   4   6   0  226.48    9.50
   4   6   0  242.38    9.90
  -5  -6   0  417.46   15.30
  -5  -6   0  421.76   16.90
   5  -6   0  427.06   15.70
   5  -6   0  423.96   16.90
  -5   6   0  397.66   11.10
  -5   6   0  403.26   12.90
  -5   6   0  402.16   11.00
   5   6   0  411.46   13.90
   5   6   0  408.76   14.00
  -6  -6   0  244.88   11.80
  -6  -6   0  252.07   12.50
   6  -6   0  250.97   12.90
   6  -6   0  239.18   11.60
  -6   6   0  233.28    7.80
   6   6   0  252.67   10.70
   6   6   0  258.07   10.80
  -6   6   0  255.67   10.30
  -7  -6   0  311.87   14.20
  -7  -6   0  332.97   14.20
   7  -6   0  318.87   14.20
   7  -6   0  332.87   15.10
  -7   6   0  308.17   12.00
  -7   6   0  313.67    9.40
   7   6   0  314.07   12.50
   7   6   0  315.97   12.70
   8  -6   0   -2.50    2.90
   8  -6   0    3.80    3.50
  -8  -6   0    0.10    3.00
  -8  -6   0   -3.80    3.20
  -8   6   0    1.20    1.40
  -8   6   0    3.00    1.70
  -8   6   0    2.10    2.80
   8   6   0    4.40    3.00
   8   6   0   -1.70    2.30
   9  -6   0    1.00    3.30
  -9  -6   0    2.00    4.00
  -9   6   0    4.10    3.40
   9   6   0    1.50    2.70
   9   6   0    2.00    2.30
  -9   6   0    4.00    1.80
 -10  -6   0   19.30    5.50
  10  -6   0   24.10    5.50
  10  -6   0   16.80    5.10
  10   6   0   21.70    4.50
 -10   6   0   19.80    4.60
  10   6   0   22.00    4.80
  11  -6   0   23.70    5.90
 -11  -6   0   18.90    5.70
  11  -6   0   19.10    5.50
 -11   6   0   16.80    4.80
  11   6   0   11.10    3.80
  12  -6   0   17.90    5.60
  12  -6   0   21.40    5.30
 -12  -6   0    9.50    5.20
  12   6   0   25.50    5.10
 -12   6   0   17.90    5.40
  13  -6   0   51.19    7.70
 -13  -6   0   61.39    8.50
  13  -6   0   59.19    8.50
  13   6   0   68.79    8.20
 -13   6   0   52.29    7.70
 -14  -6   0   22.70    6.30
  14  -6   0   22.80    6.60
  14   6   0   15.60    5.10
 -14   6   0   17.60    6.00
  15  -6   0  107.39   12.20
 -15  -6   0   99.99   11.20
  15   6   0  107.29   11.10
 -15   6   0   98.59   10.70
 -16  -6   0   50.89    8.50
  16  -6   0   55.99    9.50
  16   6   0   52.99    8.20
 -16   6   0   43.70    8.50
   0  -7   0    0.20    3.60
   0   7   0    0.60    1.70
   0   7   0   -0.80    1.00
   0   7   0   -1.40    2.00
   0   7   0    1.20    2.00
  -1  -7   0  140.29   10.40
   1  -7   0  139.89   10.40
  -1   7   0  127.49    6.40
   1   7   0  121.09    6.70
   1   7   0  143.69    7.20
  -1   7   0  130.29    6.40
   1   7   0  141.69    8.60
  -1   7   0  135.39    5.20
  -1   7   0  119.99    6.30
  -2  -7   0 1186.28   36.30
   2  -7   0 1319.67   34.30
   2  -7   0 1302.77   37.40
   2   7   0 1255.87   31.00
  -2   7   0 1258.37   29.50
  -2   7   0 1335.57   29.80
   2   7   0 1348.97   31.30
  -2   7   0 1314.27   28.20
  -2   7   0 1303.27   29.60
   3  -7   0   -0.40    3.20
  -3  -7   0   -1.80    3.10
   3  -7   0    1.20    2.40
   3   7   0    3.20    2.40
  -3   7   0    1.10    1.80
  -3   7   0    0.30    1.50
   3   7   0   -0.80    2.10
  -3   7   0    3.50    1.90
  -3   7   0   -1.90    1.50
   4  -7   0 1245.38   33.90
  -4  -7   0 1206.88   35.20
   4  -7   0 1188.78   35.60
  -4   7   0 1228.68   28.40
   4   7   0 1222.08   30.50
  -4   7   0 1185.98   27.50
   4   7   0 1241.68   30.90
  -5  -7   0   98.99    8.10
   5  -7   0   82.49    9.60
   5  -7   0   75.99    8.10
  -5  -7   0   65.19    8.40
  -5   7   0   83.19    4.60
  -5   7   0   71.69    5.70
   5   7   0   96.59    6.80
   5   7   0   81.59    6.50
   6  -7   0  200.38   12.50
  -6  -7   0  192.78   11.90
   6  -7   0  187.98   10.80
  -6  -7   0  182.18   10.40
   6   7   0  184.68    9.70
  -6   7   0  198.68    7.30
  -6   7   0  197.88    9.30
   6   7   0  189.68    9.80
  -7  -7   0   97.59    7.80
   7  -7   0   92.99    9.50
   7  -7   0   94.59    9.00
  -7  -7   0  110.59    9.30
  -7   7   0   87.99    4.90
  -7   7   0   97.29    7.30
   7   7   0   95.79    7.40
   7   7   0   90.69    7.30
   8  -7   0   55.99    8.20
   8  -7   0   72.09    8.40
  -8  -7   0   69.89    8.70
  -8  -7   0   75.39    8.50
   8   7   0   95.89    7.50
  -8   7   0   63.49    6.60
   8   7   0   72.49    7.50
  -9  -7   0    9.90    4.10
   9  -7   0    6.30    4.20
   9  -7   0   15.60    5.10
  -9   7   0   12.50    4.50
   9   7   0    7.80    3.70
   9   7   0   11.30    3.90
  10  -7   0   18.40    4.90
  10  -7   0   18.10    5.60
 -10  -7   0   12.90    5.20
  10   7   0   21.40    5.20
  10   7   0    9.50    4.10
 -10   7   0    9.90    4.10
 -11  -7   0   43.50    7.40
  11  -7   0   39.00    7.40
  11  -7   0   40.90    7.10
  11   7   0   45.00    6.80
 -11   7   0   35.20    6.40
 -12  -7   0   44.30    7.70
  12  -7   0   37.10    7.50
  12  -7   0   37.50    7.20
  12   7   0   47.30    7.40
 -12   7   0   34.60    6.70
 -13  -7   0   41.70    7.70
  13  -7   0   51.79    8.40
 -13   7   0   38.30    7.20
  13   7   0   40.80    7.00
 -14  -7   0   11.60    5.60
  14   7   0    6.30    3.80
 -14   7   0    4.00    5.10
   0  -8   0 1030.90   33.50
   0   8   0 1056.49   26.40
   0   8   0 1011.10   26.30
   1  -8   0  177.88   12.40
  -1   8   0  160.58    7.90
   1   8   0  153.18    8.20
   1   8   0  158.18    8.40
  -1   8   0  162.18    7.90
  -2  -8   0  136.29   10.60
   2  -8   0  130.19   10.90
   2   8   0  137.69    7.80
  -2   8   0  135.39    6.90
  -2   8   0  130.89    6.90
   2   8   0  134.49    7.90
   3  -8   0    6.00    4.10
   3  -8   0    1.80    4.20
  -3  -8   0    6.00    4.40
  -3   8   0    2.90    2.10
   3   8   0    0.20    2.40
   3   8   0    7.00    3.10
  -3   8   0    6.20    2.30
   4  -8   0  332.57   17.50
   4  -8   0  323.97   15.20
  -4   8   0  328.57   11.20
   4   8   0  342.97   13.60
  -4   8   0  352.56   11.10
   4   8   0  318.27   13.10
  -4   8   0  330.77   11.30
   5  -8   0  545.05   22.60
  -5  -8   0  585.54   22.80
   5  -8   0  458.55   19.60
   5   8   0  535.55   18.00
   5   8   0  551.24   18.50
  -5   8   0  547.15   14.90
  -6  -8   0  109.39   10.10
   6  -8   0  119.09    9.60
   6   8   0  125.49    8.50
  -6   8   0  111.29    7.40
   6   8   0  111.69    8.40
   7  -8   0    8.60    3.30
  -7  -8   0    4.40    4.30
   7  -8   0    1.90    3.00
  -7   8   0   -0.70    3.20
   7   8   0   -0.20    3.30
   7   8   0   -1.50    2.80
   8  -8   0   56.19    8.40
   8  -8   0   45.50    8.50
  -8  -8   0   65.09    9.40
  -8   8   0   53.49    6.70
   8   8   0   38.20    6.10
   8   8   0   40.30    6.40
   9  -8   0    4.60    4.40
   9  -8   0   14.60    5.80
   9   8   0    6.60    4.00
  -9   8   0   13.00    4.70
   9   8   0   14.50    4.60
  10  -8   0   15.20    5.80
  10  -8   0   14.90    5.60
 -10  -8   0    8.80    4.30
  10   8   0    4.50    3.60
  10   8   0    0.90    3.40
 -10   8   0   -4.80    3.80
 -11  -8   0    1.90    3.30
  11  -8   0   13.50    4.40
  11  -8   0    3.00    4.60
  11   8   0    8.20    4.60
 -11   8   0    1.50    4.30
  12  -8   0   76.29   10.80
  12  -8   0   81.49    7.70
  12   8   0   53.89    8.10
 -12   8   0   65.69    8.70
  13  -8   0   92.79   12.10
  13  -8   0   44.10    6.50
  13   8   0   61.69    8.60
 -13   8   0   46.90    8.10
   0  -9   0    4.80    3.40
   0   9   0   -0.40    2.30
   0   9   0   -0.60    2.20
  -1  -9   0  238.78   15.00
   1  -9   0  238.78   15.90
   1   9   0  205.18   10.20
   1   9   0  214.28   10.30
  -1   9   0  217.08    9.80
  -1   9   0  228.68   10.20
   2  -9   0  188.58   13.90
  -2  -9   0  176.88   13.60
   2   9   0  186.58   10.00
  -2   9   0  182.08    8.80
   2   9   0  195.98   10.10
  -2   9   0  198.28    9.20
   3  -9   0   21.90    6.70
  -3  -9   0   18.80    6.50
   3   9   0   23.50    4.70
  -3   9   0   19.50    3.70
   3   9   0   13.90    4.20
  -3   9   0   20.00    3.70
   4  -9   0  115.99   10.20
  -4  -9   0  111.49   11.10
   4  -9   0  128.49   11.80
  -4   9   0  110.99    6.80
   4   9   0  110.99    8.10
   4   9   0  116.99    8.50
  -4   9   0  114.39    6.60
   5  -9   0   84.79   11.50
   5  -9   0   78.99    9.70
  -5  -9   0   83.79   11.00
   5   9   0   77.49    8.10
   5   9   0   78.29    8.00
  -5   9   0   64.69    5.00
  -5   9   0   69.19    5.30
   6  -9   0    1.80    4.10
   6  -9   0   -2.50    3.90
  -6  -9   0   -2.00    4.00
  -6   9   0   -2.70    1.90
   6   9   0   -3.10    3.20
   6   9   0   -3.10    3.00
  -6   9   0   -0.50    2.00
  -7  -9   0   25.40    7.10
   7  -9   0   27.70    7.60
   7   9   0   34.40    6.20
  -7   9   0   30.40    3.70
   7   9   0   16.70    4.90
  -8  -9   0  123.89   11.70
   8  -9   0  127.19   11.30
   8  -9   0  139.39   12.60
   8   9   0  126.19    9.70
   8   9   0  148.49   10.30
  -8   9   0  127.69    6.10
   9  -9   0  103.09   11.90
   9  -9   0   82.19   11.50
   9   9   0   91.49    9.50
   9   9   0   86.69    9.30
  10  -9   0    4.40    4.10
  10  -9   0    5.80    5.40
  10   9   0   11.10    4.50
 -10   9   0   -0.70    4.80
  11  -9   0   33.30    8.20
  11  -9   0   24.50    7.40
 -11   9   0   17.70    6.00
  11   9   0   21.50    6.00
   0 -10   0    7.10    5.50
   0  10   0    1.30    2.60
   0  10   0    2.20    2.90
   1 -10   0   47.10    9.20
  -1 -10   0   42.70    8.80
  -1  10   0   33.10    5.10
   1  10   0   47.00    6.30
  -1  10   0   42.40    5.70
   1  10   0   39.80    5.80
  -2 -10   0  291.57   18.30
  -2  10   0  284.57   11.60
  -2  10   0  283.37   12.00
   2  10   0  282.47   13.00
   2  10   0  294.17   13.20
   3 -10   0   71.19   11.60
  -3 -10   0   60.29    9.60
   3  10   0   74.69    7.70
  -3  10   0   51.49    5.60
   3  10   0   51.09    6.80
  -3  10   0   56.99    5.80
  -4 -10   0  191.28   14.90
   4 -10   0  181.18   15.10
   4  10   0  189.68   11.20
  -4  10   0  200.58    9.50
  -4  10   0  208.28    9.20
   4  10   0  200.88   11.10
  -5 -10   0    6.10    5.60
   5 -10   0    2.30    5.00
   5 -10   0    9.80    4.60
  -5  10   0    4.70    2.70
  -5  10   0    4.20    2.70
   5  10   0    4.80    3.80
   5  10   0    1.60    3.80
  -6 -10   0    2.70    5.60
   6 -10   0   -1.40    4.30
   6 -10   0    6.10    5.50
   6  10   0    0.50    3.30
   6  10   0   -1.40    3.50
  -6  10   0    5.10    2.90
  -6  10   0    6.10    2.60
  -7 -10   0  233.38   16.40
   7 -10   0  207.58   16.00
  -7  10   0  213.58    9.60
   7  10   0  223.18   12.80
   7  10   0  214.78   12.70
   8 -10   0  173.48   14.70
   8 -10   0  172.88   13.10
  -8 -10   0  179.68   14.60
   8  10   0  181.38   11.90
   8  10   0  163.68   11.60
  -8  10   0  179.08    8.60
   0 -11   0   -0.60    5.30
   0  11   0    0.10    3.20
   0  11   0   -2.50    2.90
  -1 -11   0   41.10    8.20
   1 -11   0    9.20    6.70
   1  11   0   30.70    5.40
  -1  11   0   29.40    5.30
   1  11   0   20.10    4.90
  -1  11   0   27.10    4.80
   2 -11   0  115.39   15.00
  -2 -11   0  113.69   14.70
   2  11   0  103.59    9.40
  -2  11   0  131.39    8.30
  -2  11   0  125.79    8.60
   2  11   0  115.69   10.20
   3 -11   0  558.64   28.00
  -3 -11   0  591.94   28.00
   3  11   0  545.45   20.30
   3  11   0  589.24   20.90
  -3  11   0  593.24   18.30
  -3  11   0  589.94   19.30
 -19   0   1  113.69   11.80
  19   0  -1  130.59   13.00
 -18   0   1   -6.30    3.50
  18   0  -1   -0.50    3.60
 -17   0   1    1.40    3.70
  17   0  -1   -0.20    3.70
 -16   0   1   -1.50    3.30
  16   0  -1    2.70    4.00
 -16   0   1   -2.50    3.40
 -15   0   1   18.50    3.20
 -15   0   1   11.90    4.60
  15   0  -1   14.70    5.00
  14   0  -1   -1.80    3.30
 -14   0   1   -2.60    3.00
 -14   0   1   -3.80    3.00
 -13   0   1   76.29    7.40
  13   0  -1   62.79    7.70
  13   0  -1   68.09    6.30
 -13   0   1   69.69    6.00
  12   0  -1    2.00    3.20
  12   0  -1   -0.70    1.80
 -12   0   1    2.90    3.00
 -12   0   1    2.50    2.80
 -11   0   1  277.77   10.50
  11   0  -1  297.87   10.70
  11   0  -1  284.87   12.70
 -11   0   1  293.27   10.60
 -11   0   1  288.27   11.70
  10   0  -1    0.70    2.70
 -10   0   1    0.70    2.40
 -10   0   1    0.80    2.20
 -10   0   1    0.30    1.70
  10   0  -1   -0.10    1.80
  10   0  -1    1.40    1.60
  10   0  -1    2.20    1.50
   9   0  -1   25.80    3.10
  -9   0   1   27.20    3.70
  -9   0   1   30.20    3.60
   9   0  -1   31.20    3.50
  -9   0   1   28.50    3.70
  -8   0   1    0.50    2.10
   8   0  -1   -0.70    1.50
  -8   0   1    1.20    1.50
  -8   0   1    2.90    2.00
   8   0  -1    2.50    1.60
   7   0  -1   40.10    3.70
  -7   0   1   44.20    4.20
  -7   0   1   38.50    3.40
  -7   0   1   41.00    3.80
   7   0  -1   42.80    3.60
  -6   0   1   -1.10    1.00
  -6   0   1    2.00    2.00
  -6   0   1    1.00    1.30
   6   0  -1    0.40    1.20
   6   0  -1    0.30    1.20
  -6   0   1   -2.20    1.40
  -5   0   1 1801.02   36.40
  -5   0   1 1790.42   36.00
   5   0  -1 1743.23   36.00
  -5   0   1 1755.52   35.90
  -5   0   1 1767.62   36.90
   5   0  -1 1731.73   35.90
  -4   0   1    1.70    1.00
   4   0  -1   -1.20    1.10
  -4   0   1   -0.70    1.20
   4   0  -1    3.30    1.10
   4   0  -1   -0.50    0.90
  -4   0   1    2.20    1.60
  -4   0   1    0.40    0.90
   3   0  -1  665.43   13.70
  -3   0   1  656.23   14.40
  -3   0   1  668.33   13.90
   3   0  -1  651.13   13.90
   3   0  -1  643.94   14.30
   3   0  -1  637.64   13.80
  -3   0   1  657.03   13.90
  -2   0   1    1.10    0.50
   2   0  -1    0.50    0.50
  -2   0   1    0.10    0.40
  -2   0   1    1.00    0.50
   2   0  -1    0.40    0.50
   2   0  -1    0.90    0.50
   2   0  -1    1.00    0.80
  -2   0   1    0.90    0.70
   1   0  -1 1666.13   31.90
   0   0   1    0.10    0.10
   0   0  -1    0.10    0.10
   0   0  -1    0.30    0.20
   0   0   1   -0.10    0.10
   0   0  -1   -0.10    0.20
   0   0   1    0.00    0.20
   1   0   1 1738.93   33.70
   1   0   1 1767.92   33.70
   1   0   1 1692.13   33.70
  -1   0  -1 1798.32   33.70
  -1   0  -1 1742.93   33.70
  -1   0  -1 1656.43   33.70
  -2   0  -1    2.90    0.80
  -2   0  -1    0.30    0.60
   2   0   1    3.40    0.80
  -2   0  -1    0.70    0.80
   2   0   1    0.80    0.80
  -2   0  -1    1.00    0.90
   2   0   1    0.80    0.80
  -3   0  -1 1673.83   32.70
  -3   0  -1 1626.34   33.50
   3   0   1 1637.84   33.40
  -3   0  -1 1658.53   33.40
  -3   0  -1 1656.33   33.40
   3   0   1 1645.64   33.50
   3   0   1 1675.53   32.70
   3   0   1 1670.73   33.40
   4   0   1   -0.90    0.90
  -4   0  -1    6.60    1.40
  -4   0  -1   -0.80    1.00
  -4   0  -1   -3.10    0.90
   4   0   1   -0.50    1.00
   4   0   1    1.60    1.20
  -4   0  -1   -0.90    1.20
   5   0   1  673.83   15.70
  -5   0  -1  648.34   15.80
  -5   0  -1  653.03   14.70
   5   0   1  633.94   15.50
  -5   0  -1  652.13   15.50
   5   0   1  655.83   14.80
  -6   0  -1   -0.10    1.60
  -6   0  -1    3.70    1.70
   6   0   1    0.10    1.40
  -6   0  -1    0.90    1.90
   6   0   1    2.50    1.60
  -7   0  -1 6714.73  132.79
  -7   0  -1 7074.29  131.79
   7   0   1 6397.76  132.69
   7   0   1 6767.22  132.99
  -7   0  -1 7047.79  133.79
   8   0   1    0.90    1.60
  -8   0  -1    2.20    2.20
   8   0   1    0.60    1.30
  -8   0  -1    0.50    1.60
  -8   0  -1    1.00    1.50
  -9   0  -1  456.35   12.60
  -9   0  -1  458.35   13.60
   9   0   1  445.96   13.60
  -9   0  -1  450.75   14.30
 -10   0  -1    0.30    1.90
 -10   0  -1   -0.20    2.00
 -10   0  -1    2.80    2.00
  10   0   1   -1.00    1.80
  10   0   1   -0.50    0.90
 -11   0  -1   79.69    5.30
  11   0   1   74.19    8.40
  11   0   1   81.59    5.90
 -11   0  -1   87.09    6.60
 -11   0  -1   98.19    8.60
 -12   0  -1    1.60    2.90
 -12   0  -1   -1.50    2.30
  12   0   1   -1.80    3.30
  12   0   1    2.20    2.40
  13   0   1  392.76   17.30
  13   0   1  389.26   14.50
 -13   0  -1  388.96   12.80
 -13   0  -1  372.96   15.00
  14   0   1    3.50    2.90
  14   0   1   -2.50    3.40
 -14   0  -1    1.50    2.70
 -14   0  -1   -5.00    3.00
 -15   0  -1   -0.30    3.70
  15   0   1    3.00    4.20
  16   0   1   -2.40    3.60
 -16   0  -1   -1.00    3.90
  17   0   1   87.09   10.70
 -17   0  -1   90.29   10.00
 -18   0  -1   -1.20    4.50
  18   0   1    0.40    4.00
  19  -1  -1   34.00    7.30
 -19  -1   1   26.20    7.20
 -19   1   1   23.70    6.80
  19   1  -1   30.40    7.60
 -18  -1   1  262.27   14.40
  18  -1  -1  242.48   14.60
 -18   1   1  277.27   15.30
  18   1  -1  242.58   15.00
 -17  -1   1   75.79    8.50
  17  -1  -1   78.09    9.50
 -17  -1   1   66.09    8.80
 -17   1   1   72.69    9.00
  17   1  -1   64.49    9.10
  16  -1  -1  135.39   10.50
 -16  -1   1  141.39    9.90
 -16  -1   1  137.29    9.10
 -16   1   1  141.49   10.50
  16   1  -1  148.99   11.00
 -15  -1   1    9.70    4.20
 -15  -1   1   12.60    4.40
  15  -1  -1   13.30    4.70
  15   1  -1   19.10    5.50
 -15   1   1   13.20    4.20
 -15   1   1    6.40    4.10
 -14  -1   1   35.20    5.10
  14  -1  -1   31.30    6.10
 -14  -1   1   34.70    5.40
 -14   1   1   33.90    5.50
  14   1  -1   33.00    4.90
 -14   1   1   31.40    4.60
 -13  -1   1    4.40    3.20
  13  -1  -1   12.40    4.50
 -13  -1   1   13.30    4.30
  13   1  -1    8.10    3.00
 -13   1   1   11.00    3.90
 -13   1   1    5.20    3.00
  12  -1  -1    0.10    1.90
 -12  -1   1    1.50    2.60
  12  -1  -1   -3.80    2.50
  12  -1  -1   -1.40    1.50
 -12  -1   1    4.10    3.10
 -12   1   1    1.20    2.70
 -12   1   1    4.30    3.10
  12   1  -1    5.30    2.60
 -11  -1   1   24.50    3.80
 -11  -1   1   23.20    4.50
 -11  -1   1   18.80    3.70
  11  -1  -1   17.30    4.40
  11  -1  -1   18.00    3.30
  11   1  -1   31.60    4.30
 -11   1   1   16.90    3.00
 -11   1   1   22.00    4.10
 -11   1   1   23.40    3.60
  11   1  -1   16.50    3.70
  10  -1  -1  104.79    4.90
 -10  -1   1   97.99    6.20
  10  -1  -1  112.09    5.50
  10  -1  -1  103.79    7.40
  10  -1  -1  107.39    5.50
 -10  -1   1  107.29    6.40
 -10  -1   1   92.99    5.70
  10   1  -1  101.19    6.10
 -10   1   1  101.49    6.80
 -10   1   1  101.39    5.50
 -10   1   1  112.99    5.60
  10   1  -1   99.19    5.90
  10   1  -1  100.29    4.30
  -9  -1   1  215.68    8.70
   9  -1  -1  213.18    9.90
   9  -1  -1  215.18    7.60
   9  -1  -1  214.18    7.20
  -9  -1   1  194.88    8.10
   9  -1  -1  210.78    7.60
  -9  -1   1  206.78    8.70
   9   1  -1  216.08    8.40
   9   1  -1  217.48    8.50
  -9   1   1  226.58    9.10
  -9   1   1  210.78    7.60
   9   1  -1  196.98    6.40
  -9   1   1  223.28    7.80
   8  -1  -1  458.55   11.90
  -8  -1   1  459.75   13.10
  -8  -1   1  438.16   13.20
  -8  -1   1  455.55   13.40
   8  -1  -1  441.16   12.10
   8  -1  -1  457.25   14.80
   8   1  -1  447.86   11.10
   8   1  -1  463.55   13.10
  -8   1   1  441.56   12.10
   8   1  -1  458.85   13.20
  -8   1   1  470.55   14.10
  -8   1   1  429.66   11.90
  -8   1   1  476.45   12.40
   7  -1  -1   38.30    3.00
   7  -1  -1   50.29    5.10
  -7  -1   1   49.30    3.70
   7  -1  -1   43.30    3.20
  -7  -1   1   44.20    4.40
   7  -1  -1   49.70    3.20
  -7  -1   1   46.60    3.80
  -7   1   1   44.20    3.60
  -7   1   1   45.20    4.20
   7   1  -1   42.20    3.90
  -7   1   1   45.40    3.20
   7   1  -1   52.99    3.80
   7   1  -1   41.60    2.60
  -7   1   1   39.50    3.10
   6  -1  -1  559.44   13.50
  -6  -1   1  568.34   14.40
  -6  -1   1  560.94   14.60
  -6  -1   1  582.34   14.40
   6  -1  -1  565.74   13.30
   6  -1  -1  570.04   13.20
   6  -1  -1  550.84   15.50
  -6   1   1  570.64   13.30
   6   1  -1  543.05   14.30
  -6   1   1  578.14   15.00
   6   1  -1  579.24   14.40
  -6   1   1  576.64   13.30
   6   1  -1  553.24   12.70
  -6   1   1  573.34   13.70
   5  -1  -1  124.79    5.60
  -5  -1   1  124.39    5.10
  -5  -1   1  129.39    5.00
  -5  -1   1  122.69    4.80
   5  -1  -1  126.79    4.60
   5  -1  -1  124.99    4.50
   5  -1  -1  119.39    4.00
   5  -1  -1  127.59    4.20
   5   1  -1  125.89    5.00
  -5   1   1  122.09    4.50
   5   1  -1  119.39    4.90
  -5   1   1  125.49    4.20
  -5   1   1  116.89    5.20
  -5   1   1  124.99    4.20
   5   1  -1  124.09    4.00
  -4  -1   1  465.85   11.30
  -4  -1   1  469.05   11.80
   4  -1  -1  458.15   10.20
   4  -1  -1  477.45   10.10
   4  -1  -1  456.65   11.00
   4  -1  -1  446.86   11.80
  -4   1   1  473.55   10.20
  -4   1   1  462.25   10.30
   4   1  -1  462.45   10.30
  -4   1   1  425.36   10.80
   4   1  -1  481.15   11.50
   4   1  -1  478.15   11.40
  -4   1   1  466.65   11.10
  -4   1   1  466.75   11.80
  -3  -1   1   49.90    2.70
  -3  -1   1   59.29    2.80
   3  -1  -1   52.39    2.70
  -3  -1   1   52.79    2.30
   3  -1  -1   54.99    2.90
  -3  -1   1   54.49    3.20
   3  -1  -1   53.09    1.60
   3  -1  -1   51.99    1.60
   3   1  -1   48.10    2.70
  -3   1   1   48.40    1.90
   3   1  -1   52.19    2.70
  -3   1   1   52.79    1.80
  -3   1   1   50.89    2.60
   3   1  -1   53.09    2.90
   3   1  -1   52.49    2.30
  -3   1   1   51.59    2.80
   3   1  -1   56.19    2.70
  -3   1   1   51.09    2.90
  -3   1   1   51.09    2.40
  -2  -1   1 1204.08   24.70
  -2  -1   1 1251.57   24.80
   2  -1  -1 1190.88   24.80
  -2  -1   1 1240.58   24.80
  -2  -1   1 1249.07   24.70
   2  -1  -1 1201.18   23.40
  -2  -1   1 1254.17   25.20
   2   1  -1 1204.08   24.70
   2   1  -1 1216.98   24.80
  -2   1   1 1267.77   25.20
  -2   1   1 1206.18   23.40
   2   1  -1 1245.58   25.20
   2   1  -1 1214.28   24.60
   2   1  -1 1211.68   24.70
  -2   1   1 1188.98   24.80
  -1  -1   1   -0.20    0.50
   1  -1  -1    0.90    0.70
  -1  -1   1    1.30    0.70
  -1  -1   1    0.90    0.80
  -1  -1   1    0.70    0.60
   1  -1  -1    0.30    0.80
  -1  -1   1   -0.30    0.70
   1   1  -1   -0.10    0.60
   1   1  -1    1.50    0.70
   1   1  -1    2.30    0.80
  -1   1   1   -1.30    0.60
   1   1  -1    1.30    0.90
   1   1  -1    0.70    0.60
  -1   1   1    0.10    0.60
   1   1  -1    0.80    0.50
   0  -1  -1  625.84   12.50
   0  -1   1  623.84   13.10
   0  -1   1  628.44   13.80
   0  -1   1  637.54   12.70
   0  -1  -1  626.94   12.60
   0  -1   1  635.74   12.80
   0  -1   1  634.04   12.90
   0  -1  -1  609.44   13.90
   0   1   1  604.74   12.60
   0   1  -1  631.54   12.70
   0   1  -1  636.74   12.80
   0   1  -1  618.64   13.10
   0   1   1  605.64   13.80
   0   1  -1  630.84   12.90
   0   1   1  623.44   12.30
   0   1   1  609.44   12.60
   0   1  -1  628.54   12.90
   0   1  -1  614.44   13.70
   1  -1   1   55.69    2.20
   1  -1   1   51.49    1.60
   1  -1   1   50.79    2.30
   1  -1   1   50.39    1.90
  -1  -1  -1   51.99    2.20
  -1  -1  -1   53.19    2.50
   1  -1   1   54.09    2.70
   1  -1   1   52.49    1.90
  -1  -1  -1   52.69    2.80
  -1  -1  -1   53.99    2.20
  -1  -1  -1   53.79    1.70
  -1   1  -1   52.79    1.60
  -1   1  -1   57.99    2.60
   1   1   1   55.19    2.50
  -1   1  -1   54.79    2.00
   1   1   1   53.19    1.60
  -1   1  -1   53.59    2.20
   1   1   1   49.50    2.60
  -1   1  -1   51.49    1.90
   1   1   1   55.39    2.30
   1   1   1   52.79    2.20
  -2  -1  -1  115.69    3.40
  -2  -1  -1  117.09    4.00
   2  -1   1  117.09    3.50
  -2  -1  -1  114.29    4.10
  -2  -1  -1  124.59    4.10
   2  -1   1  123.49    4.60
   2  -1   1  113.99    3.50
   2  -1   1  117.69    3.90
  -2   1  -1  116.79    3.50
  -2   1  -1  118.49    3.50
  -2   1  -1  116.39    4.50
   2   1   1  125.19    4.10
   2   1   1  119.59    4.10
  -2   1  -1  121.39    4.10
   2   1   1  121.49    3.40
   2   1   1  120.09    4.10
   2   1   1  115.79    4.40
  -3  -1  -1  628.84   14.30
  -3  -1  -1  630.74   14.40
  -3  -1  -1  622.84   13.70
   3  -1   1  621.34   13.70
   3  -1   1  648.14   13.80
   3  -1   1  555.24   12.40
   3  -1   1  626.14   15.50
  -3   1  -1  653.63   14.60
  -3   1  -1  637.24   12.40
   3   1   1  633.14   14.50
   3   1   1  644.04   15.00
   3   1   1  625.54   14.50
  -3   1  -1  649.64   13.70
   3   1   1  634.24   13.70
  -3   1  -1  644.14   13.80
  -4  -1  -1   71.19    3.70
   4  -1   1   71.59    2.50
   4  -1   1   69.39    4.50
  -4  -1  -1   70.49    3.60
  -4  -1  -1   67.49    3.20
   4  -1   1   71.09    3.20
   4  -1   1   69.59    3.20
  -4   1  -1   75.09    3.30
   4   1   1   76.99    3.90
  -4   1  -1   67.99    2.30
  -4   1  -1   82.39    3.30
   4   1   1   66.59    3.50
  -4   1  -1   77.59    4.00
   5  -1   1 2466.95   50.39
   5  -1   1 2477.85   54.49
  -5  -1  -1 2573.24   52.49
   5  -1   1 2655.03   51.79
  -5  -1  -1 2562.64   52.09
  -5  -1  -1 2644.04   52.09
   5  -1   1 2591.14   51.69
   5   1   1 2594.64   52.69
  -5   1  -1 2622.24   52.89
  -5   1  -1 2615.84   50.19
  -5   1  -1 2611.14   51.69
   5   1   1 2601.34   52.79
  -5   1  -1 2550.54   51.59
  -6  -1  -1  130.79    5.80
   6  -1   1  131.09    5.30
   6  -1   1  127.09    4.60
   6  -1   1  134.99    7.10
  -6  -1  -1  136.59    5.70
  -6  -1  -1  126.39    5.50
   6  -1   1  133.79    5.20
   6   1   1  127.69    5.90
   6   1   1  125.79    5.70
  -6   1  -1  128.59    5.90
  -6   1  -1  126.79    5.20
  -6   1  -1  130.09    4.40
  -7  -1  -1 2615.84   52.39
   7  -1   1 2489.95   51.49
  -7  -1  -1 2523.05   52.49
  -7  -1  -1 2556.64   51.89
   7  -1   1 2537.35   51.79
   7  -1   1 2410.46   50.29
   7  -1   1 2384.96   55.19
   7   1   1 2536.15   52.69
   7   1   1 2468.05   52.49
  -7   1  -1 2504.45   51.59
  -7   1  -1 2589.64   53.29
  -7   1  -1 2567.04   49.90
   8  -1   1 1859.71   40.60
  -8  -1  -1 1914.01   41.30
  -8  -1  -1 1910.21   41.40
   8  -1   1 1843.02   40.30
   8  -1   1 1813.42   44.30
  -8  -1  -1 1914.51   40.70
   8   1   1 1893.51   41.60
  -8   1  -1 1988.70   42.40
  -8   1  -1 1902.21   38.70
   8   1   1 1893.31   41.40
  -8   1  -1 1914.31   40.60
   9  -1   1  508.15   14.50
   9  -1   1  530.25   17.80
  -9  -1  -1  491.95   14.30
  -9  -1  -1  542.35   16.90
   9  -1   1  493.75   14.10
  -9  -1  -1  487.05   14.80
  -9   1  -1  493.05   14.20
   9   1   1  508.65   15.20
  -9   1  -1  513.05   12.80
   9   1   1  491.55   14.90
  -9   1  -1  507.95   15.80
 -10  -1  -1  225.68    9.20
 -10  -1  -1  231.18    9.70
  10  -1   1  234.58    9.20
  10  -1   1  252.97   10.50
  10  -1   1  239.28    9.30
  10  -1   1  244.08   12.10
  10   1   1  227.68    9.60
 -10   1  -1  258.07   10.70
  10   1   1  235.38    9.70
 -10   1  -1  227.08    9.00
 -11  -1  -1  239.38   10.30
  11  -1   1  238.88    9.40
 -11  -1  -1  225.18    9.30
  11  -1   1  237.98   12.40
  11  -1   1  240.08    9.70
  11   1   1  223.08   10.00
 -11   1  -1  227.28    8.00
 -11   1  -1  225.88    9.40
 -11   1  -1  224.38   10.30
  12  -1   1    1.00    3.30
  12  -1   1    1.20    2.40
 -12  -1  -1   -0.10    2.40
 -12  -1  -1   -2.00    2.70
  12  -1   1    0.20    2.00
  12   1   1    1.50    2.40
 -12   1  -1    3.00    3.40
 -12   1  -1    1.30    2.20
  13  -1   1   25.00    5.90
 -13  -1  -1   16.30    3.80
 -13  -1  -1   24.70    4.80
 -13   1  -1   21.50    3.50
  13   1   1   16.90    4.00
 -13   1  -1   10.80    4.30
 -14  -1  -1  317.67   13.90
 -14  -1  -1  312.37   12.40
  14  -1   1  330.07   16.10
 -14   1  -1  312.27   14.40
  14   1   1  312.17   13.30
 -15  -1  -1    8.90    4.30
  15  -1   1   26.30    6.20
 -15  -1  -1   17.00    4.50
  15   1   1   14.20    5.50
 -15   1  -1   15.30    5.00
  15   1   1   16.30    4.50
  16  -1   1  130.89   11.10
 -16  -1  -1  131.79   10.00
  16   1   1  146.39   11.60
 -16   1  -1  127.99   10.40
  17  -1   1   40.50    7.70
 -17  -1  -1   34.90    6.70
 -17   1  -1   37.40    7.40
  17   1   1   43.70    8.40
  18  -1   1    8.30    5.10
 -18  -1  -1    0.40    4.50
 -18   1  -1    6.00    5.30
  18   1   1    9.80    5.30
  19  -2  -1   28.20    6.70
 -19  -2   1   10.70    5.30
 -19   2   1   16.30    6.50
  19   2  -1   25.10    7.20
  18  -2  -1  149.88   12.00
 -18  -2   1  131.89   10.50
 -18   2   1  117.39   11.90
  18   2  -1  138.89   11.80
 -17  -2   1   76.59    8.70
  17  -2  -1   92.49   10.20
 -17  -2   1   86.99    8.80
 -17   2   1   68.09    8.90
 -16  -2   1    4.40    4.00
 -16  -2   1    2.70    4.20
  16  -2  -1    1.50    3.60
 -16   2   1    2.30    3.90
 -15  -2   1   33.90    5.60
 -15  -2   1   38.10    6.00
  15  -2  -1   38.20    6.80
 -15   2   1   34.70    6.50
  15   2  -1   38.80    5.70
  14  -2  -1   24.50    5.40
 -14  -2   1   24.60    5.30
 -14  -2   1   12.70    4.10
  14   2  -1   17.20    4.30
 -14   2   1    9.60    4.40
  13  -2  -1   18.80    4.80
 -13  -2   1   18.10    4.00
 -13  -2   1   22.70    4.90
  13   2  -1   23.80    4.60
 -13   2   1   25.00    5.20
 -13   2   1   25.70    3.80
 -12  -2   1   16.40    3.70
  12  -2  -1   13.30    4.50
 -12  -2   1   12.40    3.30
  12  -2  -1   12.00    2.70
 -12   2   1   12.20    3.50
  12   2  -1   14.20    3.60
 -12   2   1   13.70    3.10
 -12   2   1   13.20    3.90
 -11  -2   1   21.70    4.30
  11  -2  -1   14.40    2.80
  11  -2  -1   12.40    3.90
 -11  -2   1   17.90    3.50
  11   2  -1   17.00    3.50
 -11   2   1   20.90    3.10
 -11   2   1   20.70    3.10
 -11   2   1   14.20    3.90
  11   2  -1   26.20    4.10
  10  -2  -1  130.09    6.00
  10  -2  -1  132.69    6.20
 -10  -2   1  132.49    7.60
 -10  -2   1  123.59    6.70
  10  -2  -1  140.99    8.40
 -10   2   1  135.39    6.50
 -10   2   1  130.59    6.00
  10   2  -1  134.09    7.40
 -10   2   1  135.59    7.80
  10   2  -1  128.39    7.10
 -10   2   1  129.59    5.90
   9  -2  -1   53.69    5.90
  -9  -2   1   42.50    5.00
   9  -2  -1   44.70    3.30
   9  -2  -1   49.60    4.00
  -9  -2   1   37.90    4.00
  -9   2   1   47.20    3.70
  -9   2   1   40.10    4.80
  -9   2   1   39.50    3.40
   9   2  -1   50.39    4.90
   9   2  -1   46.10    4.80
  -9   2   1   49.40    3.50
  -8  -2   1   52.19    5.10
   8  -2  -1   53.29    4.00
  -8  -2   1   48.80    3.90
   8  -2  -1   45.20    3.10
   8  -2  -1   51.19    5.40
   8   2  -1   52.99    4.80
  -8   2   1   60.89    5.00
  -8   2   1   44.10    3.30
  -8   2   1   49.90    3.20
   8   2  -1   47.70    4.70
  -8   2   1   51.69    3.30
   7  -2  -1  223.48    6.70
   7  -2  -1  237.88    9.30
  -7  -2   1  218.78    8.80
  -7  -2   1  217.88    7.60
  -7   2   1  223.28    8.80
  -7   2   1  218.58    6.70
   7   2  -1  232.28    8.40
  -7   2   1  216.08    6.70
   7   2  -1  214.48    8.20
  -7   2   1  222.18    7.10
   6  -2  -1  232.38    8.10
  -6  -2   1  233.88    7.50
   6  -2  -1  222.88    6.40
  -6  -2   1  242.58    8.90
   6  -2  -1  223.48    8.70
   6   2  -1  238.98    8.20
  -6   2   1  237.98    6.50
  -6   2   1  239.18    7.10
  -6   2   1  230.38    8.50
  -6   2   1  233.08    6.50
   6   2  -1  228.58    8.20
   5  -2  -1   35.90    3.40
  -5  -2   1   37.40    3.10
   5  -2  -1   32.30    3.50
  -5  -2   1   37.50    3.90
  -5  -2   1   32.30    2.60
  -5   2   1   38.30    2.60
   5   2  -1   38.00    3.00
  -5   2   1   39.20    3.60
  -5   2   1   34.60    2.00
   5   2  -1   39.10    3.50
  -5   2   1   40.00    2.00
   5   2  -1   41.30    2.90
   4  -2  -1   83.89    2.60
  -4  -2   1   78.49    4.20
  -4  -2   1   83.19    4.10
  -4  -2   1   80.39    4.50
   4  -2  -1   91.79    4.50
   4  -2  -1   77.19    4.00
   4   2  -1   79.59    4.10
  -4   2   1   82.19    4.10
   4   2  -1   80.59    3.90
   4   2  -1   76.29    4.00
  -4   2   1   81.59    3.30
  -4   2   1   84.89    2.60
  -4   2   1   77.29    2.60
   4   2  -1   85.09    3.90
  -3  -2   1  312.97    8.90
   3  -2  -1  284.17    8.60
  -3  -2   1  321.87    8.50
   3  -2  -1  296.07    9.10
  -3  -2   1  298.77    8.90
   3  -2  -1  307.07    6.50
   3   2  -1  307.37    8.40
   3   2  -1  307.17    8.80
  -3   2   1  303.27    8.30
   3   2  -1  317.67    8.50
  -3   2   1  307.47    6.60
   3   2  -1  320.57    8.50
  -3   2   1  299.87    6.50
  -2  -2   1    1.00    1.30
  -2  -2   1    1.10    1.20
   2  -2  -1    3.50    1.40
   2  -2  -1    1.60    1.20
  -2  -2   1    1.10    0.70
   2  -2  -1    1.10    0.50
  -2  -2   1    3.10    1.10
  -2   2   1    1.90    1.20
   2   2  -1    1.40    1.20
   2   2  -1    1.50    1.20
   2   2  -1    1.90    1.20
   2   2  -1    1.90    1.40
  -2   2   1    1.60    0.50
  -2   2   1    1.40    0.50
   2   2  -1    2.00    1.20
  -1  -2   1  303.07    6.70
  -1  -2   1  303.47    7.80
   1  -2  -1  306.57    9.20
  -1  -2   1  304.37    8.10
  -1  -2   1  308.97    8.90
   1  -2  -1  302.17    8.30
  -1   2   1  301.37    7.10
  -1   2   1  298.17    6.80
   1   2  -1  309.37    7.60
   1   2  -1  302.27    6.70
   1   2  -1  314.87    8.80
   1   2  -1  295.87    7.70
   1   2  -1  304.37    7.70
  -1   2   1  297.67    6.80
   0  -2  -1   15.90    2.50
   0  -2   1   15.40    1.50
   0  -2   1   19.00    2.00
   0  -2   1   17.00    2.00
   0  -2   1   15.60    1.60
   0  -2   1   16.70    1.40
   0  -2   1   18.00    2.50
   0  -2  -1   16.40    1.50
   0   2   1   18.20    1.50
   0   2  -1   18.40    1.50
   0   2  -1   19.20    1.90
   0   2  -1   24.30    1.80
   0   2   1   14.60    1.40
   1  -2   1 1703.63   33.60
   1  -2   1 1709.03   33.40
   1  -2   1 1646.74   33.40
  -1  -2  -1 1702.13   34.60
   1  -2   1 1721.13   33.60
   1  -2   1 1686.53   35.80
  -1  -2  -1 1670.73   35.80
   1   2   1 1602.94   33.80
  -1   2  -1 1707.63   33.60
  -1   2  -1 1693.13   33.50
  -1   2  -1 1743.93   33.50
   1   2   1 1661.83   33.90
  -1   2  -1 1663.33   33.40
   2  -2   1    4.50    1.60
  -2  -2  -1    4.60    0.70
  -2  -2  -1    4.30    1.90
  -2  -2  -1    4.20    1.80
   2  -2   1    5.50    1.90
   2  -2   1    7.10    1.10
   2  -2   1    6.20    1.10
   2   2   1    5.90    1.50
   2   2   1    8.00    1.60
   2   2   1    5.20    0.70
  -2   2  -1    6.00    1.10
  -2   2  -1    5.10    1.10
  -2   2  -1    5.40    1.40
  -2   2  -1    4.80    1.00
   3  -2   1 1716.43   37.20
   3  -2   1 1722.73   34.50
   3  -2   1 1697.53   36.80
  -3  -2  -1 1734.03   36.20
  -3  -2  -1 1739.43   34.10
   3  -2   1 1744.23   34.70
  -3  -2  -1 1717.23   37.10
   3   2   1 1702.93   35.90
  -3   2  -1 1766.02   33.60
  -3   2  -1 1730.33   34.60
  -3   2  -1 1736.43   35.80
  -3   2  -1 1759.72   34.60
   3   2   1 1749.12   34.20
   3   2   1 1726.43   36.00
   4  -2   1  204.08    7.70
   4  -2   1  199.78    7.70
   4  -2   1  197.18    5.90
  -4  -2  -1  202.28    7.20
   4  -2   1  215.78    5.90
  -4  -2  -1  192.78    5.70
  -4   2  -1  210.28    7.10
   4   2   1  200.48    7.00
  -4   2  -1  205.18    5.80
  -4   2  -1  200.38    4.80
   4   2   1  196.38    7.00
   4   2   1  197.18    5.70
  -4   2  -1  205.58    5.90
   5  -2   1   85.09    3.80
  -5  -2  -1   79.09    3.80
   5  -2   1   75.39    4.90
   5  -2   1   84.09    3.60
  -5  -2  -1   79.19    4.90
   5  -2   1   85.89    5.20
   5   2   1   88.09    4.80
  -5   2  -1   81.49    2.70
  -5   2  -1   84.79    3.70
  -5   2  -1   84.09    4.80
  -5   2  -1   85.39    3.70
   5   2   1   83.79    4.80
   6  -2   1  661.83   15.30
   6  -2   1  606.64   15.30
   6  -2   1  659.53   17.60
  -6  -2  -1  652.03   15.60
  -6  -2  -1  645.84   17.00
   6  -2   1  647.74   18.40
  -6   2  -1  623.84   17.00
  -6   2  -1  648.14   15.30
   6   2   1  662.53   17.00
  -6   2  -1  663.23   13.70
  -6   2  -1  659.23   15.40
   6   2   1  657.63   17.10
  -7  -2  -1    6.40    1.90
  -7  -2  -1    7.90    2.80
   7  -2   1    5.30    2.90
   7  -2   1    2.90    2.20
   7  -2   1    6.40    1.60
   7  -2   1    4.00    1.40
   7   2   1    2.90    1.80
  -7   2  -1    5.80    1.60
   7   2   1    3.60    2.10
  -7   2  -1    4.20    1.30
  -7   2  -1   10.90    2.90
  -7   2  -1    4.50    1.50
  -8  -2  -1  126.29    6.70
   8  -2   1  129.59    7.70
   8  -2   1  124.49    6.80
   8  -2   1  125.09    5.40
  -8  -2  -1  131.29    6.20
   8  -2   1  117.09    5.50
  -8   2  -1  130.49    7.10
   8   2   1  121.19    6.50
   8   2   1  122.59    6.70
  -8   2  -1  130.69    4.30
  -8   2  -1  121.49    5.50
   9  -2   1  377.76   14.70
  -9  -2  -1  354.26   12.40
   9  -2   1  347.37   10.90
   9  -2   1  370.16    9.70
   9  -2   1  367.26   11.50
   9  -2   1  373.66   12.80
  -9  -2  -1  399.56   12.20
  -9   2  -1  384.06    9.40
  -9   2  -1  351.36   12.90
   9   2   1  396.96   13.20
   9   2   1  366.56   12.60
  -9   2  -1  375.06   11.30
  10  -2   1  156.78    7.10
 -10  -2  -1  156.38    7.80
  10  -2   1  165.48    9.90
 -10  -2  -1  158.38    8.30
  10  -2   1  152.28    7.90
  10   2   1  178.38    8.60
  10   2   1  145.39    7.80
 -10   2  -1  154.48    5.50
 -10   2  -1  159.08    8.80
 -10   2  -1  157.18    7.00
  11  -2   1  302.07   10.90
 -11  -2  -1  285.17   11.70
 -11  -2  -1  309.67   11.60
  11  -2   1  302.57   11.60
  11  -2   1  296.57   14.00
  11   2   1  294.07   12.00
 -11   2  -1  282.67   12.50
 -11   2  -1  296.27   12.00
  12  -2   1   90.59    6.00
 -12  -2  -1   88.69    6.60
  12  -2   1   92.69    9.40
 -12  -2  -1   82.29    6.60
  12   2   1   95.79    7.00
 -12   2  -1   75.99    7.70
 -12   2  -1   76.69    4.40
 -13  -2  -1   92.59    7.20
  13  -2   1   90.59    9.70
 -13  -2  -1  103.99    7.70
 -13   2  -1   92.89    8.70
  13   2   1   74.39    7.40
 -14  -2  -1   13.80    4.40
  14  -2   1   16.20    5.10
 -14  -2  -1   11.50    4.20
 -14   2  -1    8.80    4.50
  14   2   1   10.30    3.80
 -15  -2  -1   -0.90    3.20
 -15  -2  -1    2.20    3.80
  15  -2   1    9.40    4.50
 -15   2  -1   -3.80    3.70
  15   2   1    3.10    3.30
 -16  -2  -1   83.69    8.80
  16  -2   1  103.19   11.30
 -16  -2  -1   68.19    7.70
  16   2   1   72.89   11.90
 -16   2  -1   78.69    9.50
  17  -2   1  206.28   13.80
 -17  -2  -1  192.78   12.20
 -17   2  -1  202.48   13.60
  18  -2   1   -2.20    3.80
 -18  -2  -1   -1.40    5.10
 -18   2  -1   -0.20    5.10
  18   2   1    3.40    5.20
  18  -3  -1   84.79   10.60
 -18  -3   1   75.69    9.00
 -18  -3   1   60.39    7.90
 -18   3   1   61.89    9.40
  17  -3  -1   23.10    6.20
 -17  -3   1   17.00    5.50
 -17  -3   1   15.40    5.00
 -17   3   1   16.20    5.70
 -16  -3   1   18.30    5.10
 -16  -3   1   33.20    6.70
  16  -3  -1   25.00    5.90
 -16   3   1   17.10    5.10
  16   3  -1   20.20    5.10
 -15  -3   1   28.30    6.40
  15  -3  -1   39.50    7.10
 -15  -3   1   28.30    5.00
  15   3  -1   33.10    5.70
 -15   3   1   31.80    6.20
 -14  -3   1   -1.00    4.30
  14  -3  -1    8.00    4.10
 -14  -3   1    3.60    3.10
 -14   3   1    4.30    4.20
  14   3  -1    1.00    3.10
 -13  -3   1   -0.50    2.40
  13  -3  -1   -1.90    2.90
 -13  -3   1   -1.90    3.40
  13   3  -1   -0.60    2.70
 -13   3   1   -4.70    2.90
 -12  -3   1    0.10    2.50
 -12  -3   1   -0.20    3.50
  12  -3  -1    2.30    2.30
  12  -3  -1    0.10    2.20
 -12   3   1   -0.90    2.30
 -12   3   1   -1.10    2.00
  12   3  -1    3.40    2.90
  11  -3  -1   20.30    3.80
 -11  -3   1   24.40    4.90
 -11  -3   1   26.50    3.90
  11  -3  -1   28.50    5.20
  11   3  -1   32.20    4.80
 -11   3   1   21.90    3.00
  11   3  -1   24.50    4.30
 -11   3   1   31.30    3.50
 -11   3   1   31.10    5.20
  10  -3  -1   -1.60    2.30
  10  -3  -1    1.40    1.60
 -10  -3   1    0.50    2.00
  10  -3  -1   -0.30    2.10
 -10  -3   1   -0.30    3.10
 -10   3   1    4.40    1.70
  10   3  -1   -0.30    2.10
 -10   3   1    2.30    1.90
  10   3  -1    1.00    2.30
 -10   3   1    1.40    1.50
 -10   3   1    1.30    2.80
   9  -3  -1  172.58    6.20
  -9  -3   1  185.58    7.40
   9  -3  -1  183.78    8.40
  -9  -3   1  183.38    9.10
   9  -3  -1  180.68    9.30
  -9   3   1  182.08    6.50
  -9   3   1  192.08    9.10
   9   3  -1  181.18    8.40
  -9   3   1  174.88    6.30
   9   3  -1  163.78    8.20
  -9   3   1  184.58    6.50
  -8  -3   1  482.95   13.00
   8  -3  -1  481.05   14.70
  -8  -3   1  461.55   15.10
   8  -3  -1  473.55   15.50
   8  -3  -1  435.56   11.50
   8   3  -1  482.25   14.70
  -8   3   1  477.25   12.30
   8   3  -1  483.05   14.50
  -8   3   1  463.15   11.80
  -8   3   1  464.65   11.90
  -8   3   1  469.25   14.70
  -7  -3   1  137.39    7.20
  -7  -3   1  141.49    5.60
   7  -3  -1  143.49    7.40
   7  -3  -1  148.19    7.30
   7   3  -1  153.58    7.10
  -7   3   1  143.99    5.00
   7   3  -1  142.89    6.90
  -7   3   1  149.69    7.20
  -7   3   1  137.79    4.80
  -7   3   1  147.39    5.50
  -6  -3   1   37.60    2.90
   6  -3  -1   36.60    2.10
  -6  -3   1   36.10    4.30
  -6  -3   1   40.10    3.60
   6  -3  -1   31.60    4.10
   6  -3  -1   31.90    4.00
  -6   3   1   24.90    2.60
  -6   3   1   40.40    4.20
  -6   3   1   29.80    2.10
   6   3  -1   32.90    3.80
  -6   3   1   35.70    2.20
   6   3  -1   34.30    3.80
   5  -3  -1   -1.40    1.40
  -5  -3   1   -0.90    1.10
  -5  -3   1   -3.30    1.50
   5  -3  -1    1.50    2.00
   5  -3  -1   -0.30    0.70
  -5  -3   1    3.10    2.90
  -5   3   1    1.50    0.80
   5   3  -1   -1.30    1.60
   5   3  -1   -0.20    1.70
  -5   3   1   -0.50    1.60
  -5   3   1    1.90    0.90
   4  -3  -1   85.19    4.70
  -4  -3   1   86.39    5.00
   4  -3  -1   84.19    2.80
   4  -3  -1   85.99    5.40
   4   3  -1   88.59    4.70
  -4   3   1   90.99    2.90
   4   3  -1   87.19    4.60
  -4   3   1   93.39    4.60
   4   3  -1   90.59    4.80
  -4   3   1   86.69    2.90
  -3  -3   1    1.70    1.80
   3  -3  -1    2.30    2.10
  -3  -3   1    0.50    0.80
   3  -3  -1    1.00    1.70
   3  -3  -1    0.60    0.70
  -3  -3   1   -0.40    1.60
  -3   3   1    0.60    0.70
   3   3  -1    2.80    1.30
  -3   3   1    2.00    0.70
   3   3  -1   -1.20    1.30
   3   3  -1   -1.00    1.10
  -3   3   1    0.00    1.10
  -2  -3   1   99.99    5.00
   2  -3  -1  102.99    5.50
   2  -3  -1  102.19    5.00
  -2  -3   1  103.29    2.90
  -2  -3   1  104.19    5.50
  -2   3   1  103.39    3.30
   2   3  -1  102.29    4.50
  -2   3   1  100.79    3.90
  -2   3   1  104.19    3.30
   2   3  -1   91.99    4.20
   2   3  -1  109.99    4.60
   1  -3  -1   48.30    4.20
   1  -3  -1   52.59    3.40
  -1  -3   1   53.49    3.50
  -1  -3   1   50.79    4.10
  -1  -3   1   48.60    2.00
  -1  -3   1   47.20    2.70
  -1   3   1   50.59    2.40
  -1   3   1   53.19    2.50
  -1   3   1   50.39    2.40
   1   3  -1   49.30    2.90
   1   3  -1   50.89    2.10
  -1   3   1   49.60    2.50
   1   3  -1   51.39    3.00
  -1   3   1   49.20    2.40
   1   3  -1   54.09    3.00
   0  -3   1  208.18    6.20
   0  -3  -1  216.98    8.40
   0  -3   1  203.18    6.00
   0  -3   1  197.68    8.10
   0  -3   1  203.68    7.20
   0  -3   1  203.08    5.40
   0  -3   1  211.18    6.60
   0   3   1  205.48    4.70
   0   3   1  206.18    5.90
   0   3   1  208.68    6.00
   0   3  -1  205.18    6.20
   0   3  -1  210.48    5.50
   0   3  -1  197.18    6.10
   1  -3   1  735.53   19.40
   1  -3   1  753.22   16.40
   1  -3   1  749.13   16.60
   1  -3   1  761.42   16.30
  -1  -3  -1  767.12   19.60
   1  -3   1  757.12   16.80
   1  -3   1  754.12   18.20
  -1   3  -1  759.92   16.50
   1   3   1  740.33   16.90
  -1   3  -1  748.53   16.50
  -1   3  -1  763.82   16.40
   1   3   1  736.43   16.80
  -2  -3  -1  271.97    9.90
  -2  -3  -1  282.87    8.90
   2  -3   1  276.07    9.00
   2  -3   1  272.27    9.80
   2  -3   1  278.67    7.20
   2  -3   1  273.17    7.40
  -2   3  -1  269.27    7.40
   2   3   1  280.47    8.30
  -2   3  -1  292.97    7.40
  -2   3  -1  283.97    7.80
   2   3   1  286.87    8.20
  -2   3  -1  277.67    7.40
   3  -3   1   17.70    1.80
   3  -3   1   17.10    3.30
  -3  -3  -1   16.00    3.10
  -3  -3  -1   12.30    2.90
  -3  -3  -1   10.40    1.00
   3  -3   1   16.10    1.80
   3  -3   1   16.90    2.70
  -3   3  -1   15.10    1.70
  -3   3  -1   13.30    1.80
  -3   3  -1   13.90    1.60
   3   3   1   13.20    2.30
   3   3   1   17.10    2.40
  -3   3  -1   13.30    2.20
  -4  -3  -1   10.40    1.40
   4  -3   1   12.00    3.10
  -4  -3  -1    8.30    2.90
   4  -3   1   10.00    1.70
  -4  -3  -1   10.80    2.90
   4  -3   1   10.00    1.50
   4  -3   1    7.50    2.20
  -4   3  -1   12.70    2.40
   4   3   1   12.80    2.30
   4   3   1   10.00    2.20
  -4   3  -1   14.30    1.70
  -4   3  -1    8.30    1.50
  -4   3  -1   11.60    1.70
  -5  -3  -1   57.79    4.90
  -5  -3  -1   64.89    3.10
   5  -3   1   58.79    4.90
   5  -3   1   58.19    3.20
  -5   3  -1   56.99    2.50
  -5   3  -1   62.49    3.20
   5   3   1   62.19    4.20
   5   3   1   56.49    4.30
  -5   3  -1   60.69    2.60
  -5   3  -1   60.79    3.20
  -5   3  -1   63.29    4.60
  -6  -3  -1  120.39    4.70
  -6  -3  -1  110.39    6.40
   6  -3   1  117.69    6.90
   6  -3   1  109.99    6.80
   6  -3   1  125.59    4.80
  -6   3  -1  117.29    6.00
   6   3   1  117.49    6.20
  -6   3  -1  119.59    4.70
  -6   3  -1  120.89    4.80
  -6   3  -1  115.39    3.70
   6   3   1  113.69    6.10
  -7  -3  -1   79.49    5.70
  -7  -3  -1   72.09    4.10
   7  -3   1   78.89    6.10
   7  -3   1   72.59    5.60
   7  -3   1   74.49    4.00
  -7   3  -1   72.59    2.80
  -7   3  -1   77.69    4.00
  -7   3  -1   77.99    4.00
   7   3   1   65.49    5.10
  -7   3  -1   74.59    5.50
   7   3   1   82.09    5.50
  -8  -3  -1   87.79    4.90
  -8  -3  -1   90.79    6.30
   8  -3   1   87.79    6.20
   8  -3   1   96.09    6.70
   8  -3   1   92.99    4.60
   8   3   1   96.29    6.10
  -8   3  -1   87.49    3.20
  -8   3  -1   83.59    4.50
  -8   3  -1   96.19    6.50
   8   3   1   88.29    6.00
  -8   3  -1   96.69    4.70
   9  -3   1  453.35   12.90
  -9  -3  -1  436.16   13.00
   9  -3   1  459.05   15.40
  -9  -3  -1  444.56   15.00
   9  -3   1  455.25   16.70
  -9   3  -1  454.75   10.30
   9   3   1  439.26   14.70
  -9   3  -1  445.16   12.80
   9   3   1  489.55   15.40
  -9   3  -1  455.15   15.20
  10  -3   1  583.74   20.10
 -10  -3  -1  585.94   18.00
  10  -3   1  529.65   15.20
 -10  -3  -1  544.55   15.80
 -10   3  -1  544.05   12.30
 -10   3  -1  576.14   18.40
  10   3   1  547.75   17.50
  10   3   1  555.84   17.80
 -10   3  -1  555.34   15.40
 -11  -3  -1   25.60    4.00
  11  -3   1   37.50    5.20
  11  -3   1   30.90    6.00
 -11  -3  -1   32.70    5.30
 -11   3  -1   27.40    5.10
  11   3   1   27.70    5.40
  11   3   1   34.60    4.90
  12  -3   1   40.50    6.90
 -12  -3  -1   26.80    4.20
  12  -3   1   48.00    6.10
 -12  -3  -1   32.10    5.50
 -12   3  -1   33.60    5.90
  12   3   1   30.50    5.10
 -13  -3  -1    2.70    3.30
  13  -3   1   -2.00    3.20
  13  -3   1    7.00    3.00
 -13  -3  -1    3.70    3.60
 -13   3  -1    3.00    3.90
  13   3   1    4.90    3.20
  14  -3   1  243.58   14.30
 -14  -3  -1  223.98   11.80
 -14  -3  -1  265.37   11.80
  14   3   1  247.98   12.40
 -14   3  -1  274.47   13.90
 -15  -3  -1   98.69    8.90
  15  -3   1  101.99   11.20
 -15  -3  -1  100.69    8.80
 -15   3  -1   96.39    9.70
  15   3   1   88.79    9.10
  16  -3   1   57.69    9.20
 -16  -3  -1   45.60    7.20
 -16  -3  -1   39.50    6.50
 -16   3  -1   52.29    8.20
  16   3   1   42.70    6.80
 -17  -3  -1    5.70    4.30
  17  -3   1   22.30    6.50
 -17  -3  -1    6.00    4.30
 -17   3  -1    3.40    4.30
  18  -3   1    3.70    4.50
 -18   3  -1    7.60    5.90
 -18  -4   1   20.00    6.40
  18  -4  -1   16.50    5.90
 -18   4   1   17.20    6.80
  17  -4  -1    6.00    4.60
 -17  -4   1   -5.00    4.10
 -17   4   1   -0.20    3.70
  17   4  -1   -0.40    3.40
 -16  -4   1    0.90    4.30
  16  -4  -1   14.70    5.30
  16   4  -1   11.00    4.60
 -16   4   1    2.90    4.50
 -15  -4   1    0.10    4.30
  15  -4  -1    6.60    4.10
 -15  -4   1   -0.20    3.70
  15   4  -1    4.40    3.70
 -15   4   1    0.30    4.30
  14  -4  -1  137.59   10.50
 -14  -4   1  142.29   10.60
 -14  -4   1  132.99    7.90
  14   4  -1  140.69    9.70
 -14   4   1  132.19    9.50
  13  -4  -1    1.90    3.40
 -13  -4   1   -2.90    2.40
  13  -4  -1    1.10    2.80
 -13  -4   1   -1.20    3.80
  13   4  -1   -0.30    2.10
 -13   4   1   -2.60    3.10
 -12  -4   1   92.79    9.10
 -12  -4   1   81.59    6.10
  12  -4  -1  103.69    8.50
  12  -4  -1  101.89    7.30
  12   4  -1   99.69    7.60
 -12   4   1  100.29    8.30
 -11  -4   1   53.69    7.10
 -11  -4   1   46.40    4.70
  11  -4  -1   68.89    7.80
  11  -4  -1   77.29    6.10
  11   4  -1   56.59    6.40
 -11   4   1   61.09    4.10
 -11   4   1   55.89    4.10
 -11   4   1   62.49    7.00
  11   4  -1   55.69    6.40
  10  -4  -1    3.90    1.80
 -10  -4   1    0.40    3.50
 -10  -4   1    5.10    2.20
  10  -4  -1    2.20    3.10
  10   4  -1   -2.00    2.30
 -10   4   1    1.50    1.70
 -10   4   1    3.90    3.30
  10   4  -1    1.20    2.50
 -10   4   1    2.40    1.50
  -9  -4   1  136.19    8.60
  -9  -4   1  133.19    6.00
   9  -4  -1  154.18    8.90
   9   4  -1  131.69    7.50
  -9   4   1  141.89    8.20
  -9   4   1  118.89    5.30
  -9   4   1  134.19    5.40
   9   4  -1  130.69    7.50
  -9   4   1  132.99    5.20
  -8  -4   1   18.70    2.60
   8  -4  -1   20.70    2.10
   8  -4  -1   17.10    3.70
  -8  -4   1   14.40    4.20
   8  -4  -1   21.20    4.20
  -8   4   1   18.40    2.50
  -8   4   1   18.20    3.70
   8   4  -1   24.50    3.70
  -8   4   1   17.60    2.10
  -8   4   1   16.90    2.10
   8   4  -1   14.40    3.30
   7  -4  -1   99.59    6.70
  -7  -4   1  109.29    7.20
  -7  -4   1  101.59    6.60
  -7  -4   1  105.39    4.50
   7  -4  -1  103.99    3.80
   7  -4  -1  100.69    6.80
  -7   4   1  104.99    4.00
   7   4  -1  104.99    6.30
  -7   4   1  102.99    4.10
  -7   4   1   98.49    6.10
   7   4  -1   92.89    6.00
  -7   4   1  105.79    4.60
  -6  -4   1  108.69    4.20
   6  -4  -1  107.49    3.70
   6  -4  -1  108.09    6.90
   6  -4  -1  104.99    6.50
  -6  -4   1  112.19    7.00
  -6  -4   1  117.39    6.90
   6   4  -1  109.59    6.30
  -6   4   1  107.29    3.90
  -6   4   1  111.29    6.00
   6   4  -1  101.39    5.90
  -6   4   1  109.39    3.80
  -5  -4   1  264.37   10.50
   5  -4  -1  267.27   10.20
  -5  -4   1  264.77    6.90
   5  -4  -1  270.97    6.80
   5  -4  -1  263.57   10.90
  -5  -4   1  261.87   10.10
  -5   4   1  264.87    7.00
   5   4  -1  271.07    9.70
   5   4  -1  282.77    9.70
  -5   4   1  280.97    9.40
  -5   4   1  271.57    6.90
  -4  -4   1   31.20    1.80
  -4  -4   1   29.80    4.20
   4  -4  -1   31.80    4.60
  -4  -4   1   32.00    4.50
   4  -4  -1   28.70    1.90
   4  -4  -1   28.80    3.90
  -4   4   1   28.00    3.10
  -4   4   1   31.10    1.90
   4   4  -1   32.90    3.50
   4   4  -1   26.70    3.40
   4   4  -1   30.60    3.50
  -4   4   1   32.40    2.10
  -3  -4   1   14.30    3.30
   3  -4  -1   15.60    3.30
   3  -4  -1   11.60    2.80
  -3  -4   1   14.10    2.90
  -3  -4   1   13.90    1.20
   3   4  -1   15.10    2.60
   3   4  -1   15.00    2.50
  -3   4   1   13.30    1.50
   3   4  -1   13.40    2.50
  -3   4   1   16.60    2.40
  -3   4   1   14.00    1.60
  -2  -4   1   27.80    3.70
   2  -4  -1   28.60    3.60
  -2  -4   1   29.80    4.20
  -2  -4   1   26.80    1.50
   2  -4  -1   22.00    4.00
  -2   4   1   20.60    2.00
  -2   4   1   23.20    2.20
   2   4  -1   31.70    3.40
  -2   4   1   27.40    2.20
  -2   4   1   29.90    2.50
   2   4  -1   26.30    3.10
   2   4  -1   23.30    2.80
  -1  -4   1   52.49    4.20
   1  -4  -1   47.00    3.90
  -1  -4   1   49.30    2.20
   1  -4  -1   50.09    5.50
  -1  -4   1   47.80    5.30
  -1   4   1   53.69    2.70
  -1   4   1   49.99    2.90
  -1   4   1   46.50    2.90
   1   4  -1   51.09    2.40
  -1   4   1   45.40    2.90
  -1   4   1   49.10    2.90
   1   4  -1   50.09    3.40
   1   4  -1   47.60    3.30
   1   4  -1   46.50    3.30
   0  -4   1  110.09    4.60
   0  -4   1  109.69    3.90
   0  -4  -1  119.79    6.80
   0  -4   1  109.89    6.80
   0  -4   1  117.49    6.10
   0  -4   1  114.59    5.60
   0   4  -1  110.79    4.80
   0   4   1  119.69    3.30
   0   4   1  109.29    4.60
   0   4  -1  116.89    4.10
   0   4  -1  123.19    5.00
   0   4   1  112.59    4.70
   0   4   1  112.89    4.60
   0   4   1  113.59    4.70
   1  -4   1   40.00    5.10
   1  -4   1   39.70    4.20
   1  -4   1   42.00    2.70
   1  -4   1   39.20    3.00
  -1   4  -1   35.40    2.90
   1   4   1   45.40    3.50
  -1   4  -1   36.40    2.80
   1   4   1   42.80    3.30
   1   4   1   43.20    3.20
  -1   4  -1   42.50    2.90
   2  -4   1  298.07   10.50
  -2  -4  -1  301.97   11.70
   2  -4   1  319.97    8.60
   2  -4   1  295.97    8.00
   2  -4   1  300.57   11.60
  -2  -4  -1  289.97   10.30
   2   4   1  315.37    9.50
   2   4   1  308.37    9.30
  -2   4  -1  310.37    8.70
  -2   4  -1  302.47    8.40
  -2   4  -1  312.37    8.40
  -3  -4  -1   10.90    3.20
  -3  -4  -1   11.80    3.10
   3  -4   1    7.30    2.50
   3  -4   1   11.40    3.40
   3  -4   1   10.40    1.80
  -3   4  -1   14.10    2.40
   3   4   1   12.60    2.50
  -3   4  -1   13.40    1.90
  -3   4  -1   10.70    1.70
   3   4   1   11.40    2.40
   4  -4   1  120.89    4.70
  -4  -4  -1  122.19    6.50
   4  -4   1  122.19    7.20
  -4  -4  -1  120.09    7.30
  -4  -4  -1  123.09    3.20
   4  -4   1  122.59    6.50
  -4   4  -1  122.89    4.70
  -4   4  -1  126.69    5.90
   4   4   1  116.09    5.90
   4   4   1  121.89    6.00
  -4   4  -1  121.89    4.60
   5  -4   1   25.20    2.50
  -5  -4  -1   28.60    4.60
   5  -4   1   20.70    3.80
  -5  -4  -1   28.30    4.00
  -5  -4  -1   25.00    1.90
   5  -4   1   25.70    4.10
  -5   4  -1   20.50    3.20
   5   4   1   25.10    3.40
  -5   4  -1   27.10    2.50
   5   4   1   19.50    3.20
  -5   4  -1   24.00    2.40
   6  -4   1  104.49    7.10
  -6  -4  -1  102.89    4.00
  -6  -4  -1   96.19    6.60
   6  -4   1  104.89    6.90
   6  -4   1  101.79    4.50
  -6   4  -1  102.39    6.00
  -6   4  -1  107.49    3.90
  -6   4  -1   99.79    4.50
  -6   4  -1  108.29    3.90
  -6   4  -1  107.09    4.50
   6   4   1  108.49    6.00
   6   4   1  106.69    6.20
  -7  -4  -1   64.69    6.40
  -7  -4  -1   58.89    3.50
   7  -4   1   54.19    6.00
   7  -4   1   63.29    3.70
   7  -4   1   62.99    6.00
  -7   4  -1   63.29    2.90
   7   4   1   60.89    5.70
  -7   4  -1   64.09    3.60
   7   4   1   55.19    5.40
  -7   4  -1   61.89    3.70
  -7   4  -1   67.89    5.40
  -7   4  -1   59.39    2.90
   8  -4   1  271.77    8.80
  -8  -4  -1  268.77    8.50
  -8  -4  -1  286.27   11.80
   8  -4   1  267.27   12.20
   8  -4   1  294.57   12.40
  -8   4  -1  272.57    8.70
  -8   4  -1  274.17    6.80
  -8   4  -1  264.87   11.00
   8   4   1  285.97   11.40
  -8   4  -1  270.87    8.70
  -8   4  -1  276.87    7.00
   8   4   1  259.97   10.80
   9  -4   1    2.20    2.50
  -9  -4  -1    4.00    3.40
   9  -4   1   -1.60    2.50
  -9  -4  -1   -2.00    1.90
   9   4   1    0.60    2.30
  -9   4  -1    0.00    2.80
  -9   4  -1    1.60    1.60
   9   4   1    3.00    2.80
  -9   4  -1    2.30    1.10
 -10  -4  -1  120.19    8.40
  10  -4   1  110.89    8.20
  10  -4   1  120.89    9.00
 -10  -4  -1  116.19    6.20
  10   4   1  121.59    7.90
 -10   4  -1  119.09    6.00
  10   4   1  113.19    7.70
 -10   4  -1  122.49    8.30
  11  -4   1   81.99    6.70
 -11  -4  -1   78.39    5.70
 -11  -4  -1   90.89    8.50
  11  -4   1   71.69    8.70
  11   4   1   70.59    7.30
 -11   4  -1   85.69    8.20
  11   4   1   79.59    8.50
  12  -4   1   25.90    6.00
 -12  -4  -1   28.60    5.70
 -12  -4  -1   27.90    4.40
  12   4   1   23.40    4.80
 -12   4  -1   15.80    4.90
 -13  -4  -1  208.78    9.90
  13  -4   1  192.08   10.90
  13  -4   1  210.68   12.70
 -13  -4  -1  199.58   11.50
  13   4   1  206.28   11.40
 -13   4  -1  197.28   11.90
 -14  -4  -1   29.10    6.50
  14  -4   1   27.80    6.70
 -14  -4  -1   28.20    5.70
  14   4   1   26.30    5.50
 -14   4  -1   25.00    6.10
 -15  -4  -1   41.20    7.10
  15  -4   1   39.80    7.60
  15   4   1   48.20    7.10
 -15   4  -1   32.30    7.10
  16  -4   1   53.59    9.00
 -16  -4  -1   49.30    7.70
  16   4   1   42.40    7.00
 -16   4  -1   47.90    8.40
  17  -4   1   30.30    7.30
 -17  -4  -1   39.40    7.10
  17   4   1   34.10    6.90
 -17   4  -1   13.90    6.40
  17  -5  -1   52.49    8.60
 -17  -5   1   69.69    9.60
  17   5  -1   42.90    7.20
 -17   5   1   30.80    7.60
  16  -5  -1    5.70    4.70
 -16  -5   1    2.90    4.80
  16   5  -1    2.60    4.00
 -16   5   1    3.00    4.80
 -15  -5   1    5.70    5.00
  15  -5  -1   16.00    5.60
 -15   5   1   16.30    5.70
  15   5  -1    6.90    4.40
 -14  -5   1   22.90    6.10
  14  -5  -1   16.50    5.40
  14   5  -1   24.20    5.00
 -14   5   1   24.40    5.90
 -13  -5   1   23.00    5.90
  13  -5  -1   35.70    5.90
  13  -5  -1   31.60    6.50
  13   5  -1   30.60    5.80
 -13   5   1   36.50    6.50
  12  -5  -1   66.39    8.50
 -12  -5   1   86.99    9.20
  12  -5  -1   75.29    7.20
 -12   5   1   67.79    7.60
  12   5  -1   85.29    8.40
 -11  -5   1  204.58   11.70
  11  -5  -1  189.58   10.80
  11  -5  -1  201.38   11.40
 -11   5   1  193.98   10.80
  11   5  -1  223.88   11.20
 -11   5   1  193.88    7.60
  11   5  -1  208.68   12.20
  10  -5  -1  141.79    9.50
  10  -5  -1  130.59    8.70
 -10  -5   1  127.79    9.30
 -10  -5   1  148.79    6.50
  10   5  -1  119.99    7.80
 -10   5   1  130.09    8.50
  10   5  -1  123.39    8.10
 -10   5   1  133.29    5.70
 -10   5   1  116.59    5.40
  -9  -5   1   21.00    2.80
  -9  -5   1   22.20    5.20
   9  -5  -1   23.10    4.90
   9  -5  -1   22.70    4.80
  -9   5   1   29.20    4.80
  -9   5   1   23.80    2.70
   9   5  -1   19.30    4.30
   9   5  -1   18.60    4.00
  -9   5   1   20.70    2.90
   8  -5  -1   34.60    5.40
  -8  -5   1   30.30    5.50
  -8  -5   1   33.20    2.90
   8  -5  -1   30.30    5.20
  -8  -5   1   37.50    5.50
  -8   5   1   33.10    4.70
  -8   5   1   35.40    2.90
   8   5  -1   36.30    5.00
   8   5  -1   29.40    4.40
  -8   5   1   24.40    2.90
  -8   5   1   35.50    2.60
   7  -5  -1  400.96   14.60
  -7  -5   1  367.26    9.60
  -7  -5   1  399.86   14.70
   7  -5  -1  403.56   15.40
  -7  -5   1  384.16   14.60
  -7   5   1  391.66   10.10
   7   5  -1  381.76   13.50
  -7   5   1  394.46   13.20
   7   5  -1  380.06   13.60
  -7   5   1  387.76    9.80
  -6  -5   1   17.40    4.00
  -6  -5   1   21.40    4.50
  -6  -5   1   18.50    1.70
  -6  -5   1   17.70    1.70
   6  -5  -1   12.70    3.80
   6  -5  -1   17.10    1.80
   6  -5  -1   16.80    3.50
   6   5  -1   22.90    3.70
  -6   5   1   18.80    1.90
  -6   5   1   22.70    3.50
   6   5  -1   17.10    3.40
  -6   5   1   12.60    1.80
   5  -5  -1    1.60    2.50
  -5  -5   1    1.40    0.70
   5  -5  -1   -0.30    2.40
   5  -5  -1   -0.20    0.90
  -5  -5   1    2.00    0.80
  -5  -5   1    1.50    2.40
  -5  -5   1    0.40    2.80
   5   5  -1    0.90    1.90
  -5   5   1   -0.30    0.90
   5   5  -1    0.00    1.60
   5   5  -1    0.50    1.60
  -5   5   1    1.90    1.80
  -5   5   1    2.30    1.10
   4  -5  -1    5.20    2.60
   4  -5  -1   12.40    3.30
  -4  -5   1    7.90    3.00
  -4  -5   1   10.30    3.20
  -4  -5   1    6.00    0.50
  -4   5   1    8.20    1.40
  -4   5   1    4.70    2.00
  -4   5   1    5.00    1.30
   4   5  -1    5.20    1.90
   4   5  -1    5.90    2.40
   4   5  -1    4.80    2.00
   3  -5  -1  441.06   14.30
  -3  -5   1  434.76   15.40
  -3  -5   1  434.06   13.90
   3  -5  -1  425.56   15.80
  -3   5   1  428.36   10.80
  -3   5   1  437.06   11.50
   3   5  -1  422.26   12.90
  -3   5   1  411.66   10.50
   3   5  -1  400.46   12.50
   3   5  -1  429.46   12.70
   2  -5  -1 1008.10   25.60
  -2  -5   1  973.80   19.70
   2  -5  -1 1012.90   27.80
  -2  -5   1 1017.40   27.40
  -2  -5   1 1003.50   24.80
  -2   5   1 1005.20   21.90
  -2   5   1  976.00   21.70
  -2   5   1 1014.70   22.00
   2   5  -1  997.90   23.60
  -2   5   1  968.40   21.80
   2   5  -1  979.30   23.60
  -2   5   1  992.70   21.70
   2   5  -1  979.80   23.40
  -1  -5   1   -1.20    2.30
  -1  -5   1   -1.60    0.70
   1  -5  -1    0.20    2.20
   1  -5  -1    0.80    2.70
  -1  -5   1    0.00    2.10
  -1   5   1    1.70    1.40
  -1   5   1    2.00    1.40
  -1   5   1    2.60    1.30
  -1   5   1    1.70    1.10
   1   5  -1   -0.20    1.20
   1   5  -1   -0.20    1.60
   1   5  -1    1.50    1.00
  -1   5   1    0.50    1.20
   1   5  -1    0.50    1.80
   0  -5   1   14.00    1.90
   0  -5   1   10.80    3.50
   0  -5  -1    8.50    3.40
   0  -5   1   12.30    2.70
   0   5   1   11.60    2.20
   0   5  -1   11.50    2.30
   0   5   1   10.80    2.20
   0   5   1   11.70    1.30
   0   5  -1   10.90    1.70
   0   5  -1   12.90    2.30
   0   5  -1    9.50    2.00
   0   5   1    8.50    2.00
   0   5   1    9.80    2.10
   1  -5   1   70.89    6.30
  -1   5  -1   77.29    4.20
  -1   5  -1   69.89    3.80
   1   5   1   71.79    4.30
  -1   5  -1   79.79    4.00
   1   5   1   74.29    4.30
   1   5   1   76.79    4.40
   2  -5   1  628.74   15.20
   2  -5   1  602.64   18.00
   2  -5   1  612.14   19.90
  -2  -5  -1  637.04   19.90
  -2   5  -1  590.14   15.10
   2   5   1  597.74   16.10
  -2   5  -1  620.14   15.10
   2   5   1  621.14   16.20
  -2   5  -1  619.04   15.00
   2   5   1  615.54   16.20
   3  -5   1   87.39    5.80
  -3  -5  -1   87.39    6.10
   3  -5   1   84.79    7.10
   3  -5   1   83.59    4.20
  -3   5  -1   82.09    4.10
  -3   5  -1   87.09    4.10
   3   5   1   86.39    4.90
  -3   5  -1   83.79    4.80
   3   5   1   82.19    5.10
   3   5   1   86.79    5.20
  -4  -5  -1  300.37   11.50
  -4  -5  -1  290.17   12.50
   4  -5   1  281.57    8.40
   4  -5   1  298.87   12.70
   4  -5   1  292.17   11.70
  -4   5  -1  278.57    8.30
   4   5   1  288.87   10.30
  -4   5  -1  276.67    8.50
   4   5   1  304.87   10.50
   4   5   1  274.17    9.90
  -4   5  -1  287.57    9.70
  -5  -5  -1   19.60    4.00
  -5  -5  -1   12.50    3.70
   5  -5   1   14.70    2.20
   5  -5   1   14.00    3.70
   5  -5   1    7.90    3.70
   5   5   1   15.20    3.10
   5   5   1   10.10    2.90
  -5   5  -1   15.90    2.20
  -5   5  -1   17.60    3.20
   5   5   1   12.90    3.00
  -5   5  -1   13.70    2.10
   6  -5   1  243.28   11.20
  -6  -5  -1  228.38   10.30
  -6  -5  -1  231.18    5.90
  -6  -5  -1  239.48   11.50
   6  -5   1  231.28    7.50
   6  -5   1  255.77   12.10
  -6   5  -1  241.18    7.50
  -6   5  -1  222.38    7.50
  -6   5  -1  237.58    9.60
   6   5   1  232.28    9.80
   6   5   1  224.48    9.70
   7  -5   1  118.99    8.60
  -7  -5  -1  117.69    4.40
   7  -5   1  135.79    8.30
  -7  -5  -1  120.09    7.70
   7   5   1  116.29    7.20
  -7   5  -1  126.59    7.40
  -7   5  -1  130.39    5.40
  -7   5  -1  123.79    5.40
  -7   5  -1  125.39    4.70
   7   5   1  128.39    7.50
   8  -5   1  956.70   28.00
   8  -5   1  993.60   28.60
  -8  -5  -1  954.80   27.10
  -8  -5  -1  956.90   21.40
  -8   5  -1  940.21   20.80
   8   5   1  972.10   26.30
  -8   5  -1 1000.10   26.20
   8   5   1  947.91   26.00
  -8   5  -1  987.20   22.70
   9  -5   1  971.00   28.90
   9  -5   1  973.20   28.60
  -9  -5  -1  964.00   27.60
  -9   5  -1  946.21   22.90
   9   5   1  965.30   26.80
   9   5   1  920.01   26.30
  -9   5  -1 1011.70   27.00
 -10  -5  -1  133.99    9.50
  10  -5   1  135.09    9.40
  10  -5   1  147.89   10.20
  10   5   1  151.78    9.30
  10   5   1  135.99    8.70
 -10   5  -1  143.89    9.30
 -11  -5  -1   -2.10    3.60
  11  -5   1   -0.20    2.90
  11  -5   1    0.70    3.20
  11   5   1    1.40    3.20
  11   5   1    3.00    2.60
 -11   5  -1    5.70    3.90
  12  -5   1    1.70    3.10
  12  -5   1    1.20    3.60
 -12  -5  -1    3.60    4.00
  12   5   1    4.50    3.60
 -12   5  -1    5.80    3.50
  13  -5   1   42.50    6.90
 -13  -5  -1   49.30    7.50
  13  -5   1   48.80    8.10
  13   5   1   38.70    6.50
 -13   5  -1   35.90    6.70
  14  -5   1   68.89    9.60
 -14  -5  -1   62.59    8.40
  14   5   1   49.40    7.30
 -14   5  -1   67.79    8.80
  15  -5   1  144.19   12.10
 -15  -5  -1  132.19   10.50
  15   5   1  145.89   10.80
 -15   5  -1  146.79   11.80
 -16  -5  -1    4.20    4.40
  16  -5   1   -1.90    4.30
  16   5   1    1.30    3.80
 -16   5  -1   -4.10    4.70
 -16  -6   1   56.29    9.30
  16  -6  -1   63.09   10.00
 -16   6   1   59.49    9.30
  16   6  -1   42.90    7.80
  15  -6  -1    0.70    3.90
 -15  -6   1   -5.40    3.80
 -15   6   1   -0.70    4.50
  15   6  -1    2.70    4.20
  14  -6  -1   10.50    5.10
 -14  -6   1    9.20    5.40
 -14   6   1    6.60    4.70
  14   6  -1    7.50    4.30
 -13  -6   1   11.90    4.60
  13  -6  -1    8.90    4.60
  13  -6  -1    7.80    4.20
  13   6  -1   10.20    4.50
 -13   6   1    1.80    4.20
 -12  -6   1  204.38   12.50
  12  -6  -1  196.38   12.50
  12  -6  -1  173.28   11.50
  12   6  -1  202.38   11.60
 -12   6   1  201.48   11.70
  11  -6  -1   49.60    7.20
 -11  -6   1   35.40    6.60
  11  -6  -1   48.50    7.50
  11   6  -1   49.99    6.80
 -11   6   1   41.40    6.20
  10  -6  -1    7.10    2.50
 -10  -6   1   22.80    5.80
  10  -6  -1   18.30    4.80
  10   6  -1   12.00    3.90
 -10   6   1   17.60    2.60
 -10   6   1   12.90    4.20
  10   6  -1   21.90    4.90
  -9  -6   1   -4.10    2.90
   9  -6  -1   -0.80    2.90
  -9  -6   1   -2.70    3.50
   9  -6  -1   -1.40    3.20
  -9   6   1   -0.70    1.20
   9   6  -1    1.60    2.80
  -9   6   1   -3.20    2.60
   9   6  -1   -3.00    2.40
  -9   6   1    3.70    1.90
  -8  -6   1    4.50    4.10
   8  -6  -1   -1.80    2.90
  -8  -6   1   -3.80    2.50
   8  -6  -1    1.00    2.90
  -8   6   1   -1.50    2.40
   8   6  -1    2.50    2.70
  -8   6   1    2.10    1.30
   8   6  -1    1.50    2.80
  -8   6   1   -2.30    1.60
  -7  -6   1   52.39    6.90
   7  -6  -1   60.99    7.60
  -7  -6   1   49.99    6.40
   7  -6  -1   53.99    6.90
  -7   6   1   50.59    5.30
  -7   6   1   55.49    3.40
   7   6  -1   65.59    6.50
   7   6  -1   58.89    6.10
   6  -6  -1  169.68   10.60
   6  -6  -1  172.78    9.80
  -6  -6   1  185.68    9.70
  -6  -6   1  160.48    9.70
   6   6  -1  162.48    8.70
  -6   6   1  172.38    8.00
  -6   6   1  178.98    6.10
   6   6  -1  172.08    8.90
  -6   6   1  171.08    6.40
   5  -6  -1  321.67   13.30
  -5  -6   1  336.87   13.50
  -5  -6   1  339.67   14.60
   5  -6  -1  360.36   15.20
  -5   6   1  337.57    9.40
  -5   6   1  315.87    8.90
  -5   6   1  347.87   11.30
   5   6  -1  355.06   12.50
   5   6  -1  315.87   13.70
   5   6  -1  339.67   12.40
   4  -6  -1  717.83   21.60
  -4  -6   1  704.93   21.10
  -4   6   1  708.83   16.80
  -4   6   1  697.33   16.40
   4   6  -1  717.13   19.90
   4   6  -1  696.63   19.60
  -4   6   1  742.83   18.20
   4   6  -1  720.43   19.70
   3  -6  -1  277.37   13.50
  -3  -6   1  268.17   12.60
   3  -6  -1  300.07   12.00
  -3  -6   1  255.37   11.00
  -3   6   1  282.27    8.50
  -3   6   1  255.67    8.50
   3   6  -1  278.77   10.20
   3   6  -1  268.07   10.30
  -3   6   1  267.67    8.40
  -3   6   1  269.47    8.10
   3   6  -1  263.77   10.10
  -3   6   1  290.37    8.60
  -2  -6   1  284.57   11.10
   2  -6  -1  291.07   12.00
  -2  -6   1  269.77   12.80
   2  -6  -1  278.57   13.20
  -2   6   1  295.47    9.00
   2   6  -1  291.77   10.20
  -2   6   1  266.47    8.80
   2   6  -1  309.67   10.50
  -2   6   1  274.67    8.20
  -2   6   1  277.27    8.60
  -2   6   1  311.07    9.10
   2   6  -1  254.57    9.90
   1  -6  -1  665.93   22.20
  -1   6   1  662.73   16.60
   1   6  -1  673.13   17.80
   1   6  -1  649.34   17.60
  -1   6   1  658.83   16.80
   1   6  -1  674.33   14.20
  -1   6   1  675.33   16.80
  -1   6   1  665.73   14.80
   1   6  -1  669.63   17.80
  -1   6   1  658.03   16.70
   0  -6  -1    7.40    3.90
   0  -6   1    3.70    2.80
   0   6  -1    4.10    2.00
   0   6   1    2.50    0.90
   0   6   1    5.80    2.20
   0   6   1    4.60    2.10
   0   6   1    0.50    1.50
   0   6  -1    1.40    1.70
   0   6  -1    2.30    1.50
   0   6  -1    6.90    2.40
   1  -6   1  672.93   22.20
  -1  -6  -1  685.83   22.80
  -1   6  -1  672.73   17.20
  -1   6  -1  667.53   17.20
   1   6   1  675.73   17.70
   1   6   1  654.93   17.50
  -1   6  -1  670.63   15.80
  -1   6  -1  681.13   17.30
   1   6   1  671.63   17.70
   2  -6   1   50.29    6.80
  -2  -6  -1   56.69    7.20
   2  -6   1   35.50    5.20
  -2   6  -1   52.79    3.80
  -2   6  -1   49.99    3.60
  -2   6  -1   45.80    3.70
   2   6   1   48.60    4.60
   2   6   1   52.49    4.70
   2   6   1   55.59    5.10
   3  -6   1  918.71   25.60
   3  -6   1  911.61   21.40
  -3  -6  -1  951.40   27.90
   3  -6   1  914.31   27.70
  -3   6  -1  893.31   21.20
   3   6   1  964.60   23.50
   3   6   1  897.21   23.10
  -3   6  -1  880.91   21.40
  -3   6  -1  931.21   22.00
   3   6   1  918.71   23.40
   4  -6   1   18.10    3.90
  -4  -6  -1   21.90    5.10
   4  -6   1   13.00    4.50
  -4   6  -1   16.00    2.30
  -4   6  -1   14.10    2.40
   4   6   1   16.40    3.20
   4   6   1   11.10    3.00
  -4   6  -1   15.10    3.20
   4   6   1   15.00    3.20
   5  -6   1  483.85   17.30
  -5  -6  -1  469.15   16.80
   5  -6   1  487.85   18.90
  -5  -6  -1  491.25   18.60
   5   6   1  486.75   15.60
  -5   6  -1  487.85   14.60
   5   6   1  475.45   15.50
  -5   6  -1  460.55   12.90
  -6  -6  -1  372.46   15.80
   6  -6   1  361.66   15.00
  -6  -6  -1  350.66   14.10
  -6   6  -1  340.17   10.50
   6   6   1  363.86   13.30
  -6   6  -1  390.16   13.30
   6   6   1  353.46   13.30
  -7  -6  -1  331.07   15.00
  -7  -6  -1  327.17   13.80
   7  -6   1  335.17   14.70
   7   6   1  322.87   12.90
   7   6   1  322.07   13.00
  -7   6  -1  334.47   12.60
  -7   6  -1  329.87   10.20
  -8  -6  -1  153.48   10.00
   8  -6   1  179.18   10.80
  -8   6  -1  171.88    9.40
   8   6   1  170.88    9.40
   8   6   1  164.28    9.30
  -8   6  -1  162.28    6.80
  -9  -6  -1  327.47   14.30
   9  -6   1  330.37   15.30
   9  -6   1  326.17   15.20
  -9   6  -1  306.87   13.30
   9   6   1  309.47   13.40
   9   6   1  327.67   13.60
  10  -6   1  220.28   12.60
 -10  -6  -1  230.38   12.10
  10   6   1  234.28   11.90
  10   6   1  226.68   11.70
 -10   6  -1  222.78   11.70
 -11  -6  -1    4.10    4.10
  11  -6   1   16.20    3.60
  11  -6   1    0.80    3.60
 -11   6  -1    4.50    4.10
  11   6   1    5.00    3.70
  12  -6   1  361.26   16.60
 -12  -6  -1  334.87   16.10
  12  -6   1  354.36   17.70
 -12   6  -1  349.37   16.00
  12   6   1  331.37   15.50
 -13  -6  -1   -2.50    3.50
  13  -6   1    3.10    3.90
  13  -6   1    0.30    3.70
 -13   6  -1    0.60    4.30
  13   6   1    1.90    2.80
  14  -6   1    7.00    4.90
 -14  -6  -1    7.10    4.70
  14   6   1   -1.20    3.80
 -14   6  -1    0.60    4.80
  15  -6   1   -3.70    2.60
 -15  -6  -1    4.40    4.90
 -15   6  -1   -6.30    4.30
  15   6   1    0.30    3.90
 -15  -7   1    5.20    5.20
 -15   7   1   -7.70    4.00
  15   7  -1   -1.80    3.80
  14  -7  -1   31.60    7.60
 -14  -7   1   23.00    6.90
  14   7  -1   20.30    5.70
 -14   7   1   17.10    6.50
 -13  -7   1    3.60    4.80
  13  -7  -1   -0.20    4.30
 -13   7   1    1.70    4.20
  13   7  -1    5.60    4.10
  12  -7  -1   12.20    3.60
 -12  -7   1    0.70    4.50
  12   7  -1    3.10    3.70
 -12   7   1    3.70    4.20
  11  -7  -1    3.80    4.50
  11  -7  -1   13.20    4.10
 -11  -7   1    2.40    4.30
  11   7  -1   19.50    5.10
 -11   7   1    8.40    4.30
  10  -7  -1    1.00    3.90
  10  -7  -1    2.90    4.00
 -10  -7   1    3.60    3.50
  10   7  -1    0.90    3.30
 -10   7   1    0.90    3.90
  10   7  -1    4.60    3.50
  -9  -7   1  166.28   11.30
   9  -7  -1  173.98   11.50
  -9  -7   1  176.28   11.50
   9  -7  -1  173.38   12.00
  -9   7   1  178.38   10.20
   9   7  -1  172.28   10.30
   9   7  -1  188.48   10.50
   8  -7  -1    9.00    4.10
  -8  -7   1   14.50    5.00
  -8  -7   1   15.90    4.90
   8  -7  -1   15.10    4.30
  -8   7   1    9.30    2.00
  -8   7   1   12.20    3.70
   8   7  -1   15.20    4.00
   8   7  -1    4.30    3.10
   7  -7  -1   24.40    5.40
  -7  -7   1   26.10    5.70
  -7  -7   1   26.50    6.00
  -7   7   1   20.90    2.70
   7   7  -1   24.00    4.60
  -7   7   1   18.50    3.90
   7   7  -1   11.40    3.80
   6  -7  -1  283.17   13.60
  -6  -7   1  304.47   13.70
  -6  -7   1  292.77   14.50
   6   7  -1  278.47   12.10
  -6   7   1  273.87   10.80
  -6   7   1  282.47    8.90
   6   7  -1  277.87   11.90
  -5  -7   1    3.20    3.70
   5  -7  -1    3.50    4.10
  -5  -7   1    6.20    3.70
   5  -7  -1   -0.80    2.40
  -5   7   1    2.40    1.60
  -5   7   1    3.00    2.50
   5   7  -1    0.50    2.50
   5   7  -1    5.00    3.00
  -5   7   1    1.80    1.50
   4  -7  -1   15.00    4.50
   4  -7  -1   15.40    5.20
  -4  -7   1    8.00    4.40
  -4  -7   1    9.80    3.80
   4   7  -1   11.80    3.40
   4   7  -1   11.60    3.30
  -4   7   1    6.00    2.00
  -4   7   1    7.70    2.70
  -4   7   1    8.20    2.10
  -4   7   1   11.50    2.20
   3  -7  -1  677.83   21.50
  -3  -7   1  654.23   23.60
  -3  -7   1  651.73   20.60
   3  -7  -1  666.13   23.70
  -3   7   1  658.83   16.80
  -3   7   1  656.93   16.50
   3   7  -1  648.34   18.90
  -3   7   1  641.04   16.80
   3   7  -1  664.93   19.30
  -3   7   1  667.53   16.90
   2  -7  -1  132.59    9.70
  -2  -7   1  132.09    9.50
   2   7  -1  128.39    7.30
   2   7  -1  118.59    7.00
  -2   7   1  134.69    6.20
  -2   7   1  124.99    5.30
  -2   7   1  111.69    5.90
  -2   7   1  127.09    6.10
   1  -7  -1   -2.50    3.30
  -1  -7   1   -0.20    3.40
   1   7  -1    3.20    2.30
   1   7  -1    1.10    2.30
  -1   7   1    3.00    1.90
  -1   7   1    2.20    1.40
  -1   7   1    2.30    2.00
   1   7  -1    2.20    0.90
  -1   7   1   -0.10    1.90
   0  -7   1   71.99    8.60
   0   7  -1   72.09    5.20
   0   7  -1   67.49    5.10
   0   7   1   73.59    5.00
   0   7   1   78.29    5.10
   0   7  -1   73.79    5.20
   0   7  -1   66.39    3.50
   0   7   1   73.89    5.20
   1  -7   1   15.80    5.40
  -1  -7  -1   22.60    5.30
   1  -7   1   21.10    4.40
   1   7   1   17.90    3.60
   1   7   1   17.30    3.30
  -1   7  -1   15.90    3.00
  -1   7  -1   17.30    3.00
  -1   7  -1   18.30    3.30
   1   7   1   24.50    3.80
  -1   7  -1   18.40    2.70
   2  -7   1   69.99    8.80
  -2  -7  -1   76.59    9.10
   2   7   1   65.79    5.80
  -2   7  -1   62.29    4.80
  -2   7  -1   70.79    4.90
   2   7   1   62.69    5.70
  -2   7  -1   71.29    4.80
  -2   7  -1   63.39    4.50
   3  -7   1   18.20    5.40
  -3   7  -1   12.80    2.90
   3   7   1   19.70    3.70
   3   7   1   20.60    3.90
  -3   7  -1   21.50    3.10
  -4  -7  -1   40.60    7.30
   4  -7   1   33.70    6.60
   4  -7   1   53.19    6.80
   4   7   1   46.70    5.20
   4   7   1   44.20    5.30
  -4   7  -1   59.99    4.70
  -4   7  -1   46.60    4.30
   5  -7   1  639.44   23.90
  -5  -7  -1  686.53   24.10
   5  -7   1  641.64   22.00
   5   7   1  655.73   20.00
  -5   7  -1  669.93   18.80
   5   7   1  667.43   20.20
  -5   7  -1  648.14   17.10
   6  -7   1    3.30    3.90
   6  -7   1    0.50    2.50
  -6  -7  -1    0.40    3.70
   6   7   1    8.20    3.30
   6   7   1    2.70    3.00
  -6   7  -1    2.80    3.30
   7  -7   1  334.97   16.30
  -7  -7  -1  350.96   16.70
   7  -7   1  342.77   15.70
   7   7   1  353.66   14.20
  -7   7  -1  330.77   13.20
   7   7   1  335.37   13.80
   8  -7   1    1.00    3.60
   8  -7   1    5.70    4.10
   8   7   1    8.10    3.50
   8   7   1    3.10    3.10
  -8   7  -1    0.40    3.20
   9  -7   1   43.60    6.90
   9  -7   1   31.10    6.90
  -9  -7  -1   30.80    6.50
   9   7   1   33.50    5.80
  -9   7  -1   34.10    5.80
   9   7   1   37.90    5.90
  10  -7   1   25.10    6.40
 -10  -7  -1   16.00    5.60
  10  -7   1   15.20    5.40
  10   7   1   16.80    4.80
  10   7   1   23.00    5.00
 -10   7  -1   12.00    5.10
  11  -7   1  319.37   16.60
 -11  -7  -1  323.97   16.20
  11  -7   1  312.37   16.50
  11   7   1  306.57   14.70
 -11   7  -1  328.67   15.20
  12  -7   1  165.88   12.60
 -12   7  -1  156.68   11.30
  12   7   1  175.18   11.60
  13  -7   1  103.79   11.90
  13  -7   1   91.29   11.00
  13   7   1  101.59   10.60
 -13   7  -1   96.99   10.70
  14  -7   1   29.40    7.60
 -14   7  -1   22.00    6.80
  14   7   1   38.40    7.30
 -13  -8   1    4.10    4.90
  13  -8  -1   -3.90    3.40
  13  -8  -1    6.90    5.30
 -13   8   1   -8.30    4.60
  13   8  -1    1.00    4.10
  12  -8  -1   -1.90    4.10
  12  -8  -1    0.40    4.30
 -12  -8   1   -1.80    4.20
 -12   8   1   -4.20    4.00
  12   8  -1    1.10    3.90
  11  -8  -1   34.40    7.30
 -11  -8   1   34.30    7.30
  11  -8  -1   45.30    8.60
 -11   8   1   37.10    6.40
  11   8  -1   34.60    6.40
  10  -8  -1  102.59   10.30
  10  -8  -1  109.59   11.50
 -10  -8   1   99.39   10.70
  10   8  -1  124.39    9.50
 -10   8   1  107.89    9.10
  10   8  -1  106.69   10.00
   9  -8  -1   22.90    6.50
  -9  -8   1   25.90    6.10
   9  -8  -1   17.60    5.70
  -9  -8   1   22.70    6.60
  -9   8   1   18.40    4.70
   9   8  -1   28.30    5.50
   9   8  -1   26.50    5.50
   8  -8  -1   19.40    5.20
   8  -8  -1    8.20    4.70
  -8  -8   1   13.80    5.00
  -8  -8   1   19.40    5.90
   8   8  -1   12.70    4.30
   8   8  -1   15.50    4.50
  -8   8   1   15.90    4.30
   7  -8  -1   43.10    7.00
   7  -8  -1   41.60    8.10
  -7  -8   1   42.70    6.80
  -7  -8   1   48.30    7.90
  -7   8   1   44.10    5.60
   7   8  -1   43.30    6.10
  -7   8   1   45.90    3.60
   7   8  -1   37.40    6.00
  -6  -8   1  122.29    9.10
   6  -8  -1  133.19   11.40
  -6  -8   1  137.39   11.00
   6   8  -1  142.09    9.00
  -6   8   1  128.19    7.60
  -6   8   1  132.39    5.90
   6   8  -1  128.99    8.50
   5  -8  -1    8.90    5.10
   5  -8  -1    7.10    4.20
  -5  -8   1    7.70    4.70
  -5   8   1    9.50    2.30
  -5   8   1    6.30    3.10
   5   8  -1    5.10    3.20
  -5   8   1   11.40    2.60
   5   8  -1    6.80    3.50
   4  -8  -1   30.20    6.90
   4  -8  -1   16.50    5.00
  -4  -8   1   21.50    6.20
  -4   8   1   16.10    2.90
   4   8  -1   17.70    4.10
   4   8  -1   16.40    4.00
  -4   8   1   20.10    3.00
  -4   8   1   18.30    3.10
  -3  -8   1   32.20    7.20
   3  -8  -1   28.40    6.70
   3   8  -1   28.50    4.70
  -3   8   1   26.70    3.60
   3   8  -1   33.80    4.90
  -3   8   1   26.40    3.50
  -2  -8   1    1.60    4.00
   2  -8  -1    3.10    3.50
   2   8  -1    0.00    2.40
  -2   8   1   -0.20    1.90
  -2   8   1   -1.20    2.00
   2   8  -1   -3.80    1.80
  -1  -8   1  333.57   17.10
   1   8  -1  361.16   12.90
  -1   8   1  354.36   12.10
   1   8  -1  331.07   12.60
  -1   8   1  361.86   12.10
   0  -8  -1  375.86   18.40
   0  -8   1  392.06   18.40
   0   8  -1  376.06   13.20
   0   8   1  389.36   13.10
   0   8   1  373.36   12.80
   0   8  -1  338.57   12.70
   1  -8   1  372.36   18.30
  -1  -8  -1  372.66   17.80
   1   8   1  365.86   13.10
  -1   8  -1  363.86   12.70
   1   8   1  374.56   13.20
  -1   8  -1  360.86   12.60
   2  -8   1   44.00    7.40
   2  -8   1   63.19    7.90
  -2  -8  -1   62.79    8.80
  -2   8  -1   68.39    5.90
   2   8   1   54.99    5.80
  -2   8  -1   52.49    5.10
   2   8   1   62.49    6.10
   3  -8   1  426.66   19.80
  -3  -8  -1  376.06   18.40
  -3   8  -1  399.86   12.30
  -3   8  -1  386.46   12.60
   3   8   1  395.76   14.20
  -3   8  -1  366.86   12.50
   3   8   1  377.96   14.10
   4  -8   1   64.39    9.30
   4  -8   1   58.69    7.90
  -4  -8  -1   56.89    8.70
   4   8   1   57.39    6.40
   4   8   1   51.79    5.90
  -4   8  -1   53.29    4.80
  -4   8  -1   64.19    5.70
  -5  -8  -1   88.99   10.60
   5  -8   1   80.89    9.40
   5  -8   1   87.89   10.90
   5   8   1   71.69    7.20
  -5   8  -1   78.19    6.30
   5   8   1   81.79    7.70
   6  -8   1  235.88   14.80
   6  -8   1  255.37   13.90
  -6  -8  -1  217.48   14.00
   6   8   1  256.17   12.00
  -6   8  -1  236.38   10.20
   6   8   1  221.48   11.30
   7  -8   1  338.07   18.00
  -7  -8  -1  347.97   17.70
   7  -8   1  373.56   17.20
   7   8   1  335.67   14.60
   7   8   1  366.36   15.20
  -7   8  -1  363.66   14.20
   8  -8   1   -2.30    3.50
   8  -8   1    1.60    4.10
  -8   8  -1   -0.80    3.10
   8   8   1   -1.60    2.80
   8   8   1   -4.20    2.50
   9  -8   1   33.50    7.10
   9  -8   1   27.80    7.20
   9   8   1   42.10    6.50
  -9   8  -1   42.20    6.80
   9   8   1   40.30    6.50
  10  -8   1   31.70    7.30
  10  -8   1   25.00    6.70
  10   8   1   16.70    4.90
 -10   8  -1   15.80    5.60
  10   8   1   23.70    5.50
  11  -8   1   30.10    8.00
  11  -8   1   32.70    7.50
  11   8   1   25.30    6.00
 -11   8  -1   22.80    6.00
  12  -8   1  172.48   13.40
  12  -8   1  195.18   14.60
  12   8   1  164.08   11.90
 -12   8  -1  150.68   11.60
  13  -8   1   38.50    8.70
  13  -8   1   29.40    7.30
 -13   8  -1   35.80    7.60
  13   8   1   30.40    6.70
  11  -9  -1    8.20    5.40
  11  -9  -1    6.90    5.50
  11   9  -1   15.20    5.20
 -11   9   1   -1.10    4.80
  10  -9  -1   59.59   10.10
  10  -9  -1   62.89    9.80
  10   9  -1   64.69    8.60
   9  -9  -1   32.20    7.20
  -9  -9   1   38.60    8.10
   9  -9  -1   29.30    7.60
   9   9  -1   39.30    6.60
   9   9  -1   38.10    6.50
   8  -9  -1   45.30    8.80
  -8  -9   1   23.90    7.30
   8  -9  -1   19.00    4.70
   8   9  -1   33.90    6.00
   8   9  -1   24.70    5.40
  -7  -9   1  108.99   10.80
   7  -9  -1  125.09   12.60
   7  -9  -1  118.09   11.70
   7   9  -1  142.89    9.80
  -7   9   1  133.59    6.00
  -7   9   1  126.99    6.60
   7   9  -1  121.69    9.60
  -6  -9   1   35.20    7.80
   6  -9  -1   19.00    4.80
   6  -9  -1   28.60    7.60
   6   9  -1   24.40    5.00
  -6   9   1   35.80    3.80
  -6   9   1   35.50    4.10
   6   9  -1   28.30    5.70
   5  -9  -1   58.09    9.70
   5  -9  -1   64.29    8.90
  -5   9   1   72.49    5.30
  -5   9   1   66.29    4.80
   5   9  -1   70.19    7.70
   5   9  -1   69.39    7.50
   4  -9  -1   15.90    5.70
  -4  -9   1    8.60    5.20
   4   9  -1   13.70    4.20
   4   9  -1   16.00    4.10
  -4   9   1   15.00    3.10
  -4   9   1    9.80    2.90
   3  -9  -1   49.50    8.80
  -3  -9   1   59.89    9.60
  -3   9   1   43.10    4.80
   3   9  -1   50.49    6.20
  -3   9   1   53.79    5.10
   3   9  -1   52.59    6.50
  -2  -9   1   31.60    7.70
   2  -9  -1   36.70    7.70
  -2   9   1   30.50    4.30
  -2   9   1   30.40    4.10
   2   9  -1   36.00    5.30
   2   9  -1   40.30    5.70
   1  -9  -1   29.40    7.60
  -1  -9   1   37.70    8.20
   1   9  -1   34.00    5.10
  -1   9   1   35.40    4.70
   1   9  -1   41.00    5.40
  -1   9   1   34.00    4.60
   0  -9   1   87.09   11.30
   0  -9  -1   71.79   10.10
   0   9  -1   60.39    6.30
   0   9  -1   58.39    6.20
   0   9   1   65.69    6.30
   0   9   1   60.49    6.10
  -1  -9  -1   76.99   10.80
   1  -9   1   72.29   10.70
  -1   9  -1   72.69    6.50
   1   9   1   74.69    6.90
  -1   9  -1   77.29    6.70
   1   9   1   90.49    6.70
   2  -9   1  136.49   12.10
   2   9   1  136.39    8.40
   2   9   1  132.79    8.40
  -2   9  -1  129.69    7.70
  -2   9  -1  128.49    7.60
  -3  -9  -1   34.70    7.80
   3  -9   1   34.90    6.80
   3  -9   1   44.50    8.60
   3   9   1   36.60    5.30
   3   9   1   37.40    5.40
  -3   9  -1   42.30    4.80
  -3   9  -1   29.80    4.40
  -4  -9  -1   91.79   11.60
   4  -9   1   81.49    9.90
   4  -9   1   88.19   11.80
   4   9   1   83.89    8.10
   4   9   1   86.89    8.10
  -4   9  -1   78.29    5.80
  -4   9  -1   77.89    5.90
  -5  -9  -1   23.90    7.00
   5  -9   1   26.90    6.30
   5  -9   1   24.10    6.10
  -5   9  -1   13.90    3.30
   5   9   1   20.90    4.70
  -5   9  -1   24.80    3.80
   5   9   1   25.10    5.00
  -6  -9  -1   15.60    6.40
   6  -9   1   16.10    4.40
   6   9   1   12.80    4.50
   6   9   1   25.40    5.20
  -6   9  -1   18.80    3.30
   7  -9   1  144.79   11.70
  -7  -9  -1  177.68   13.70
   7  -9   1  189.68   13.10
   7   9   1  188.98   11.20
   7   9   1  196.48   11.50
   8  -9   1   41.20    7.10
   8  -9   1   30.00    7.10
   8   9   1   21.40    5.10
   8   9   1   31.50    6.10
   9  -9   1  224.28   14.70
   9  -9   1  187.88   13.90
  -9   9  -1  207.38   11.20
   9   9   1  187.28   11.90
   9   9   1  187.58   12.00
  10  -9   1   55.49    8.30
  10  -9   1   43.20    8.20
  10   9   1   47.80   11.40
  10   9   1   35.20    6.90
  11  -9   1    0.60    5.20
  11   9   1   -1.00    3.70
   9 -10  -1   10.60    5.30
  -9  10   1    3.10    2.40
  -8 -10   1   19.30    7.20
   8 -10  -1   24.10    5.40
   8 -10  -1   17.10    7.00
   8  10  -1   21.70    5.90
  -8  10   1   14.30    3.20
   8  10  -1   21.40    5.50
   7 -10  -1   24.40    7.60
   7 -10  -1   36.10    8.00
  -7 -10   1   27.50    7.80
   7  10  -1   18.70    5.30
   7  10  -1   34.50    6.40
  -7  10   1   24.10    3.90
   6 -10  -1  118.19   12.70
   6 -10  -1   77.79   11.50
  -6 -10   1  114.39   13.50
  -6  10   1   98.49    6.50
   6  10  -1  105.59   10.00
   6  10  -1  112.69   10.50
  -5 -10   1  221.88   15.80
  -5  10   1  225.48    9.10
   5  10  -1  240.88   12.60
  -5  10   1  246.58   10.10
   5  10  -1  220.38   12.10
   4 -10  -1  132.59   15.20
   4  10  -1  136.39    9.70
   4  10  -1  130.09    9.60
  -4  10   1  133.99    7.80
  -4  10   1  136.59    7.20
  -3 -10   1   59.59    9.80
   3 -10  -1   47.40    9.80
   3  10  -1   47.10    6.50
   3  10  -1   39.80    6.00
  -3  10   1   49.20    5.30
  -3  10   1   42.30    5.30
   2 -10  -1    4.60    5.10
  -2 -10   1    4.30    5.20
  -2  10   1    1.90    2.50
  -2  10   1   -1.00    2.30
   2  10  -1    0.80    3.00
   2  10  -1    5.60    3.40
   1 -10  -1    3.10    5.40
  -1 -10   1    8.40    5.90
  -1  10   1    2.80    2.80
   1  10  -1   11.60    4.00
  -1  10   1    5.60    3.00
   1  10  -1    5.50    3.50
   0 -10  -1    3.50    5.00
   0 -10   1   14.60    4.80
   0  10   1    1.20    2.60
   0  10   1    4.60    2.90
   0  10  -1    1.50    2.70
   0  10  -1    3.70    3.10
   1 -10   1  174.08   14.70
  -1  10  -1  179.18    9.70
   1  10   1  161.68    9.30
   1  10   1  173.98    9.80
  -1  10  -1  167.28    9.20
   2 -10   1   12.10    6.30
  -2 -10  -1    6.50    5.70
   2  10   1    8.80    3.80
  -2  10  -1    7.30    3.30
  -2  10  -1    8.00    3.30
   2  10   1   15.40    4.20
  -3 -10  -1   60.89   10.30
   3 -10   1   52.69    9.90
   3  10   1   53.99    6.90
  -3  10  -1   58.39    6.00
   3  10   1   60.19    7.00
  -3  10  -1   55.39    5.90
  -4 -10  -1   11.80    6.20
   4 -10   1    8.90    5.10
  -4  10  -1    2.70    2.70
   4  10   1    8.00    4.00
   4  10   1    5.60    3.90
  -4  10  -1   10.10    3.30
   5 -10   1   64.99    9.60
  -5 -10  -1   58.79   10.40
   5 -10   1   59.89   10.60
  -5  10  -1   53.09    5.70
  -5  10  -1   67.39    6.00
   5  10   1   49.60    7.20
   5  10   1   54.29    7.20
   6 -10   1   35.70    8.80
   6 -10   1   35.00    7.10
  -6 -10  -1   18.10    7.80
   6  10   1   27.00    5.70
   6  10   1   29.20    6.20
  -6  10  -1   22.60    3.90
  -6  10  -1   22.50    4.10
   7 -10   1   28.60    7.60
  -7 -10  -1   19.10    7.40
   7 -10   1   38.90    9.20
  -7  10  -1   22.80    4.00
   7  10   1   24.80    5.70
   7  10   1   28.40    6.00
  -7  10  -1   22.60    3.80
   8 -10   1  114.69   14.30
   8 -10   1   83.19   11.40
   8  10   1  102.99   10.40
   8  10   1   96.89    9.90
   4 -11  -1   30.70    9.20
  -4 -11   1   43.60    9.90
   4  11  -1   31.70    6.00
   4  11  -1   32.90    6.00
  -4  11   1   34.70    5.20
  -4  11   1   27.70    4.60
   3 -11  -1  164.98   14.70
  -3  11   1  182.98    9.00
   3  11  -1  156.08   10.30
   3  11  -1  174.28   11.20
  -3  11   1  172.48    9.50
   2 -11  -1   11.70    6.50
  -2 -11   1   14.00    7.00
   2  11  -1   11.00    4.60
  -2  11   1   11.90    3.70
   2  11  -1    9.20    4.30
  -2  11   1   11.30    3.80
   1 -11  -1   -2.70    4.70
  -1 -11   1    4.90    5.90
   1  11  -1    4.20    3.50
  -1  11   1   -1.30    2.80
   1  11  -1    2.20    3.70
  -1  11   1   -1.10    2.50
   0 -11  -1  157.08   13.80
   0 -11   1  150.38   14.60
   0  11   1  163.88    9.90
   0  11   1  140.69    8.90
   0  11  -1  157.48    9.90
   0  11  -1  143.29    9.30
  -1 -11  -1   78.99   12.40
   1 -11   1   61.59   11.00
   1  11   1   58.99    6.80
  -1  11  -1   75.89    7.80
  -1  11  -1   60.99    6.90
   1  11   1   48.00    6.50
  -2 -11  -1  181.58   15.80
  -2  11  -1  192.78   10.00
   2  11   1  175.98   11.00
  -2  11  -1  160.28   10.00
   2  11   1  195.18   10.70
   3 -11   1   19.60    6.40
  -3 -11  -1   11.20    6.80
  -3  11  -1    7.30    3.50
  -3  11  -1    6.80    3.60
   3  11   1    6.60    4.50
   3  11   1   12.10    4.60
 -19   0   2   -1.70    4.20
  19   0  -2    7.60    4.60
  18   0  -2   70.39    9.10
 -18   0   2   73.09    9.00
 -17   0   2    1.40    4.00
  17   0  -2    2.50    3.80
  16   0  -2  212.68   12.80
 -16   0   2  233.68   12.70
 -16   0   2  231.58   11.10
 -15   0   2   -2.10    3.40
  15   0  -2    4.00    3.70
 -15   0   2   -1.30    3.20
  14   0  -2  484.65   18.50
 -14   0   2  474.05   15.90
 -14   0   2  463.45   17.10
  13   0  -2   -0.20    3.00
  13   0  -2    0.40    2.40
 -13   0   2    0.60    2.90
 -13   0   2    2.20    3.00
 -12   0   2  163.18    8.20
  12   0  -2  177.68   10.30
 -12   0   2  170.78    9.10
 -12   0   2  179.78    9.40
  12   0  -2  157.38    7.90
 -11   0   2   -1.20    2.30
  11   0  -2    1.00    2.90
  11   0  -2    0.20    0.80
  11   0  -2   -1.50    1.50
 -11   0   2    3.60    1.90
 -11   0   2   -1.50    2.30
 -10   0   2  665.23   18.10
 -10   0   2  665.63   17.60
 -10   0   2  684.23   19.40
  10   0  -2  686.23   17.60
  10   0  -2  697.23   20.40
  10   0  -2  649.43   17.80
  -9   0   2    0.30    2.20
   9   0  -2    3.10    2.70
   9   0  -2   -0.30    0.70
   9   0  -2   -0.10    1.50
  -9   0   2    1.20    2.30
   9   0  -2   -0.10    1.50
  -9   0   2    0.30    1.60
   8   0  -2 1016.80   23.00
  -8   0   2 1000.90   23.00
   8   0  -2  989.10   23.10
  -8   0   2 1012.80   23.80
  -8   0   2  989.40   24.30
   7   0  -2   -0.20    1.20
  -7   0   2    0.50    2.40
   7   0  -2    0.60    1.60
  -7   0   2   -0.70    1.30
   7   0  -2    0.40    0.60
  -7   0   2   -1.00    1.30
  -7   0   2   -2.50    1.70
  -6   0   2   85.09    3.90
   6   0  -2   86.69    2.20
   6   0  -2   87.49    4.00
  -6   0   2   83.59    4.60
   6   0  -2   92.29    4.00
  -6   0   2   85.89    3.90
  -5   0   2   -2.40    1.40
   5   0  -2    0.70    1.10
  -5   0   2    0.50    1.10
  -5   0   2    2.10    1.10
   5   0  -2    1.60    1.10
   4   0  -2  686.53   14.90
  -4   0   2  684.53   14.80
  -4   0   2  682.53   15.90
   4   0  -2  674.53   14.80
  -4   0   2  697.23   14.80
  -4   0   2  685.73   14.80
   4   0  -2  693.93   16.90
  -3   0   2    0.00    0.70
   3   0  -2    0.80    0.70
   3   0  -2    0.50    0.70
  -3   0   2    0.00    0.70
  -3   0   2    2.00    0.50
   3   0  -2    0.20    1.30
  -3   0   2    1.50    0.70
   3   0  -2    1.00    0.70
  -3   0   2    0.70    1.40
   3   0  -2    1.20    0.90
   2   0  -2 1336.57   25.60
  -2   0   2 1321.77   25.70
   2   0  -2 1323.97   25.50
   2   0  -2 1263.27   25.10
  -2   0   2 1313.67   25.60
  -2   0   2 1251.77   26.60
  -2   0   2 1292.47   25.50
   2   0  -2 1301.57   25.50
  -1   0   2    0.40    0.50
  -1   0   2    1.00    0.60
  -1   0   2    0.00    0.40
  -1   0   2    0.20    0.40
   1   0  -2   -1.70    0.50
   1   0  -2    0.30    0.40
   1   0  -2    0.60    0.50
   1   0  -2    0.00    0.60
   0   0   2 1811.02   35.00
   0   0   2 1771.02   34.80
   0   0  -2 1801.72   34.90
   0   0  -2 1793.12   35.00
   0   0  -2 1756.12   34.80
  -1   0  -2    0.50    0.70
   1   0   2    0.50    0.90
  -1   0  -2   -0.80    0.70
   1   0   2    1.00    0.80
   1   0   2    1.30    0.80
  -1   0  -2   -0.70    0.70
   2   0   2  807.22   17.10
  -2   0  -2  805.42   17.10
  -2   0  -2  776.22   17.10
  -2   0  -2  822.12   17.20
   2   0   2  807.92   17.20
   2   0   2  797.12   16.30
   2   0   2  782.12   17.00
   3   0   2   -2.40    1.00
  -3   0  -2    0.40    1.10
  -3   0  -2    3.10    1.40
   3   0   2   -0.60    1.10
  -3   0  -2   -0.80    1.10
   3   0   2    0.40    0.90
  -4   0  -2    1.40    1.30
  -4   0  -2   -1.10    0.90
  -4   0  -2    1.40    1.50
   4   0   2    1.40    1.30
   4   0   2    0.10    1.00
   4   0   2   -0.10    1.20
  -5   0  -2   -0.30    1.30
   5   0   2   -0.60    1.20
  -5   0  -2    0.50    1.60
   5   0   2    1.40    1.40
   5   0   2    1.20    1.20
  -5   0  -2   -0.70    1.20
  -6   0  -2 9557.54  184.08
   6   0   2 9327.37  184.08
  -6   0  -2 9919.21  184.48
  -6   0  -2 9999.00  184.38
   6   0   2 8825.52  183.78
  -7   0  -2    1.00    1.70
  -7   0  -2    2.10    2.10
   7   0   2    1.20    1.80
   7   0   2   -1.10    1.50
  -7   0  -2    7.10    2.10
   8   0   2   94.79    5.40
  -8   0  -2   94.69    5.40
   8   0   2   93.89    5.40
  -8   0  -2   95.39    4.70
  -8   0  -2   97.19    5.60
   9   0   2    4.40    2.20
   9   0   2    2.30    1.90
  -9   0  -2    1.20    1.80
  -9   0  -2    2.10    2.50
  -9   0  -2   -3.50    1.50
 -10   0  -2   64.49    4.40
  10   0   2   70.09    5.40
 -10   0  -2   63.09    6.10
  10   0   2   77.49    5.30
 -10   0  -2   67.99    5.20
 -11   0  -2    1.80    3.00
  11   0   2    0.70    3.50
  11   0   2   -1.20    2.10
 -11   0  -2    3.80    2.20
  12   0   2  439.16   18.30
 -12   0  -2  445.26   16.00
 -12   0  -2  435.16   13.20
  12   0   2  416.96   14.90
 -13   0  -2   -0.30    2.20
 -13   0  -2    5.30    3.70
  13   0   2    1.10    2.40
  13   0   2   -0.20    3.60
  14   0   2   -1.50    3.80
 -14   0  -2   -1.10    3.50
  14   0   2   10.30    3.30
  15   0   2    7.20    4.90
 -15   0  -2   -1.70    3.80
  16   0   2  121.19   12.70
 -16   0  -2  125.49   11.20
 -17   0  -2    1.20    4.40
  17   0   2    0.20    4.40
 -18   0  -2   -5.50    4.40
  18   0   2    5.50    5.10
 -19  -1   2   26.30    6.40
  19  -1  -2   31.10    6.80
 -19   1   2   25.50    6.80
  19   1  -2   20.00    6.10
  18  -1  -2  373.96   17.70
 -18  -1   2  335.87   16.40
  18   1  -2  391.56   18.50
 -18   1   2  316.97   16.60
  17  -1  -2   72.29    9.20
 -17  -1   2   62.09    8.00
 -17  -1   2   77.29    8.00
  17   1  -2   81.29    9.70
 -17   1   2   57.99    7.80
 -16  -1   2  395.56   16.60
  16  -1  -2  406.06   17.70
  16   1  -2  387.66   17.50
 -16   1   2  400.86   17.40
 -15  -1   2    2.00    3.20
  15  -1  -2    3.40    3.60
 -15  -1   2    1.80    3.80
  15   1  -2   -1.30    3.30
 -15   1   2    0.70    3.50
 -15   1   2   -2.50    3.20
 -14  -1   2  206.88   10.60
  14  -1  -2  206.78   11.80
 -14  -1   2  175.48   10.00
  14   1  -2  191.38    9.70
 -14   1   2  196.58    9.20
 -14   1   2  161.38   10.20
 -13  -1   2  119.69    7.90
  13  -1  -2  107.99    8.30
 -13  -1   2  117.59    7.90
  13   1  -2  117.89    7.40
 -13   1   2  120.59    8.50
 -13   1   2  115.29    7.00
  12  -1  -2    1.90    2.00
 -12  -1   2    2.20    3.10
  12  -1  -2    2.30    1.50
  12  -1  -2   -0.70    2.70
 -12  -1   2    4.50    2.80
 -12   1   2   -1.00    2.70
  12   1  -2    0.80    2.20
 -12   1   2    0.10    2.60
 -12   1   2   -1.80    1.70
  11  -1  -2  797.02   20.30
 -11  -1   2  786.02   21.10
 -11  -1   2  815.32   22.10
  11  -1  -2  845.22   23.90
  11  -1  -2  777.12   18.30
 -11  -1   2  811.72   21.90
  11   1  -2  812.12   21.60
  11   1  -2  788.12   16.40
 -11   1   2  810.52   20.70
 -11   1   2  797.32   22.60
 -11   1   2  816.12   20.40
 -10  -1   2  140.89    7.40
  10  -1  -2  147.99    8.20
 -10  -1   2  125.29    6.50
  10  -1  -2  135.49    5.20
 -10  -1   2  145.89    7.40
  10  -1  -2  138.49    6.30
 -10   1   2  145.79    6.80
 -10   1   2  131.59    7.60
 -10   1   2  142.89    6.30
  10   1  -2  146.69    7.10
   9  -1  -2  187.28    6.00
   9  -1  -2  178.38    8.60
  -9  -1   2  185.48    8.00
   9  -1  -2  195.78    6.70
  -9  -1   2  181.38    8.10
  -9  -1   2  184.48    7.50
   9  -1  -2  171.28    6.60
   9   1  -2  159.08    4.60
  -9   1   2  190.08    7.40
   9   1  -2  170.98    7.20
  -9   1   2  187.48    6.80
  -9   1   2  184.08    8.40
  -9   1   2  182.88    6.80
   9   1  -2  180.58    7.60
   8  -1  -2   26.50    2.80
  -8  -1   2   28.20    4.20
   8  -1  -2   27.40    2.40
  -8  -1   2   28.10    3.60
  -8  -1   2   29.80    3.40
   8  -1  -2   38.40    4.50
   8  -1  -2   34.80    3.00
  -8   1   2   24.90    3.20
  -8   1   2   25.70    2.80
   8   1  -2   29.70    3.30
   8   1  -2   31.00    3.50
  -8   1   2   33.60    4.00
  -8   1   2   26.60    2.80
   8   1  -2   28.00    1.60
  -7  -1   2  424.26   12.00
   7  -1  -2  409.76   12.60
  -7  -1   2  428.86   12.60
   7  -1  -2  411.96   10.70
   7  -1  -2  405.26   10.30
  -7  -1   2  422.16   11.70
  -7   1   2  407.46   10.60
   7   1  -2  410.76    9.00
   7   1  -2  414.06   11.80
  -7   1   2  423.96   10.70
  -7   1   2  413.16   11.70
   7   1  -2  417.46   11.60
  -7   1   2  407.46   12.60
  -6  -1   2   25.70    2.80
  -6  -1   2   28.20    3.50
   6  -1  -2   30.80    2.30
   6  -1  -2   30.00    3.40
   6  -1  -2   30.90    2.10
   6  -1  -2   27.80    2.30
  -6   1   2   28.20    2.20
  -6   1   2   26.20    2.20
   6   1  -2   27.90    1.50
   6   1  -2   34.30    3.20
   6   1  -2   29.20    3.00
  -6   1   2   30.30    3.40
  -6   1   2   32.90    3.30
   5  -1  -2  264.77    8.20
   5  -1  -2  275.57    6.90
  -5  -1   2  266.57    7.90
   5  -1  -2  271.37    7.30
  -5  -1   2  279.17    8.70
   5  -1  -2  263.57    6.50
  -5   1   2  267.67    7.20
   5   1  -2  269.37    7.90
  -5   1   2  267.07    6.80
  -5   1   2  273.67    8.00
  -5   1   2  280.67    6.90
   5   1  -2  266.17    6.20
   5   1  -2  271.47    8.00
  -4  -1   2   22.00    1.50
   4  -1  -2   22.20    1.90
  -4  -1   2   24.00    2.90
   4  -1  -2   21.50    1.20
  -4  -1   2   24.10    2.30
   4  -1  -2   23.20    2.30
  -4  -1   2   21.90    2.20
  -4  -1   2   24.00    2.20
   4  -1  -2   19.00    2.10
   4   1  -2   17.20    1.90
  -4   1   2   18.90    1.70
   4   1  -2   19.40    1.40
  -4   1   2   22.70    1.50
   4   1  -2   21.50    2.20
  -4   1   2   22.10    2.30
  -4   1   2   22.90    2.30
  -4   1   2   18.30    1.40
  -3  -1   2  863.81   18.30
  -3  -1   2  832.52   18.20
   3  -1  -2  870.21   16.70
   3  -1  -2  851.91   18.40
  -3  -1   2  862.81   17.70
  -3  -1   2  856.41   19.00
   3  -1  -2  844.62   18.10
   3  -1  -2  837.82   16.80
  -3   1   2  848.72   16.80
   3   1  -2  853.91   17.70
  -3   1   2  853.01   16.70
  -3   1   2  813.02   18.00
  -3   1   2  841.72   18.40
   3   1  -2  892.01   18.40
  -3   1   2  887.61   18.40
   3   1  -2  849.41   18.20
  -3   1   2  861.11   16.70
   3   1  -2  843.62   18.30
  -2  -1   2    5.00    1.20
   2  -1  -2    4.20    1.00
  -2  -1   2    3.00    1.60
  -2  -1   2    3.10    1.10
   2  -1  -2    7.60    1.40
  -2  -1   2    7.60    1.40
  -2   1   2    3.30    1.30
   2   1  -2    4.40    1.10
   2   1  -2    3.50    1.10
   2   1  -2    5.20    1.60
  -2   1   2    3.30    1.00
  -2   1   2    4.10    0.40
   2   1  -2    4.90    1.20
   1  -1  -2   47.40    1.40
  -1  -1   2   41.70    2.10
  -1  -1   2   44.40    2.20
   1  -1  -2   45.10    2.80
  -1  -1   2   46.70    2.60
  -1  -1   2   46.40    2.50
   1  -1  -2   42.90    1.50
  -1  -1   2   43.40    2.20
  -1  -1   2   47.40    2.00
  -1   1   2   47.20    1.50
   1   1  -2   43.60    2.40
   1   1  -2   47.50    2.20
  -1   1   2   44.80    2.70
  -1   1   2   47.60    1.50
   1   1  -2   47.00    1.90
   1   1  -2   46.90    2.20
   1   1  -2   47.70    2.10
   0  -1  -2  105.09    3.00
   0  -1  -2  104.09    3.10
   0  -1   2  101.79    3.40
   0  -1   2  101.19    3.30
   0  -1   2  105.69    3.40
   0  -1  -2  101.89    3.10
   0  -1   2  111.79    3.50
   0  -1   2  110.09    3.40
   0   1  -2  107.19    3.30
   0   1  -2  108.89    3.50
   0   1  -2  102.49    3.20
   0   1   2  101.09    3.00
   0   1  -2  100.09    3.40
   0   1   2   94.89    4.10
   0   1  -2  102.79    3.20
   0   1   2  107.89    3.10
   1  -1   2  526.45   12.10
   1  -1   2  517.45   11.40
   1  -1   2  459.55   11.30
  -1  -1  -2  515.05   11.60
  -1  -1  -2  524.65   11.10
   1  -1   2  518.05   11.60
   1  -1   2  511.65   10.60
  -1  -1  -2  502.95   11.60
  -1   1  -2  527.05   11.40
   1   1   2  539.25   11.00
  -1   1  -2  533.55   12.20
   1   1   2  538.25   11.70
  -1   1  -2  517.25   10.60
  -1   1  -2  539.45   11.70
   1   1   2  506.15   11.50
  -1   1  -2  525.25   11.40
   2  -1   2  117.99    4.90
   2  -1   2  110.29    3.80
  -2  -1  -2  120.09    4.30
  -2  -1  -2  111.89    3.70
  -2   1  -2  116.09    4.30
   2   1   2  105.59    4.00
  -2   1  -2  118.29    3.90
  -2   1  -2  112.49    3.80
   2   1   2  114.69    3.60
   2   1   2  114.79    4.10
   2   1   2  109.89    4.20
   3  -1   2 1043.00   24.60
  -3  -1  -2 1075.79   23.30
   3  -1   2 1082.89   22.80
  -3  -1  -2 1072.59   22.50
  -3  -1  -2 1087.49   23.00
  -3   1  -2 1079.79   23.30
  -3   1  -2 1077.09   22.70
   3   1   2 1086.29   23.40
  -3   1  -2 1067.29   22.70
   3   1   2 1073.59   22.50
   3   1   2 1101.09   23.30
  -4  -1  -2  365.36    9.70
   4  -1   2  368.36    7.80
  -4  -1  -2  364.96   10.20
  -4  -1  -2  366.26    9.50
   4  -1   2  368.36    9.60
   4  -1   2  352.96   11.60
  -4   1  -2  368.66    9.60
   4   1   2  355.26   10.00
  -4   1  -2  367.86   10.20
  -4   1  -2  357.46    9.50
   4   1   2  379.06   10.30
  -5  -1  -2  676.53   16.00
  -5  -1  -2  681.23   16.70
   5  -1   2  667.83   18.60
   5  -1   2  668.83   15.90
  -5  -1  -2  675.53   16.00
   5  -1   2  669.13   14.00
   5   1   2  643.94   16.40
  -5   1  -2  672.83   13.80
   5   1   2  655.03   16.60
  -5   1  -2  676.03   16.80
  -5   1  -2  659.93   15.90
  -6  -1  -2  459.85   12.50
   6  -1   2  436.26   15.20
   6  -1   2  481.55   12.70
  -6  -1  -2  463.35   12.70
   6  -1   2  463.25   10.80
  -6  -1  -2  519.45   14.80
  -6   1  -2  477.65   13.50
   6   1   2  467.05   13.30
  -6   1  -2  460.75   12.50
  -6   1  -2  463.65   10.50
   6   1   2  486.95   13.40
   7  -1   2 2894.91   59.59
   7  -1   2 2885.41   59.69
   7  -1   2 2711.13   63.39
  -7  -1  -2 2989.60   59.49
   7  -1   2 2895.41   57.49
  -7  -1  -2 2925.11   59.99
  -7   1  -2 2942.01   59.69
   7   1   2 2993.80   60.89
  -7   1  -2 2997.10   57.19
  -7   1  -2 2900.91   60.89
   7   1   2 2917.51   60.59
   8  -1   2  931.81   26.50
  -8  -1  -2  938.11   22.20
   8  -1   2  926.91   22.50
   8  -1   2  923.01   22.60
  -8  -1  -2  877.71   22.60
  -8   1  -2  934.01   23.80
   8   1   2  966.30   23.50
   8   1   2  934.61   23.30
  -8   1  -2  939.51   20.10
  -8   1  -2  929.01   22.50
   9  -1   2  331.07   11.20
   9  -1   2  339.57   14.10
   9  -1   2  341.57   11.20
  -9  -1  -2  350.56   11.80
  -9  -1  -2  330.57   10.80
  -9   1  -2  315.07   12.10
  -9   1  -2  343.27   11.20
   9   1   2  340.47   11.80
   9   1   2  348.97   12.00
  -9   1  -2  329.27    9.10
 -10  -1  -2 1367.16   31.00
 -10  -1  -2 1344.17   32.10
  10  -1   2 1280.77   31.30
  10  -1   2 1384.66   36.30
  10   1   2 1334.87   32.40
 -10   1  -2 1287.47   31.10
 -10   1  -2 1357.46   28.70
  10   1   2 1282.77   31.90
 -10   1  -2 1348.47   33.00
 -11  -1  -2  350.26   11.80
  11  -1   2  342.47   12.40
  11  -1   2  355.46   15.60
 -11  -1  -2  336.87   12.90
  11   1   2  335.57   12.90
 -11   1  -2  353.66   13.70
 -11   1  -2  348.27   10.10
 -12  -1  -2  217.38   10.60
 -12  -1  -2  224.48    9.60
  12  -1   2  214.98    9.80
  12  -1   2  223.88   13.00
  12  -1   2  226.88   10.10
  12   1   2  204.08   10.10
 -12   1  -2  223.08    7.90
 -12   1  -2  213.98   11.10
 -13  -1  -2  232.88   11.40
  13  -1   2  237.78   13.70
 -13  -1  -2  232.78   10.20
  13   1   2  218.38   10.70
 -13   1  -2  250.97   12.40
  14  -1   2  367.86   17.40
 -14  -1  -2  381.66   13.70
 -14  -1  -2  369.66   15.40
 -14   1  -2  393.96   16.50
  14   1   2  399.16   15.50
 -15  -1  -2   51.39    7.10
  15  -1   2   61.89    9.00
 -15  -1  -2   43.60    6.40
 -15   1  -2   45.00    7.20
  15   1   2   54.39    7.10
  15   1   2   54.19    8.70
  16  -1   2  308.47   16.60
 -16  -1  -2  278.37   14.30
  16   1   2  242.38   15.30
 -16   1  -2  277.77   14.90
 -17  -1  -2    9.60    5.30
  17  -1   2    9.90    5.40
 -17   1  -2   12.30    5.80
  17   1   2    8.40    5.50
 -18  -1  -2   16.20    6.90
  18  -1   2   17.20    6.20
  18   1   2   10.30    5.80
 -18   1  -2   11.20    6.00
 -19  -2   2   37.10    7.10
  19  -2  -2   38.90    7.30
  19   2  -2   49.50    8.80
 -19   2   2   49.00    8.60
 -18  -2   2   34.10    6.70
  18  -2  -2   54.19    8.20
 -18  -2   2   48.20    7.30
 -18   2   2   33.80    7.00
  18   2  -2   28.20    7.00
 -17  -2   2  432.96   17.70
 -17  -2   2  432.86   17.50
  17  -2  -2  428.16   18.80
 -17   2   2  419.86   18.80
 -16  -2   2   72.69    8.40
 -16  -2   2   44.90    6.60
  16  -2  -2   61.89    8.30
 -16   2   2   51.49    7.60
 -15  -2   2  279.87   13.30
 -15  -2   2  307.67   13.70
  15  -2  -2  297.07   14.60
 -15   2   2  318.87   15.00
  15   2  -2  309.97   13.50
  14  -2  -2  333.77   15.30
 -14  -2   2  341.37   13.60
 -14  -2   2  362.26   14.40
 -14   2   2  334.47   11.80
  14   2  -2  328.07   13.70
 -14   2   2  355.86   15.30
 -13  -2   2    7.00    3.00
  13  -2  -2   10.90    4.00
 -13  -2   2   10.50    4.30
 -13   2   2   12.40    3.40
  13   2  -2    8.60    3.40
 -13   2   2   17.00    4.40
 -12  -2   2   10.90    4.10
 -12  -2   2    2.70    2.60
  12  -2  -2    4.60    2.10
  12  -2  -2    1.80    2.90
  12   2  -2    7.40    2.60
 -12   2   2    8.00    2.40
 -12   2   2    3.90    2.70
 -12   2   2    4.50    3.20
 -11  -2   2   28.30    4.10
  11  -2  -2   31.10    5.00
 -11  -2   2   24.00    4.70
  11  -2  -2   36.10    3.30
  11  -2  -2   33.30    3.60
 -11   2   2   27.70    4.60
 -11   2   2   29.20    3.90
  11   2  -2   28.00    4.10
 -11   2   2   20.80    3.00
  11   2  -2   26.40    4.10
 -11   2   2   31.30    3.50
 -10  -2   2  672.03   19.10
  10  -2  -2  689.73   20.00
  10  -2  -2  628.24   16.20
 -10  -2   2  656.93   18.10
  10  -2  -2  586.14   16.40
  10   2  -2  651.93   18.20
 -10   2   2  656.93   19.30
  10   2  -2  644.14   18.40
 -10   2   2  656.53   16.40
 -10   2   2  642.74   16.80
 -10   2   2  646.84   16.20
  -9  -2   2   56.29    5.70
  -9  -2   2   52.89    4.30
   9  -2  -2   59.59    3.50
   9  -2  -2   46.30    5.20
   9  -2  -2   50.69    3.60
  -9   2   2   48.20    3.40
  -9   2   2   50.69    4.20
   9   2  -2   49.50    4.80
  -9   2   2   54.49    5.40
   9   2  -2   53.79    4.80
  -9   2   2   50.99    3.30
   8  -2  -2  547.15   14.80
  -8  -2   2  566.14   16.50
  -8  -2   2  571.24   15.20
   8  -2  -2  550.74   13.50
   8  -2  -2  558.04   16.50
  -8   2   2  552.24   13.40
  -8   2   2  563.14   13.60
   8   2  -2  565.04   15.60
  -8   2   2  563.44   14.60
   8   2  -2  580.94   15.80
  -8   2   2  582.34   16.60
   8   2  -2  569.34   13.40
  -7  -2   2  200.58    8.60
  -7  -2   2  201.08    7.40
   7  -2  -2  203.88    7.40
  -7  -2   2  200.38    8.60
   7  -2  -2  204.08    8.30
   7   2  -2  202.58    6.30
  -7   2   2  207.28    8.20
  -7   2   2  207.48    6.10
   7   2  -2  186.68    7.70
  -7   2   2  205.18    6.10
   7   2  -2  211.38    7.90
  -7   2   2  218.98    7.40
  -6  -2   2    0.50    1.50
   6  -2  -2    1.10    1.80
   6  -2  -2    2.60    0.90
   6  -2  -2    2.90    1.80
  -6  -2   2    4.90    1.70
  -6  -2   2    0.80    2.70
  -6   2   2   -0.30    1.90
   6   2  -2    5.50    2.10
  -6   2   2    2.90    1.00
  -6   2   2    5.10    1.80
  -6   2   2    1.60    1.00
   6   2  -2    3.00    1.80
   6   2  -2    4.70    1.60
   5  -2  -2   40.80    1.80
  -5  -2   2   43.40    3.00
   5  -2  -2   39.00    3.30
   5  -2  -2   43.80    3.40
  -5  -2   2   40.60    3.60
  -5  -2   2   41.10    3.20
   5   2  -2   40.90    3.50
   5   2  -2   49.80    3.50
  -5   2   2   38.50    2.80
  -5   2   2   42.80    1.90
   5   2  -2   42.80    2.80
  -5   2   2   41.10    3.40
  -5   2   2   41.80    1.90
  -4  -2   2   63.39    4.30
   4  -2  -2   71.29    1.80
   4  -2  -2   71.89    3.90
  -4  -2   2   80.09    3.90
  -4  -2   2   72.69    3.70
   4   2  -2   71.49    3.80
  -4   2   2   74.29    3.90
  -4   2   2   70.79    2.10
   4   2  -2   71.39    3.70
   4   2  -2   71.49    3.60
   4   2  -2   69.19    3.90
  -4   2   2   71.19    1.90
  -3  -2   2   23.40    2.90
  -3  -2   2   25.60    2.50
  -3  -2   2   19.70    2.50
  -3  -2   2   23.60    2.30
   3  -2  -2   28.90    2.80
   3   2  -2   25.00    2.30
   3   2  -2   24.80    2.50
   3   2  -2   23.70    2.30
   3   2  -2   26.40    2.50
  -2  -2   2  295.07    8.50
  -2  -2   2  292.97    8.70
   2  -2  -2  304.57    8.20
  -2  -2   2  285.57    7.00
  -2  -2   2  299.17    8.00
  -2  -2   2  299.27    8.00
   2   2  -2  297.57    8.00
  -2   2   2  289.97    6.10
   2   2  -2  299.07    7.90
   2   2  -2  279.77    8.70
  -1  -2   2   25.10    2.20
   1  -2  -2   28.10    3.10
  -1  -2   2   30.50    2.60
  -1  -2   2   28.70    1.80
  -1  -2   2   26.30    2.90
  -1  -2   2   25.20    2.00
  -1  -2   2   27.80    2.30
   1  -2  -2   25.80    1.40
   1   2  -2   29.80    2.90
  -1   2   2   27.20    1.50
   1   2  -2   28.20    2.80
   1   2  -2   26.90    2.10
   1   2  -2   28.20    2.00
   1   2  -2   30.10    2.20
  -1   2   2   28.00    1.50
   0  -2   2  706.83   15.20
   0  -2  -2  692.23   17.20
   0  -2   2  690.33   16.90
   0  -2   2  695.83   14.80
   0  -2   2  690.43   15.00
   0  -2   2  643.04   15.60
   0   2   2  686.03   13.90
   0   2  -2  687.13   15.00
   0   2  -2  671.23   15.00
   0   2  -2  686.33   15.10
   0   2   2  704.93   14.70
   0   2   2  677.23   14.60
   0   2  -2  689.53   14.80
   1  -2   2  222.98    6.10
  -1  -2  -2  214.18    5.10
   1  -2   2  229.08    7.00
   1  -2   2  218.58    5.60
   1  -2   2  218.78    7.70
   1  -2   2  227.68    6.20
  -1  -2  -2  213.28    7.90
   1   2   2  225.08    6.30
  -1   2  -2  213.88    6.00
  -1   2  -2  218.88    6.30
   1   2   2  220.08    5.10
  -1   2  -2  221.28    5.70
   1   2   2  220.08    6.30
  -1   2  -2  214.98    6.10
   2  -2   2  982.50   20.90
   2  -2   2  999.10   22.50
   2  -2   2 1005.50   23.60
   2  -2   2 1007.70   21.10
  -2  -2  -2 1011.20   20.10
   2  -2   2  994.40   19.70
   2   2   2  974.40   19.90
  -2   2  -2  987.70   20.90
   2   2   2  982.10   21.60
  -2   2  -2  987.20   20.90
   2   2   2  979.30   21.60
  -2   2  -2 1009.00   21.60
  -2   2  -2  998.20   19.80
   3  -2   2    0.70    1.30
   3  -2   2    0.30    1.00
  -3  -2  -2    1.30    1.00
  -3  -2  -2    1.20    1.70
   3  -2   2    3.50    2.10
   3  -2   2    2.20    1.10
  -3   2  -2   -0.70    1.50
  -3   2  -2    1.60    1.00
  -3   2  -2    2.20    1.00
   3   2   2    0.70    0.90
   3   2   2    3.30    1.30
  -3   2  -2    1.20    0.50
   3   2   2    3.10    1.60
   4  -2   2  417.66   13.00
  -4  -2  -2  427.66   12.00
   4  -2   2  415.96   10.80
   4  -2   2  440.56   10.90
  -4  -2  -2  448.96   10.60
   4  -2   2  436.46   13.00
   4   2   2  442.46   12.00
  -4   2  -2  428.16   11.90
  -4   2  -2  439.06   10.90
   4   2   2  434.66   12.00
  -4   2  -2  442.06   10.90
   5  -2   2  297.17   10.40
   5  -2   2  272.87   10.40
   5  -2   2  269.07    8.10
   5  -2   2  286.97    8.20
  -5  -2  -2  271.67    7.90
  -5  -2  -2  270.77    9.20
  -5   2  -2  262.37    9.20
   5   2   2  296.07    9.50
  -5   2  -2  264.17    8.00
  -5   2  -2  276.77    8.10
   5   2   2  271.57    9.30
  -6  -2  -2 1195.88   26.50
   6  -2   2 1197.28   29.10
   6  -2   2 1239.58   26.70
   6  -2   2 1158.98   26.30
  -6  -2  -2 1217.48   27.80
   6  -2   2 1191.18   29.90
   6   2   2 1223.28   28.10
   6   2   2 1226.48   28.20
  -6   2  -2 1211.18   26.50
  -6   2  -2 1214.08   28.10
  -7  -2  -2    4.00    2.40
   7  -2   2    6.00    1.70
   7  -2   2    3.10    1.60
   7  -2   2    6.20    3.00
   7  -2   2    3.50    2.40
  -7  -2  -2    5.30    2.20
   7   2   2    1.00    2.00
   7   2   2    2.10    2.20
  -7   2  -2    4.60    0.80
  -7   2  -2    2.10    1.50
  -7   2  -2    3.20    2.00
   8  -2   2  722.53   22.30
   8  -2   2  734.43   20.50
  -8  -2  -2  751.82   19.50
  -8  -2  -2  727.33   18.70
   8  -2   2  743.73   18.70
   8  -2   2  715.23   18.20
  -8   2  -2  754.32   20.40
  -8   2  -2  742.53   15.20
   8   2   2  746.63   20.00
  -8   2  -2  737.13   18.50
   8   2   2  720.23   20.00
   9  -2   2  364.16   11.80
   9  -2   2  409.16   12.40
  -9  -2  -2  371.16   12.30
   9  -2   2  386.36    9.50
   9  -2   2  408.86   15.90
   9  -2   2  414.46   14.10
  -9  -2  -2  390.56   12.90
  -9   2  -2  382.26   12.00
  -9   2  -2  394.56    9.10
   9   2   2  402.96   13.60
  -9   2  -2  408.46   13.80
   9   2   2  406.66   13.60
 -10  -2  -2  668.93   18.30
 -10  -2  -2  637.54   18.40
  10  -2   2  608.94   21.50
  10  -2   2  642.04   17.80
  10  -2   2  638.14   19.20
  10   2   2  652.53   19.20
 -10   2  -2  636.24   19.60
  10   2   2  620.74   18.90
 -10   2  -2  640.84   14.10
 -10   2  -2  630.54   17.50
 -11  -2  -2   39.50    5.00
 -11  -2  -2   32.40    4.80
  11  -2   2   41.90    4.70
  11  -2   2   52.29    7.20
 -11   2  -2   56.19    6.20
 -11   2  -2   43.30    2.80
  11   2   2   45.60    5.70
  12  -2   2 1133.69   29.80
 -12  -2  -2 1097.69   29.10
  12  -2   2 1126.49   33.60
 -12  -2  -2 1132.79   29.10
  12   2   2 1158.18   30.40
 -12   2  -2 1140.59   31.10
 -13  -2  -2   23.10    4.90
  13  -2   2    9.70    4.40
 -13  -2  -2   17.00    4.30
  13  -2   2   21.70    5.70
  13   2   2   10.60    3.80
 -13   2  -2   12.30    4.40
  14  -2   2    7.40    4.60
 -14  -2  -2    1.70    3.40
 -14  -2  -2   10.60    3.80
  14   2   2    4.20    3.30
 -14   2  -2   -3.10    3.70
 -15  -2  -2  149.49   10.40
 -15  -2  -2  171.88    9.80
  15  -2   2  166.48   12.30
  15   2   2  162.88   10.40
 -15   2  -2  163.88   11.50
  16  -2   2   25.70    6.60
 -16  -2  -2   22.30    5.60
 -16   2  -2   16.00    5.90
  16   2   2   21.90    6.00
  17  -2   2  127.39   13.20
 -17  -2  -2  126.09   11.40
 -17   2  -2  113.39   11.50
  18  -2   2    7.90    5.40
 -18  -2  -2   -0.50    4.70
 -18   2  -2    0.90    5.60
  18   2   2   17.20    6.90
 -18  -3   2   20.70    5.80
 -18  -3   2   13.80    5.50
  18  -3  -2   24.20    6.40
 -18   3   2   15.10    6.10
  17  -3  -2   40.80    7.30
 -17  -3   2   46.10    6.70
 -17  -3   2   50.89    7.70
 -17   3   2   48.20    7.90
 -16  -3   2   37.30    6.00
  16  -3  -2   55.49    8.00
 -16  -3   2   41.10    7.40
  16   3  -2   42.70    6.40
 -16   3   2   37.00    7.00
 -15  -3   2   98.69    9.40
  15  -3  -2  100.49    8.90
 -15  -3   2   95.19    8.00
  15   3  -2  107.19    8.40
 -15   3   2  100.49   10.10
 -14  -3   2    7.90    4.40
  14  -3  -2    5.90    3.80
 -14  -3   2    9.50    3.80
  14   3  -2    3.50    3.20
 -14   3   2    1.10    3.80
 -13  -3   2  146.69    8.50
  13  -3  -2  147.89    9.70
 -13  -3   2  174.58   10.40
 -13   3   2  158.18   10.10
 -13   3   2  149.79    7.20
  13   3  -2  161.18    9.40
  12  -3  -2  370.86   12.60
  12  -3  -2  354.16   14.90
 -12  -3   2  354.96   12.90
 -12   3   2  353.16   11.30
 -12   3   2  361.96   14.60
 -12   3   2  357.56   11.40
  12   3  -2  386.36   14.30
  11  -3  -2  159.28    9.30
  11  -3  -2  157.08    7.80
 -11  -3   2  170.58    9.70
 -11  -3   2  163.58    7.80
  11   3  -2  170.48    8.60
 -11   3   2  157.88    7.00
  11   3  -2  149.09    8.30
 -11   3   2  167.18    9.40
 -11   3   2  163.08    6.70
 -10  -3   2  126.29    6.50
  10  -3  -2  144.69    8.40
  10  -3  -2  122.39    6.80
 -10  -3   2  124.19    8.10
 -10   3   2  130.99    8.00
  10   3  -2  128.79    7.50
 -10   3   2  149.29    5.80
 -10   3   2  122.79    5.20
  10   3  -2  127.59    7.20
 -10   3   2  129.09    5.90
   9  -3  -2   15.20    3.20
  -9  -3   2   16.00    4.10
   9  -3  -2   22.00    4.00
  -9  -3   2   20.30    3.00
  -9   3   2   21.00    3.90
  -9   3   2   17.30    2.90
  -9   3   2   17.20    2.20
   9   3  -2   18.00    3.40
   9   3  -2   25.40    3.80
  -9   3   2   16.50    2.10
  -8  -3   2    2.70    1.60
  -8  -3   2    1.60    3.00
   8  -3  -2    3.20    2.20
   8  -3  -2    3.30    2.30
   8  -3  -2    2.00    1.00
  -8   3   2    2.10    2.30
  -8   3   2    0.80    1.10
   8   3  -2    3.50    2.20
  -8   3   2    2.90    1.10
   8   3  -2    1.20    1.60
  -8   3   2    3.90    1.80
   7  -3  -2   52.19    4.60
   7  -3  -2   57.29    4.70
  -7  -3   2   57.59    4.30
   7  -3  -2   55.49    2.40
  -7  -3   2   51.19    3.50
  -7  -3   2   57.19    5.60
  -7   3   2   58.29    2.70
  -7   3   2   59.79    2.80
  -7   3   2   57.49    4.70
   7   3  -2   54.09    4.90
  -7   3   2   51.29    3.50
   7   3  -2   55.99    4.80
   6  -3  -2   41.80    4.60
  -6  -3   2   41.50    4.90
   6  -3  -2   39.70    1.80
  -6  -3   2   43.80    3.80
   6  -3  -2   41.80    4.50
  -6   3   2   39.40    2.00
  -6   3   2   42.90    3.20
  -6   3   2   44.00    4.30
   6   3  -2   45.00    4.20
   6   3  -2   43.00    4.30
  -6   3   2   43.30    2.10
   5  -3  -2  352.26    7.30
   5  -3  -2  334.37   11.40
  -5  -3   2  352.16   10.90
  -5  -3   2  345.77   11.30
   5  -3  -2  333.97   10.90
  -5   3   2  354.56    7.70
   5   3  -2  337.97   10.70
  -5   3   2  359.36   10.80
  -5   3   2  352.06    7.70
   5   3  -2  352.56   10.70
  -4  -3   2  175.88    7.50
  -4  -3   2  161.38    5.10
  -4  -3   2  193.08    7.50
   4   3  -2  167.98    6.70
  -4   3   2  163.98    6.30
  -4   3   2  171.98    4.10
   4   3  -2  171.38    6.60
   4   3  -2  174.98    6.60
  -4   3   2  177.28    4.10
  -3  -3   2    2.50    1.80
   3  -3  -2    2.50    2.10
   3  -3  -2    0.80    1.70
  -3  -3   2    2.10    1.50
  -3  -3   2    3.50    1.80
  -3  -3   2    1.10    1.00
   3   3  -2    0.50    1.20
   3   3  -2    0.90    1.50
   3   3  -2    2.40    1.50
  -3   3   2    0.50    0.50
  -3   3   2    0.30    0.50
  -3   3   2    2.00    1.20
   2  -3  -2  256.47    9.50
  -2  -3   2  245.28    8.20
  -2  -3   2  249.78    8.90
  -2  -3   2  249.18    6.30
  -2  -3   2  254.77    7.60
  -2   3   2  243.58    6.90
   2   3  -2  252.37    7.60
   2   3  -2  233.28    6.20
   2   3  -2  257.57    7.70
  -2   3   2  252.27    5.90
  -2   3   2  245.68    6.00
  -2   3   2  249.97    6.00
   1  -3  -2   43.40    4.10
  -1  -3   2   44.00    3.30
  -1  -3   2   44.70    3.00
  -1  -3   2   41.80    2.40
  -1  -3   2   40.10    3.80
  -1  -3   2   45.50    3.40
  -1   3   2   42.00    2.20
   1   3  -2   46.10    3.00
   1   3  -2   43.60    2.40
  -1   3   2   46.10    2.30
   0  -3   2   20.20    2.70
   0  -3   2   16.00    2.10
   0  -3  -2   14.90    3.10
   0  -3   2   16.40    2.10
   0  -3   2   18.90    2.00
   0  -3   2   19.80    2.00
   0   3   2   15.60    1.80
   0   3  -2   17.50    1.90
   0   3  -2   20.80    2.10
   0   3   2   19.60    1.90
   0   3  -2   18.50    2.10
   1  -3   2   74.89    3.40
   1  -3   2   68.09    3.40
   1  -3   2   66.49    4.90
  -1  -3  -2   66.99    4.70
   1  -3   2   68.09    3.30
  -1   3  -2   65.39    3.20
   1   3   2   67.69    1.90
   1   3   2   73.39    3.60
  -1   3  -2   62.59    3.50
   1   3   2   68.49    3.50
  -1   3  -2   66.09    3.30
   2  -3   2   68.69    5.20
   2  -3   2   72.29    3.40
   2  -3   2   68.79    4.40
  -2  -3  -2   65.19    2.10
  -2  -3  -2   74.19    5.30
   2  -3   2   67.79    3.30
  -2   3  -2   66.79    3.30
   2   3   2   69.29    3.80
  -2   3  -2   71.89    3.30
   2   3   2   67.49    3.80
   2   3   2   66.59    2.00
  -2   3  -2   71.49    4.00
  -2   3  -2   69.49    3.20
  -3  -3  -2  184.18    4.90
   3  -3   2  182.38    5.90
  -3  -3  -2  189.88    7.40
  -3  -3  -2  193.58    8.60
   3  -3   2  186.18    6.10
   3  -3   2  186.38    7.70
   3   3   2  189.28    6.90
  -3   3  -2  191.28    6.90
  -3   3  -2  186.98    6.00
  -3   3  -2  198.38    6.00
  -3   3  -2  182.58    5.20
   3   3   2  190.18    4.90
   3   3   2  191.78    7.00
   4  -3   2   25.60    4.10
  -4  -3  -2   22.10    3.50
   4  -3   2   24.00    3.70
  -4  -3  -2   19.90    1.90
   4  -3   2   21.50    2.30
   4  -3   2   22.00    2.40
  -4   3  -2   21.20    1.70
   4   3   2   25.40    3.20
  -4   3  -2   18.90    2.20
  -4   3  -2   20.70    2.30
  -4   3  -2   28.50    3.40
   4   3   2   21.60    1.90
   4   3   2   20.10    3.00
   5  -3   2   41.10    2.90
  -5  -3  -2   44.10    3.00
  -5  -3  -2   39.20    4.50
   5  -3   2   44.10    3.00
   5  -3   2   49.40    5.20
   5  -3   2   45.60    5.20
   5   3   2   41.00    4.00
   5   3   2   47.80    4.40
  -5   3  -2   38.10    2.80
  -5   3  -2   43.50    1.60
  -5   3  -2   43.10    4.20
  -5   3  -2   43.00    1.60
  -5   3  -2   43.30    3.00
  -6  -3  -2  266.47   10.00
   6  -3   2  258.77   10.80
  -6  -3  -2  258.17    7.80
   6  -3   2  249.28    7.80
   6  -3   2  258.57   10.70
   6  -3   2  259.87    8.10
  -6   3  -2  270.77    8.20
   6   3   2  237.28    9.40
  -6   3  -2  258.07    8.00
  -6   3  -2  248.68    9.60
   6   3   2  258.07    9.60
   7  -3   2  107.39    7.30
  -7  -3  -2  102.69    6.50
   7  -3   2  110.69    7.00
  -7  -3  -2  106.59    5.20
   7  -3   2  101.49    4.90
   7   3   2   93.39    6.10
  -7   3  -2  117.09    5.20
   7   3   2   99.69    6.20
  -7   3  -2   94.29    6.30
  -8  -3  -2 1006.40   25.70
   8  -3   2  977.20   27.80
   8  -3   2  969.50   23.40
   8  -3   2 1011.40   26.90
  -8  -3  -2  986.50   23.30
   8   3   2  983.10   25.60
  -8   3  -2  998.40   23.50
   8   3   2  995.90   25.80
  -8   3  -2 1051.09   26.20
  -9  -3  -2 1715.03   38.30
   9  -3   2 1738.23   43.70
   9  -3   2 1756.22   41.80
  -9  -3  -2 1777.32   40.80
   9  -3   2 1745.53   38.60
   9   3   2 1773.62   41.10
   9   3   2 1761.42   41.00
  -9   3  -2 1774.42   41.20
  -9   3  -2 1706.93   38.20
  10  -3   2  176.18    7.80
  10  -3   2  187.68    9.60
 -10  -3  -2  168.48    9.10
  10  -3   2  173.98   10.70
 -10  -3  -2  166.88    7.80
  10   3   2  188.98    9.60
  10   3   2  173.28    9.20
 -10   3  -2  162.48    9.50
 -10   3  -2  174.78    7.80
  11  -3   2    5.60    2.50
 -11  -3  -2    5.70    3.00
 -11  -3  -2    3.10    3.40
  11  -3   2    7.80    3.50
  11   3   2    5.50    2.60
 -11   3  -2    5.20    3.70
 -12  -3  -2  200.58   10.30
 -12  -3  -2  179.58    9.00
  12  -3   2  167.28   11.40
  12  -3   2  173.88   10.00
 -12   3  -2  182.98   10.90
  12   3   2  180.28   10.00
  13  -3   2   55.49    5.40
 -13  -3  -2   48.10    6.30
  13  -3   2   46.80    7.60
 -13  -3  -2   46.20    5.70
 -13   3  -2   58.49    7.60
  13   3   2   51.69    6.50
 -14  -3  -2  180.18   10.60
  14  -3   2  174.88   12.30
 -14  -3  -2  173.58    9.80
  14   3   2  177.68   10.70
 -14   3  -2  161.58   11.40
 -15  -3  -2   71.79    7.80
 -15  -3  -2   60.09    7.10
  15  -3   2   66.89    9.40
 -15   3  -2   67.09    8.70
  15   3   2   84.39    9.20
 -16  -3  -2    0.90    4.20
 -16  -3  -2   12.70    4.40
  16  -3   2    0.70    4.20
 -16   3  -2    2.30    5.00
  16   3   2    6.00    4.00
  17  -3   2   -0.10    4.20
 -17  -3  -2   -3.20    4.40
 -17   3  -2   -5.40    3.30
  18  -4  -2   15.90    5.50
 -18  -4   2    8.70    6.20
 -18   4   2   14.20    5.50
 -17  -4   2  273.47   14.80
  17  -4  -2  268.37   15.30
  17   4  -2  273.67   14.30
 -17   4   2  230.08   14.70
 -16  -4   2    1.30    4.70
  16  -4  -2    5.00    4.30
  16   4  -2    1.60    3.80
 -16   4   2    6.10    4.70
 -15  -4   2  103.09    7.90
  15  -4  -2   83.49    9.80
 -15  -4   2  129.19   11.70
 -15   4   2   94.49    9.90
  15   4  -2  110.69   10.00
  14  -4  -2  294.07   14.80
 -14  -4   2  292.87   14.50
 -14  -4   2  288.77   12.20
 -14   4   2  312.87   15.00
  14   4  -2  297.27   13.90
 -13  -4   2  317.57   12.20
 -13  -4   2  300.97   14.30
  13  -4  -2  341.57   15.30
 -13   4   2  324.77   14.80
  13   4  -2  326.97   14.10
  12  -4  -2    6.00    3.00
 -12  -4   2    3.20    2.60
  12  -4  -2    3.40    3.10
 -12  -4   2    2.00    4.00
 -12   4   2    4.40    1.90
  12   4  -2    6.10    2.80
 -12   4   2    5.70    2.40
 -12   4   2    2.40    3.50
  11  -4  -2   32.40    5.50
 -11  -4   2   39.40    4.30
  11  -4  -2   45.90    5.70
 -11  -4   2   35.70    6.20
  11   4  -2   38.20    5.40
 -11   4   2   38.10    5.70
  11   4  -2   45.90    5.70
 -11   4   2   41.60    4.20
 -11   4   2   39.40    3.60
  10  -4  -2  142.29    8.00
 -10  -4   2  149.39    9.20
  10  -4  -2  142.89    8.80
 -10  -4   2  137.69    6.60
 -10   4   2  145.59    6.50
  10   4  -2  143.69    8.30
 -10   4   2  134.79    8.30
 -10   4   2  132.89    5.50
  10   4  -2  131.29    7.80
  -9  -4   2  518.35   14.20
  -9  -4   2  517.15   17.50
   9  -4  -2  505.95   16.70
   9  -4  -2  520.25   17.40
  -9   4   2  549.35   17.10
  -9   4   2  515.05   14.10
  -9   4   2  510.05   12.50
   9   4  -2  521.55   16.60
  -9   4   2  527.35   12.90
   9   4  -2  515.45   16.30
   8  -4  -2   96.59    3.40
   8  -4  -2  105.19    6.80
  -8  -4   2  104.79    6.90
   8  -4  -2  104.79    6.90
  -8  -4   2   93.19    4.80
  -8  -4   2   94.29    6.20
  -8   4   2  102.49    3.90
  -8   4   2   99.39    5.00
  -8   4   2  102.49    6.60
   8   4  -2   98.89    6.40
   8   4  -2  107.99    6.60
  -8   4   2   92.79    3.90
   7  -4  -2   73.29    2.50
   7  -4  -2   66.99    5.60
  -7  -4   2   79.99    5.60
  -7  -4   2   77.19    6.40
   7  -4  -2   77.29    5.70
  -7  -4   2   69.79    3.80
   7   4  -2   80.49    5.40
   7   4  -2   73.39    5.10
  -7   4   2   69.59    5.20
  -7   4   2   70.49    3.00
  -7   4   2   72.39    4.20
  -7   4   2   71.29    2.90
   6  -4  -2  276.67   11.20
   6  -4  -2  270.27    6.20
  -6  -4   2  263.37   10.60
   6  -4  -2  281.07   10.60
  -6  -4   2  289.97   10.70
   6   4  -2  291.27   10.20
  -6   4   2  281.57    9.90
   6   4  -2  279.87   10.10
  -6   4   2  268.97    6.70
  -6   4   2  281.37    6.90
  -5  -4   2   22.30    4.00
  -5  -4   2   21.90    2.10
  -5  -4   2   25.50    4.00
   5  -4  -2   23.10    4.20
   5  -4  -2   21.00    3.50
  -5   4   2   20.20    1.60
  -5   4   2   21.80    3.10
   5   4  -2   21.00    3.30
  -5   4   2   18.50    1.40
   5   4  -2   17.80    3.00
  -4  -4   2  170.78    7.70
  -4  -4   2  178.68    8.20
  -4  -4   2  173.68    5.10
   4  -4  -2  176.28    7.80
   4  -4  -2  171.68    8.70
  -4   4   2  178.18    4.60
   4   4  -2  175.68    7.20
   4   4  -2  170.28    7.10
   4   4  -2  186.08    7.30
  -4   4   2  186.48    6.90
  -4   4   2  183.98    4.90
  -3  -4   2   80.39    5.00
  -3  -4   2   82.29    5.70
   3  -4  -2   83.39    6.10
  -3  -4   2   83.99    3.20
   3  -4  -2   83.99    5.30
  -3   4   2   77.69    3.10
  -3   4   2   80.59    2.90
  -3   4   2   85.79    3.20
   3   4  -2   91.29    4.80
   3   4  -2   83.79    4.70
   3   4  -2   81.29    4.70
  -3   4   2   79.99    4.10
  -2  -4   2   37.70    2.30
  -2  -4   2   43.70    5.10
   2  -4  -2   40.70    5.00
  -2  -4   2   43.30    4.40
  -2   4   2   37.30    2.40
  -2   4   2   39.10    2.80
   2   4  -2   42.50    3.80
   2   4  -2   36.00    2.30
  -2   4   2   38.60    2.40
   2   4  -2   49.99    4.00
  -2   4   2   37.40    2.30
  -2   4   2   42.80    2.40
   2   4  -2   40.00    3.60
  -1  -4   2  274.97    9.70
  -1  -4   2  287.67    9.40
  -1  -4   2  296.67    8.70
  -1  -4   2  280.07    8.90
  -1  -4   2  278.67    7.40
  -1  -4   2  282.17   11.00
   1   4  -2  299.87    9.00
  -1   4   2  285.47    7.20
   1   4  -2  281.27    8.60
  -1   4   2  285.17    7.80
  -1   4   2  285.07    7.80
   1   4  -2  295.27    7.50
  -1   4   2  281.27    7.80
   0  -4   2  217.28    8.40
   0  -4   2  223.98    7.20
   0  -4  -2  203.08    9.60
   0  -4   2  215.88    7.60
   0  -4   2  221.88    7.40
   0  -4   2  228.78    9.90
   0   4   2  221.68    6.90
   0   4  -2  214.88    7.20
   0   4  -2  229.18    6.60
   0   4   2  227.18    7.10
   0   4   2  221.78    5.20
   1  -4   2  274.17    8.30
   1  -4   2  281.57    9.90
   1  -4   2  299.07   11.30
   1  -4   2  263.37    8.30
   1  -4   2  270.07    8.00
  -1   4  -2  275.57    8.30
   1   4   2  281.57    8.50
  -1   4  -2  271.27    8.00
  -1   4  -2  265.27    8.10
   1   4   2  264.37    8.40
   2  -4   2   86.39    3.90
   2  -4   2   81.09    5.40
   2  -4   2   78.59    5.80
  -2  -4  -2   84.19    5.90
   2  -4   2   79.79    4.00
  -2   4  -2   83.09    4.00
   2   4   2   83.89    4.50
  -2   4  -2   82.19    4.00
   2   4   2   94.09    4.90
  -3  -4  -2    4.70    2.80
   3  -4   2   -0.80    2.20
   3  -4   2    1.20    1.80
   3  -4   2    1.40    1.10
   3  -4   2    0.70    1.30
  -3   4  -2    2.20    1.90
  -3   4  -2    1.80    1.20
   3   4   2    4.20    2.00
   3   4   2    3.90    1.90
  -3   4  -2    1.80    1.20
   4  -4   2    3.40    2.00
  -4  -4  -2    4.00    2.80
   4  -4   2    5.60    3.00
  -4  -4  -2    6.50    2.90
   4  -4   2    5.60    1.60
  -4  -4  -2    4.60    1.00
   4   4   2    0.70    1.80
  -4   4  -2    7.20    2.30
  -4   4  -2    4.10    1.40
  -4   4  -2    4.40    1.50
   4   4   2    5.20    2.10
  -4   4  -2    5.70    1.70
   5  -4   2  180.28    9.40
  -5  -4  -2  170.48    5.10
  -5  -4  -2  177.38    8.40
   5  -4   2  165.78    6.20
   5  -4   2  165.78    8.30
  -5   4  -2  180.28    6.20
  -5   4  -2  164.28    5.00
  -5   4  -2  174.48    7.60
   5   4   2  189.78    8.00
  -5   4  -2  177.88    6.30
   5   4   2  180.48    7.80
   6  -4   2   74.09    4.10
  -6  -4  -2   59.99    3.30
  -6  -4  -2   79.19    5.60
   6  -4   2   72.49    6.40
   6  -4   2   75.49    6.10
   6   4   2   80.79    5.60
   6   4   2   74.99    5.40
  -6   4  -2   75.29    2.60
  -6   4  -2   71.19    2.70
  -6   4  -2   72.89    4.00
  -6   4  -2   72.49    4.00
  -6   4  -2   76.49    5.50
  -7  -4  -2  879.41   20.30
   7  -4   2  929.21   26.00
  -7  -4  -2  924.61   24.50
   7  -4   2  886.41   25.60
   7  -4   2  888.71   21.30
  -7   4  -2  892.31   21.20
   7   4   2  909.01   23.90
  -7   4  -2  908.01   21.30
  -7   4  -2  914.41   23.80
   7   4   2  900.91   23.80
  -8  -4  -2  363.96   13.60
   8  -4   2  362.06   11.10
  -8  -4  -2  343.37   10.50
   8  -4   2  355.46   14.40
   8  -4   2  369.36   15.00
   8   4   2  367.76   13.30
  -8   4  -2  350.96   10.90
  -8   4  -2  368.46   13.50
   8   4   2  370.06   13.30
   9  -4   2  324.07   14.60
  -9  -4  -2  341.57   13.20
   9  -4   2  331.57   14.00
  -9  -4  -2  341.27   10.60
  -9   4  -2  327.07   10.70
  -9   4  -2  319.97   13.20
   9   4   2  326.97   12.80
   9   4   2  322.57   13.00
 -10  -4  -2    4.00    2.60
 -10  -4  -2    6.00    3.70
  10  -4   2   16.30    4.50
  10  -4   2    0.30    3.20
 -10   4  -2    5.20    3.60
  10   4   2   -3.40    2.30
  10   4   2    2.70    2.50
 -11  -4  -2   95.09    6.40
  11  -4   2   82.49    9.40
 -11  -4  -2   99.99    8.00
  11  -4   2   90.09    7.60
 -11   4  -2   93.89    8.80
  11   4   2   97.79    7.60
  12  -4   2  256.67   14.40
 -12  -4  -2  242.58   10.50
 -12  -4  -2  244.28   12.20
  12  -4   2  273.77   13.00
  12   4   2  274.27   12.90
 -12   4  -2  251.07   13.00
 -13  -4  -2  784.92   24.70
 -13  -4  -2  759.32   22.00
  13  -4   2  760.12   27.50
 -13   4  -2  818.82   26.10
  13   4   2  784.32   24.80
 -14  -4  -2   31.20    6.10
  14  -4   2   22.70    6.20
  14   4   2   30.40    5.80
 -14   4  -2   28.10    6.50
 -15  -4  -2  199.88   12.00
  15  -4   2  186.38   13.60
  15   4   2  226.98   12.80
 -15   4  -2  211.68   13.60
  16  -4   2   10.50    5.60
  16   4   2   11.30    4.90
 -16   4  -2   -1.80    5.10
  17  -4   2    7.50    5.20
  17   4   2   11.60    4.50
 -17   4  -2    0.80    5.50
  17  -5  -2    0.60    3.80
 -17  -5   2   -2.90    4.60
 -17   5   2   -1.60    5.00
  17   5  -2   -6.40    3.40
  16  -5  -2   23.70    6.00
 -16  -5   2   29.90    7.10
  16   5  -2   22.70    5.80
 -16   5   2   25.40    6.70
  15  -5  -2   78.59    9.80
 -15  -5   2   81.39    9.70
  15   5  -2   87.39    9.20
 -15   5   2   81.79    9.50
  14  -5  -2   14.60    5.00
 -14  -5   2   18.80    5.80
  14   5  -2   10.50    4.40
 -14   5   2   12.20    4.80
 -13  -5   2   67.39    8.60
  13  -5  -2   62.29    8.30
  13  -5  -2   74.39    6.60
 -13   5   2   52.09    7.40
  13   5  -2   70.49    8.00
 -12  -5   2  514.75   19.90
  12  -5  -2  522.25   18.90
  12  -5  -2  576.94   20.80
 -12   5   2  556.44   19.70
  12   5  -2  523.55   18.90
  11  -5  -2   90.19    7.90
  11  -5  -2   75.79    6.80
 -11  -5   2   81.29    8.90
 -11  -5   2   87.49    6.20
  11   5  -2   84.69    9.00
  11   5  -2   66.29    7.20
 -11   5   2   86.69    5.20
 -11   5   2   72.99    7.60
 -11   5   2   85.19    4.60
  10  -5  -2  294.27   13.30
 -10  -5   2  310.47   13.90
  10  -5  -2  303.17   13.60
 -10  -5   2  300.07    9.80
  10   5  -2  298.57   12.50
 -10   5   2  299.27    8.90
 -10   5   2  288.57    9.90
 -10   5   2  285.97   12.60
  10   5  -2  270.87   12.00
  -9  -5   2    9.30    3.30
   9  -5  -2    7.80    3.50
   9  -5  -2    9.40    3.90
  -9  -5   2    5.10    1.90
  -9  -5   2    3.90    4.00
  -9   5   2    8.40    1.60
  -9   5   2    5.40    2.10
  -9   5   2    5.40    3.20
   9   5  -2    9.90    3.10
   9   5  -2   -0.10    2.50
  -8  -5   2   61.79    7.10
   8  -5  -2   85.39    7.10
   8  -5  -2   80.59    6.30
  -8  -5   2   76.99    6.30
  -8  -5   2   69.59    4.00
   8   5  -2   69.49    6.40
  -8   5   2   79.39    3.20
  -8   5   2   70.49    4.50
  -8   5   2   78.29    6.10
  -8   5   2   73.59    3.50
   8   5  -2   77.49    5.80
   7  -5  -2   45.00    6.20
   7  -5  -2   57.29    6.10
  -7  -5   2   46.40    3.00
  -7  -5   2   44.10    6.00
   7   5  -2   47.00    5.20
   7   5  -2   43.10    4.90
  -7   5   2   48.30    5.00
  -7   5   2   48.20    2.40
  -7   5   2   48.30    2.60
   6  -5  -2  171.38    8.90
  -6  -5   2  188.08    9.50
  -6  -5   2  180.48    5.80
  -6  -5   2  167.18    5.30
  -6  -5   2  173.78    9.00
  -6   5   2  174.18    7.70
  -6   5   2  173.28    5.20
  -6   5   2  166.68    4.80
   6   5  -2  154.98    7.80
   6   5  -2  174.38    8.10
   5  -5  -2    8.00    3.10
  -5  -5   2    6.60    1.30
  -5  -5   2   12.00    3.50
  -5  -5   2    6.70    3.00
   5  -5  -2   11.70    3.80
   5   5  -2    5.10    2.30
  -5   5   2    5.30    1.20
  -5   5   2    4.00    1.00
   5   5  -2    8.10    2.40
  -5   5   2    3.40    2.10
  -4  -5   2  587.14   18.50
   4  -5  -2  563.84   18.90
   4  -5  -2  578.54   17.40
  -4  -5   2  560.74   12.30
  -4  -5   2  568.74   17.20
  -4   5   2  568.14   14.90
  -4   5   2  556.34   12.70
  -4   5   2  578.94   13.00
   4   5  -2  593.94   16.20
  -4   5   2  559.44   13.10
   4   5  -2  559.34   16.20
   4   5  -2  587.54   16.10
   3  -5  -2    0.30    2.30
  -3  -5   2    0.60    1.00
  -3  -5   2    2.20    2.70
  -3  -5   2    3.50    2.70
   3  -5  -2    2.10    2.20
  -3   5   2    1.50    1.00
  -3   5   2    0.70    0.90
  -3   5   2    1.40    1.10
   3   5  -2    4.60    2.10
   3   5  -2    0.80    1.70
  -3   5   2    1.30    1.40
   3   5  -2    1.00    1.80
  -3   5   2    2.20    1.10
   2  -5  -2  216.18   10.40
  -2  -5   2  193.08    8.40
  -2  -5   2  208.08   10.10
  -2  -5   2  197.78    5.50
   2  -5  -2  200.58    9.00
  -2   5   2  195.68    6.30
   2   5  -2  192.48    7.60
   2   5  -2  195.28    7.70
   2   5  -2  188.98    5.50
  -2   5   2  199.28    6.40
  -2   5   2  203.58    6.30
  -2   5   2  197.18    6.30
  -2   5   2  209.58    6.40
   2   5  -2  201.28    7.90
  -1  -5   2    6.10    2.50
  -1  -5   2   12.80    3.30
  -1  -5   2    8.00    2.50
  -1   5   2    6.20    1.60
  -1   5   2    8.00    1.80
  -1   5   2    8.10    1.40
   1   5  -2    6.70    2.10
   1   5  -2    8.20    2.20
   1   5  -2    8.20    1.60
  -1   5   2    8.90    1.90
  -1   5   2    7.80    1.80
   0  -5   2   11.70    2.60
   0  -5  -2   16.20    3.70
   0  -5   2   11.30    3.00
   0  -5   2    9.80    2.10
   0  -5   2   10.90    2.10
   0   5   2   10.70    2.10
   0   5   2   11.70    2.10
   0   5   2    8.20    2.00
   0   5  -2   12.30    2.00
   0   5   2   10.90    1.00
   0   5   2   11.00    2.10
   0   5  -2   11.80    2.20
   1  -5   2   90.69    4.40
   1  -5   2   95.89    4.70
   1  -5   2   91.29    6.00
  -1  -5  -2   84.79    6.60
   1  -5   2   84.89    6.90
  -1   5  -2   82.39    4.50
   1   5   2   87.89    4.80
   1   5   2   91.09    4.90
  -1   5  -2   89.79    4.50
   2  -5   2  319.37   13.30
   2  -5   2  313.97    9.50
   2  -5   2  314.37   11.50
  -2  -5  -2  302.27   13.10
   2   5   2  301.27   10.00
  -2   5  -2  300.07    9.30
  -2   5  -2  299.37    9.30
  -2   5  -2  293.07    9.10
   2   5   2  309.97   10.10
   3  -5   2   49.99    3.50
   3  -5   2   52.79    6.50
  -3  -5  -2   51.39    6.40
   3  -5   2   62.29    5.00
   3   5   2   49.80    4.50
  -3   5  -2   53.99    3.50
  -3   5  -2   60.89    4.30
  -3   5  -2   50.99    3.40
   3   5   2   44.80    4.40
   4  -5   2  555.94   19.10
   4  -5   2  570.44   17.80
  -4  -5  -2  552.34   19.00
   4  -5   2  539.55   14.20
   4   5   2  531.95   15.80
  -4   5  -2  587.64   15.70
  -4   5  -2  549.85   14.20
  -4   5  -2  559.14   14.10
   4   5   2  559.64   16.10
   5  -5   2  499.85   16.50
   5  -5   2  465.55   12.70
  -5  -5  -2  476.05   17.40
  -5  -5  -2  442.36    9.40
   5   5   2  471.45   14.80
  -5   5  -2  493.75   14.50
  -5   5  -2  463.95   12.60
  -5   5  -2  474.85   12.50
   5   5   2  474.75   14.80
  -6  -5  -2   18.20    4.40
   6  -5   2   18.80    4.50
   6  -5   2   19.50    4.20
   6  -5   2   23.70    2.90
  -6  -5  -2   22.20    1.90
  -6   5  -2   21.70    2.80
   6   5   2   13.60    3.40
  -6   5  -2   20.10    2.60
   6   5   2   17.80    3.60
  -6   5  -2   23.90    3.90
  -7  -5  -2   54.89    3.30
  -7  -5  -2   55.99    6.70
   7  -5   2   73.79    7.20
   7  -5   2   59.99    6.90
  -7   5  -2   66.99    6.40
   7   5   2   59.29    6.00
   7   5   2   64.39    6.20
  -7   5  -2   62.29    2.70
  -7   5  -2   62.99    4.10
  -8  -5  -2 2045.50   48.50
  -8  -5  -2 2074.99   43.60
   8  -5   2 2072.69   50.49
   8  -5   2 2005.20   49.99
   8   5   2 2020.30   47.40
   8   5   2 2055.29   47.60
  -8   5  -2 2056.99   44.00
  -8   5  -2 2115.69   47.60
   9  -5   2  201.08   11.30
  -9  -5  -2  200.18   10.80
   9  -5   2  177.38   11.10
   9   5   2  189.48   10.00
   9   5   2  183.48    9.80
  -9   5  -2  198.38   10.40
 -10  -5  -2  256.17   12.50
  10  -5   2  234.38   13.20
  10   5   2  266.37   12.10
  10   5   2  256.27   12.30
 -10   5  -2  237.28   12.10
  11  -5   2  346.77   16.60
 -11  -5  -2  338.87   14.90
  11   5   2  321.17   14.40
 -11   5  -2  329.77   14.80
 -12  -5  -2   69.89    8.30
  12  -5   2   56.79    7.70
  12  -5   2   61.79    9.00
 -12   5  -2   44.40    7.10
  12   5   2   43.80    6.40
 -13  -5  -2  153.08   10.60
  13  -5   2  143.99   10.60
  13  -5   2  156.08   12.00
 -13   5  -2  123.89    9.60
  13   5   2  128.19    9.80
 -14  -5  -2  502.05   20.10
  14  -5   2  464.85   21.80
  14   5   2  494.75   19.60
 -14   5  -2  514.65   20.90
  15  -5   2   34.80    8.00
  15   5   2   23.50    5.80
 -15   5  -2   33.50    7.60
  16  -5   2    9.40    5.70
  16   5   2    3.60    4.20
 -16   5  -2    2.10    5.70
 -16  -6   2   60.99    9.50
  16  -6  -2   38.70    8.10
  16   6  -2   30.30    6.20
 -16   6   2   26.70    7.10
 -15  -6   2  297.87   16.40
  15  -6  -2  307.17   16.70
  15   6  -2  302.97   15.70
 -15   6   2  313.97   16.40
 -14  -6   2    5.10    4.90
  14  -6  -2   -0.60    3.60
  14   6  -2    3.50    3.60
 -14   6   2    3.20    4.40
  13  -6  -2   21.90    5.60
 -13  -6   2   18.60    5.90
  13  -6  -2   21.10    5.70
  13   6  -2   23.70    5.40
 -13   6   2   11.10    4.90
  12  -6  -2   36.40    6.00
 -12  -6   2   21.90    6.20
  12   6  -2   21.90    5.20
 -12   6   2   32.40    6.00
  11  -6  -2   14.80    3.80
 -11  -6   2   13.80    5.30
  11  -6  -2   19.30    4.10
 -11   6   2   11.60    2.30
  11   6  -2   20.00    4.40
 -11   6   2   11.20    4.20
  10  -6  -2   39.40    6.10
 -10  -6   2   39.60    6.20
 -10  -6   2   29.00    6.30
  10   6  -2   33.30    5.40
 -10   6   2   34.70    4.80
  10   6  -2   33.40    5.60
 -10   6   2   32.80    3.10
 -10   6   2   35.60    5.50
  -9  -6   2  385.56   16.30
  -9  -6   2  406.56   16.00
   9  -6  -2  428.46   17.00
  -9   6   2  409.76   15.30
  -9   6   2  393.56   12.40
   9   6  -2  409.76   15.40
   9   6  -2  443.26   15.90
  -9   6   2  408.76   10.80
   8  -6  -2   88.69    7.60
  -8  -6   2   90.19    8.80
   8  -6  -2   93.29    7.60
  -8  -6   2   86.09    7.60
  -8   6   2   84.99    4.00
  -8   6   2   85.99    6.60
  -8   6   2   90.49    5.40
   8   6  -2   89.69    6.90
   8   6  -2   95.49    6.80
  -7  -6   2  219.28   11.40
   7  -6  -2  214.18   12.00
   7  -6  -2  223.18   11.30
  -7   6   2  228.98    9.70
  -7   6   2  221.98    6.70
  -7   6   2  215.48    8.20
   7   6  -2  202.18    9.90
   7   6  -2  223.38   10.40
  -6  -6   2   83.39    8.00
   6  -6  -2   75.79    7.60
   6  -6  -2   96.49    7.40
  -6  -6   2   84.99    7.70
   6   6  -2   88.69    6.40
  -6   6   2   85.09    3.50
   6   6  -2   96.89    6.70
  -6   6   2   92.69    3.90
  -6   6   2  105.39    6.30
  -5  -6   2  122.29    8.80
  -5  -6   2  122.19    8.20
   5  -6  -2  129.79    9.30
   5  -6  -2  111.99    7.50
   5   6  -2  115.39    7.10
  -5   6   2  126.79    6.40
   5   6  -2  142.59    7.60
  -5   6   2  124.29    4.30
  -5   6   2  125.79    4.80
  -5   6   2  121.99    4.60
   4  -6  -2   30.60    5.40
   4  -6  -2   35.70    5.10
  -4  -6   2   37.90    6.00
  -4  -6   2   34.70    5.30
  -4   6   2   33.70    2.90
   4   6  -2   28.90    4.20
   4   6  -2   39.30    4.70
  -4   6   2   30.80    2.70
   4   6  -2   33.60    4.30
  -4   6   2   33.50    2.90
  -4   6   2   35.00    2.50
  -4   6   2   35.40    3.70
  -3  -6   2   82.09    6.50
   3  -6  -2   75.69    6.50
  -3  -6   2   82.79    7.50
   3  -6  -2   82.79    7.20
   3   6  -2   81.99    5.50
  -3   6   2   75.69    4.30
  -3   6   2   88.69    4.00
  -3   6   2   89.19    4.20
  -3   6   2   78.69    4.10
   3   6  -2   88.19    5.80
  -3   6   2   85.19    4.30
   3   6  -2   89.29    5.60
   2  -6  -2   66.79    8.00
  -2  -6   2   86.19    7.50
  -2  -6   2   70.89    5.90
   2   6  -2   79.79    5.20
  -2   6   2   78.59    3.90
  -2   6   2   72.69    4.20
  -2   6   2   83.79    4.10
  -2   6   2   81.69    4.40
  -2   6   2   79.59    4.20
   2   6  -2   67.49    5.10
   2   6  -2   77.99    5.20
  -1  -6   2  509.65   18.50
  -1  -6   2  522.35   15.70
   1  -6  -2  553.64   19.80
   1   6  -2  505.35   14.90
  -1   6   2  487.75   13.40
   1   6  -2  510.85   12.10
  -1   6   2  516.25   11.70
  -1   6   2  506.65   13.70
   1   6  -2  527.25   14.80
   1   6  -2  499.75   14.70
  -1   6   2  526.45   13.80
  -1   6   2  517.35   13.80
   0  -6   2   20.10    4.10
   0  -6  -2   14.80    4.60
   0  -6   2   25.10    5.20
   0   6   2   23.90    3.10
   0   6   2   22.00    2.90
   0   6   2   15.40    2.70
   0   6   2   24.00    1.10
   0   6  -2   20.30    2.50
   0   6   2   22.90    1.10
   0   6  -2   20.20    3.10
   0   6  -2   18.70    3.00
   0   6   2   26.10    3.20
   1  -6   2  159.98    6.90
   1  -6   2  160.38    8.90
   1  -6   2  175.18   10.10
  -1  -6  -2  170.18   10.50
   1   6   2  145.89    6.80
  -1   6  -2  162.18    6.30
  -1   6  -2  156.08    6.70
   1   6   2  149.88    6.80
   1   6   2  150.08    6.90
  -2  -6  -2   16.60    4.80
   2  -6   2   16.60    2.70
   2  -6   2   15.00    4.10
   2  -6   2   19.30    4.10
   2   6   2   11.40    2.60
  -2   6  -2    9.90    2.60
   2   6   2   13.30    3.00
  -2   6  -2   18.70    2.70
   2   6   2   17.80    3.20
  -3  -6  -2   62.19    7.70
   3  -6   2   75.09    4.60
   3  -6   2   78.99    8.80
   3  -6   2   85.29    6.70
  -3   6  -2   71.59    4.50
   3   6   2   74.59    5.50
   3   6   2   64.89    4.90
   3   6   2   73.49    5.30
  -3   6  -2   74.39    5.10
   4  -6   2   31.10    5.20
  -4  -6  -2   39.30    6.20
   4  -6   2   33.40    6.10
   4  -6   2   42.10    4.90
   4   6   2   34.40    4.40
   4   6   2   31.40    4.20
   4   6   2   45.90    4.90
  -4   6  -2   37.30    3.70
   5  -6   2 1629.14   42.20
  -5  -6  -2 1552.74   41.60
   5  -6   2 1568.74   40.00
  -5   6  -2 1564.64   34.70
   5   6   2 1537.25   37.40
  -5   6  -2 1646.94   36.80
   5   6   2 1610.44   37.60
  -6  -6  -2  590.44   21.30
   6  -6   2  587.84   20.00
   6  -6   2  546.85   20.80
   6   6   2  582.14   18.00
   6   6   2  545.95   17.70
  -6   6  -2  547.15   17.20
  -6   6  -2  581.94   15.40
   7  -6   2  283.77   14.30
  -7   6  -2  274.67   11.60
   7   6   2  272.27   11.80
  -7   6  -2  272.37    9.60
   7   6   2  289.87   12.00
   8  -6   2  166.18   11.30
   8  -6   2  205.98   11.70
   8   6   2  183.38    9.80
   8   6   2  180.88    9.90
  -8   6  -2  203.48   10.30
   9  -6   2    3.30    3.80
   9  -6   2    9.60    4.30
   9   6   2    1.70    2.80
   9   6   2   -2.90    2.60
  -9   6  -2    1.10    3.50
  10  -6   2  361.16   17.10
  10  -6   2  364.26   16.90
 -10   6  -2  362.56   15.30
  10   6   2  349.17   15.10
  10   6   2  354.66   15.00
  11  -6   2  406.36   19.00
  11  -6   2  371.36   17.70
 -11   6  -2  428.06   17.30
  11   6   2  457.75   17.70
  12  -6   2   51.79    8.70
  12  -6   2   36.50    7.10
 -12   6  -2   39.20    7.10
  12   6   2   51.69    7.20
  13  -6   2    7.40    4.90
  13  -6   2    5.30    4.70
 -13   6  -2    2.60    4.60
  13   6   2    4.40    3.70
  14  -6   2    6.90    4.40
 -14   6  -2    3.60    5.40
  14   6   2    2.40    4.10
  15  -6   2    0.40    4.40
  15   6   2    1.00    2.90
 -15   6  -2   -5.90    5.00
 -15  -7   2   18.80    7.00
  15  -7  -2   22.20    6.90
  15   7  -2   15.10    6.00
 -15   7   2   11.30    5.90
 -14  -7   2  217.68   14.40
  14  -7  -2  163.58   12.10
  14   7  -2  246.88   14.00
 -14   7   2  227.78   13.60
  13  -7  -2   12.80    3.80
  13  -7  -2   12.20    4.90
 -13  -7   2    8.20    5.40
  13   7  -2    9.20    4.60
 -13   7   2   14.90    5.30
 -12  -7   2  134.29   10.50
  12  -7  -2  145.49   10.90
  12  -7  -2  153.18   11.70
 -12   7   2  131.49    9.90
  12   7  -2  133.39   10.10
  11  -7  -2    1.30    3.80
 -11  -7   2    0.80    4.50
  11  -7  -2    1.60    4.20
 -11   7   2   -0.50    3.40
  11   7  -2    1.00    3.10
  10  -7  -2  255.17   14.00
 -10  -7   2  271.97   14.40
  10  -7  -2  231.98   13.80
 -10  -7   2  254.77   13.60
  10   7  -2  276.47   13.00
  10   7  -2  263.77   13.00
 -10   7   2  262.67    8.60
 -10   7   2  256.47   12.40
   9  -7  -2  135.19    9.90
   9  -7  -2  123.19   10.10
  -9  -7   2  127.79    9.60
  -9  -7   2  118.99    9.70
  -9   7   2  114.39    8.10
   9   7  -2  114.49    8.50
  -9   7   2  130.29    5.30
   9   7  -2  133.89    9.00
   8  -7  -2   23.20    5.30
  -8  -7   2   24.40    5.80
  -8  -7   2   19.90    5.00
   8  -7  -2   19.70    5.60
  -8   7   2   19.00    2.40
   8   7  -2   19.90    4.20
   8   7  -2   23.70    4.60
  -8   7   2   21.00    4.20
   7  -7  -2   17.60    4.40
  -7  -7   2   10.00    3.40
   7  -7  -2   25.50    5.90
  -7  -7   2   25.10    5.60
  -7   7   2   22.70    2.30
  -7   7   2   21.60    2.50
   7   7  -2   19.40    4.50
   7   7  -2   23.30    4.60
  -7   7   2   23.10    4.00
   6  -7  -2  219.18   11.90
  -6  -7   2  242.58   12.30
  -6  -7   2  252.37   13.20
   6  -7  -2  218.68   13.00
  -6   7   2  226.98    7.10
   6   7  -2  241.58   10.90
  -6   7   2  233.88    7.50
  -6   7   2  211.38    9.30
   6   7  -2  219.08   10.70
   5  -7  -2  133.89    9.90
   5  -7  -2  124.19    9.00
  -5  -7   2  142.49    9.30
  -5  -7   2  150.88   10.30
   5   7  -2  142.99    8.30
  -5   7   2  125.09    6.60
  -5   7   2  131.49    5.60
  -5   7   2  136.99    5.50
   5   7  -2  130.69    7.90
  -5   7   2  133.59    5.30
  -4  -7   2   72.69    8.80
   4  -7  -2   79.59    8.10
   4  -7  -2   67.59    8.70
  -4  -7   2   76.09    7.80
   4   7  -2   69.49    6.30
  -4   7   2   73.09    4.30
  -4   7   2   71.89    4.20
   4   7  -2   71.59    6.50
  -4   7   2   74.49    4.30
  -4   7   2   75.69    5.00
  -3  -7   2    1.80    3.60
   3  -7  -2    6.90    3.60
   3  -7  -2    1.20    3.90
  -3  -7   2    6.10    3.50
  -3   7   2    5.20    2.10
   3   7  -2    3.20    2.60
  -3   7   2    6.70    2.10
   3   7  -2    2.10    2.50
  -3   7   2    7.10    2.00
  -3   7   2    1.50    1.70
  -2  -7   2   99.39    7.10
  -2  -7   2  100.39    9.10
  -2   7   2   97.79    4.50
  -2   7   2  102.19    5.40
   2   7  -2   98.99    6.30
  -2   7   2  109.49    5.70
   2   7  -2  119.29    6.80
  -2   7   2  102.79    5.40
   1  -7  -2   54.79    7.70
  -1  -7   2   44.40    7.40
  -1   7   2   49.70    4.40
  -1   7   2   49.60    4.50
   1   7  -2   54.79    5.20
  -1   7   2   51.69    4.50
   1   7  -2   50.79    2.90
  -1   7   2   48.10    2.70
   1   7  -2   46.70    4.90
   0  -7  -2    0.00    3.60
   0  -7   2    4.40    4.00
   0   7   2    3.30    2.00
   0   7   2    3.00    2.20
   0   7  -2    1.40    2.10
   0   7  -2    0.80    1.70
   0   7  -2   -0.20    2.30
   0   7   2    2.00    2.00
  -1  -7  -2   94.39    8.90
   1  -7   2   91.29    7.60
   1  -7   2   86.39    9.60
  -1   7  -2   87.29    5.00
   1   7   2   87.59    5.70
   1   7   2   80.79    5.40
  -1   7  -2   79.39    5.40
   1   7   2   82.79    6.40
   2  -7   2  472.65   17.20
  -2  -7  -2  430.76   18.70
   2  -7   2  428.46   18.50
  -2   7  -2  433.96   15.50
   2   7   2  435.16   14.10
  -2   7  -2  447.66   12.80
   2   7   2  443.36   14.20
  -3  -7  -2   20.50    5.60
   3  -7   2   22.40    5.70
   3  -7   2   28.30    5.10
   3   7   2   24.40    4.10
  -3   7  -2   23.50    3.70
   3   7   2   19.00    3.70
  -4  -7  -2 1935.31   50.99
   4  -7   2 1974.40   48.60
   4  -7   2 1988.20   51.39
   4   7   2 1985.50   45.50
  -4   7  -2 1991.30   43.80
   4   7   2 2027.30   45.70
   5  -7   2  215.28   11.80
  -5  -7  -2  195.48   12.50
   5  -7   2  222.98   13.40
  -5   7  -2  208.88    9.60
   5   7   2  206.38   10.10
   5   7   2  216.18   10.20
  -6  -7  -2  392.26   18.00
   6  -7   2  404.06   17.10
   6  -7   2  401.26   18.60
   6   7   2  407.36   15.10
  -6   7  -2  425.76   14.50
   6   7   2  401.16   15.00
   7  -7   2   26.40    5.70
   7  -7   2   30.40    5.80
   7   7   2   27.70    4.90
  -7   7  -2   24.60    4.80
   7   7   2   31.10    5.30
   8  -7   2    8.40    2.90
   8  -7   2   22.10    5.10
   8   7   2   11.60    4.00
   8   7   2   12.40    4.10
  -8   7  -2   17.40    5.00
   9  -7   2   14.20    3.90
   9  -7   2   30.50    6.40
  -9   7  -2   19.10    5.40
   9   7   2   28.60    5.50
   9   7   2   24.20    5.20
  10  -7   2 1203.48   37.30
  10  -7   2 1192.98   36.70
 -10   7  -2 1239.58   33.90
  10   7   2 1237.18   34.20
  10   7   2 1207.38   34.10
  11  -7   2   93.09   11.10
  11   7   2   80.79    9.00
 -11   7  -2   73.89    8.70
  12  -7   2  416.66   20.30
  12  -7   2  380.06   19.20
  12   7   2  385.86   17.60
 -12   7  -2  388.06   17.60
  13  -7   2   -2.40    4.00
  13  -7   2    1.10    4.00
 -13   7  -2   -3.40    4.30
  13   7   2   -3.80    3.20
  14  -7   2    9.70    5.80
  14   7   2    0.80    3.90
 -14   7  -2   -5.10    4.90
 -13  -8   2  140.79   11.40
  13  -8  -2  122.69   11.20
  13  -8  -2  142.89   12.20
 -13   8   2  126.59   11.60
  13   8  -2  122.59   11.50
  12  -8  -2   10.70    5.50
  12  -8  -2    1.60    4.30
 -12  -8   2   13.10    5.90
 -12   8   2    4.80    5.10
  12   8  -2    2.40    3.80
  11  -8  -2  161.78   12.20
 -11  -8   2  185.68   12.90
  11  -8  -2  159.48   12.40
  11   8  -2  160.68   11.20
 -11   8   2  177.78   11.00
 -10  -8   2    4.20    4.40
  10  -8  -2    7.90    5.40
  10  -8  -2    2.20    4.10
 -10  -8   2   -1.00    3.60
  10   8  -2   -0.90    3.00
  10   8  -2   -1.30    3.20
 -10   8   2   -1.80    3.10
  -9  -8   2   50.09    8.00
   9  -8  -2   41.70    8.10
   9  -8  -2   50.49    8.00
  -9  -8   2   41.20    7.60
   9   8  -2   36.90    6.30
   9   8  -2   39.00    6.20
  -9   8   2   47.60    6.50
   8  -8  -2   33.50    7.20
  -8  -8   2   26.30    6.40
  -8  -8   2   29.50    6.40
   8  -8  -2   35.00    6.70
   8   8  -2   34.30    6.00
   8   8  -2   32.20    5.80
  -8   8   2   25.30    4.90
  -8   8   2   35.20    2.80
   7  -8  -2  142.09   11.50
  -7  -8   2  145.39   10.50
  -7  -8   2  141.39   11.00
   7   8  -2  150.58    9.60
  -7   8   2  143.69    5.40
   7   8  -2  141.39    9.10
  -7   8   2  133.69    8.10
   6  -8  -2   22.60    5.60
  -6  -8   2   21.90    5.40
   6  -8  -2   19.70    6.20
  -6  -8   2   19.70    6.00
   6   8  -2   25.00    4.80
   6   8  -2   23.90    4.70
  -6   8   2   29.40    3.00
  -6   8   2   20.60    3.90
  -6   8   2   18.10    2.80
  -5  -8   2   19.90    4.80
  -5  -8   2   27.30    6.40
   5  -8  -2   20.20    5.50
   5  -8  -2   20.70    5.80
  -5   8   2   23.20    3.00
  -5   8   2   22.80    3.10
  -5   8   2   22.30    3.70
   5   8  -2   19.00    4.20
   5   8  -2   17.00    4.20
   4  -8  -2   11.60    4.50
  -4  -8   2   18.70    5.00
  -4  -8   2   10.10    3.90
   4  -8  -2   15.70    5.00
   4   8  -2   15.10    3.90
   4   8  -2   16.00    3.90
  -4   8   2   17.50    2.90
  -4   8   2   18.20    2.80
   3  -8  -2   76.49    9.90
  -3  -8   2   60.59    8.80
  -3   8   2   66.09    4.60
   3   8  -2   68.89    6.70
  -3   8   2   54.29    4.80
   3   8  -2   57.59    6.20
   2  -8  -2   47.80    8.20
  -2  -8   2   49.10    8.10
  -2   8   2   48.00    4.50
  -2   8   2   48.20    4.70
   2   8  -2   41.70    5.30
   2   8  -2   51.19    5.70
  -1  -8   2   26.20    6.50
   1  -8  -2   29.50    6.20
  -1   8   2   25.90    3.70
   1   8  -2   31.60    4.60
   1   8  -2   27.50    4.40
  -1   8   2   25.10    3.70
   0  -8  -2   34.60    7.20
   0   8   2   42.20    4.80
   0   8  -2   49.00    5.30
   0   8   2   44.80    4.80
   0   8  -2   40.20    4.90
   1  -8   2  398.26   18.60
   1   8   2  381.36   13.20
  -1   8  -2  364.36   13.00
  -1   8  -2  372.26   13.00
   1   8   2  374.76   13.00
   2  -8   2   13.40    4.80
   2  -8   2   14.70    5.00
  -2  -8  -2   14.30    5.60
   2   8   2    9.30    3.30
  -2   8  -2    9.00    3.00
  -2   8  -2   10.60    2.90
   2   8   2   11.70    3.30
  -2   8  -2   10.10    3.10
   3  -8   2   39.10    7.60
  -3  -8  -2   46.80    8.20
   3  -8   2   38.30    6.60
  -3   8  -2   46.70    4.80
   3   8   2   55.39    6.00
   3   8   2   40.90    5.20
   4  -8   2    0.90    3.60
   4  -8   2    6.80    4.90
  -4  -8  -2    6.90    4.50
  -4   8  -2    4.70    3.00
   4   8   2   -0.60    2.70
   4   8   2    1.40    2.70
   5  -8   2  346.27   18.00
  -5  -8  -2  332.67   17.40
   5  -8   2  357.06   16.40
   5   8   2  335.37   13.80
   5   8   2  348.27   14.10
  -5   8  -2  347.87   12.80
   6  -8   2  134.39   11.50
   6  -8   2  148.79   10.40
  -6  -8  -2  141.09   12.10
  -6   8  -2  130.99    8.50
   6   8   2  140.29    9.10
   6   8   2  137.29    8.90
   7  -8   2  208.78   14.20
   7  -8   2  198.68   12.80
   7   8   2  219.58   11.80
   7   8   2  203.08   11.10
  -7   8  -2  212.08   10.60
   8  -8   2   19.10    5.90
   8  -8   2    7.90    5.00
  -8   8  -2   25.10    3.80
   8   8   2   20.40    5.10
   8   8   2   13.30    4.30
   9  -8   2   15.40    5.80
   9  -8   2    6.30    4.60
   9   8   2   13.10    4.60
  -9   8  -2   28.10    5.00
   9   8   2   17.80    4.70
  10  -8   2  109.59   12.30
  10  -8   2  115.69   13.20
 -10   8  -2  102.99   10.40
  10   8   2  120.29    9.50
  10   8   2  106.19   10.40
  11  -8   2  530.05   23.60
  11  -8   2  508.25   23.40
  11   8   2  494.15   20.50
 -11   8  -2  522.35   20.50
  12  -8   2   17.10    5.10
  12  -8   2   10.80    5.50
  12   8   2   11.10    5.00
 -12   8  -2    3.80    6.10
  11  -9  -2  136.29   12.70
  11  -9  -2  114.19   12.70
 -11  -9   2  133.59   11.70
  11   9  -2  138.69   10.90
  10  -9  -2    3.20    4.60
 -10  -9   2    3.50    4.10
  10  -9  -2    4.80    5.30
 -10  -9   2    2.70    5.10
  10   9  -2    1.30    3.70
  -9  -9   2   30.80    7.70
   9  -9  -2   36.90    8.30
  -9  -9   2   36.80    7.60
   9  -9  -2   18.70    4.20
   9   9  -2   29.80    6.10
   9   9  -2   24.20    5.60
  -8  -9   2   23.00    6.40
  -8  -9   2   27.70    6.90
   8  -9  -2   24.10    7.40
   8  -9  -2   33.00    7.60
   8   9  -2   22.50    5.50
  -8   9   2   32.40    3.60
   8   9  -2   28.60    5.80
  -7  -9   2   -0.80    3.90
   7  -9  -2    8.10    3.30
   7  -9  -2    9.90    4.40
  -7  -9   2    3.50    4.00
   7   9  -2    5.10    3.50
   7   9  -2    5.20    3.60
  -7   9   2    0.50    1.90
   6  -9  -2  171.08   12.20
   6   9  -2  174.38   10.40
   6   9  -2  177.68   10.80
  -6   9   2  165.88    7.50
  -6   9   2  167.58    6.60
   5  -9  -2    7.20    4.50
  -5  -9   2    5.30    4.80
  -5   9   2    8.50    2.50
   5   9  -2    9.70    4.00
  -5   9   2    8.30    2.40
   5   9  -2   13.50    4.00
   4  -9  -2   19.70    6.50
  -4  -9   2   22.60    6.50
  -4   9   2   20.10    3.50
   4   9  -2   19.20    4.40
  -4   9   2   11.40    2.80
   4   9  -2   19.70    4.40
   3  -9  -2  142.09   12.50
   3   9  -2  168.48    9.50
  -3   9   2  168.28    7.60
   3   9  -2  157.98    9.70
  -3   9   2  154.18    7.80
  -2  -9   2   -2.30    2.80
   2  -9  -2    5.20    4.90
   2   9  -2   -0.30    2.90
   2   9  -2    0.90    2.70
  -2   9   2   -1.20    2.10
  -2   9   2    0.80    2.30
  -1  -9   2    2.70    4.50
   1  -9  -2   -0.40    4.30
   1   9  -2    1.20    2.80
   1   9  -2    1.80    2.70
  -1   9   2    0.80    2.40
  -1   9   2    0.60    2.20
   0  -9  -2   76.49   10.40
   0  -9   2  101.79   12.30
   0   9   2   96.99    6.60
   0   9  -2  102.89    7.30
   0   9  -2  105.99    7.40
   0   9   2   98.89    6.90
   1  -9   2   20.60    6.80
  -1  -9  -2   23.00    7.00
   1   9   2   24.20    4.00
  -1   9  -2   16.10    3.80
   1   9   2   16.80    3.90
  -1   9  -2   15.10    3.70
  -2  -9  -2  387.36   19.90
   2  -9   2  361.56   19.00
  -2   9  -2  366.66   13.60
   2   9   2  383.46   14.20
   2   9   2  388.76   14.50
  -2   9  -2  360.96   13.40
   3  -9   2   31.70    6.50
  -3  -9  -2   28.90    7.60
   3  -9   2   25.20    6.20
   3   9   2   14.30    3.80
  -3   9  -2   26.70    4.20
  -3   9  -2   16.70    3.60
   3   9   2   23.40    4.80
   4  -9   2   43.20    8.40
  -4  -9  -2   45.00    8.50
   4  -9   2   45.90    7.30
   4   9   2   36.40    5.70
  -4   9  -2   45.30    5.00
   4   9   2   33.20    5.40
  -4   9  -2   41.70    4.90
   5  -9   2  123.39   13.90
  -5  -9  -2  114.69   11.50
   5  -9   2  124.79   10.80
   5   9   2  106.59    8.30
   5   9   2  119.29    8.50
   6  -9   2  252.77   15.10
   6  -9   2  273.17   17.20
  -6  -9  -2  281.27   17.00
   6   9   2  257.97   13.10
   6   9   2  241.48   12.80
   7  -9   2  159.48   13.50
   7  -9   2  154.38   12.20
   7   9   2  164.18   10.60
   7   9   2  175.18   11.10
   8  -9   2  699.83   28.80
   8  -9   2  690.53   27.00
   8   9   2  645.94   23.30
  -8   9  -2  709.43   23.60
   8   9   2  697.43   24.10
   9  -9   2   -4.80    3.80
   9  -9   2    2.20    3.40
   9   9   2    0.80    3.40
  -9   9  -2   -8.10    3.80
   9   9   2   -2.40    3.30
  10  -9   2   22.40    7.10
  10  -9   2   14.20    6.30
  10   9   2    6.40    4.50
  10   9   2   21.20    9.00
  -9 -10   2  127.09   12.40
   9 -10  -2  132.59   15.10
   9  10  -2  112.29   11.00
  -9  10   2  113.79    6.40
   9  10  -2  109.69   11.00
  -8 -10   2   77.99   11.40
   8 -10  -2   82.89   12.40
   8 -10  -2   74.79   10.60
   8  10  -2   81.19    9.50
   8  10  -2   67.79    8.80
  -8  10   2   80.49    5.50
   7 -10  -2   -0.60    4.60
  -7 -10   2    0.30    4.80
   7 -10  -2   -3.50    4.40
  -7  10   2    5.00    2.30
   7  10  -2    1.90    3.60
   7  10  -2   -5.20    2.90
   6 -10  -2    0.30    4.80
  -6 -10   2    3.60    4.90
  -6  10   2    4.30    2.50
   6  10  -2    4.10    4.00
   6  10  -2   10.90    4.50
  -5 -10   2   -3.90    4.20
   5 -10  -2   10.60    6.10
   5  10  -2    3.90    3.60
  -5  10   2    4.80    2.30
   5  10  -2    1.40    3.30
  -5  10   2    1.90    2.40
  -4 -10   2    2.60    4.60
   4 -10  -2   -1.10    4.60
  -4  10   2    1.80    2.20
   4  10  -2   -1.40    3.60
  -4  10   2    0.00    2.30
   4  10  -2    4.50    3.60
   3 -10  -2    6.60    5.60
  -3 -10   2    3.60    5.20
  -3  10   2    2.50    2.40
   3  10  -2    4.30    3.50
  -3  10   2    4.90    2.80
   3  10  -2    2.40    3.10
  -2 -10   2   75.59   11.00
   2 -10  -2   83.89   12.10
  -2  10   2   74.29    5.90
  -2  10   2   81.69    6.30
   2  10  -2   67.49    7.40
   2  10  -2   68.39    7.60
  -1 -10   2   33.90    8.50
   1 -10  -2   14.40    4.80
  -1  10   2   23.30    4.30
   1  10  -2   32.60    5.60
  -1  10   2   26.40    4.60
   1  10  -2   23.30    4.70
   0 -10   2    2.50    5.10
   0 -10  -2    9.90    6.20
   0  10   2    3.60    3.00
   0  10  -2    1.00    3.00
   0  10   2    2.30    2.80
   0  10  -2   -1.40    2.90
   1 -10   2    4.30    5.40
  -1 -10  -2    2.60    4.90
  -1  10  -2    3.70    3.10
   1  10   2    1.00    2.90
  -1  10  -2   -0.20    2.40
   1  10   2    2.90    2.90
   2 -10   2  111.39   13.40
  -2 -10  -2  116.49   14.10
  -2  10  -2  103.19    7.60
   2  10   2  104.39    7.70
   2  10   2   95.79    8.70
  -2  10  -2  107.29    7.50
  -3 -10  -2   22.00    7.20
   3 -10   2   21.90    7.50
  -3  10  -2   13.70    3.80
   3  10   2   12.70    4.20
  -3  10  -2   12.50    3.70
   3  10   2   22.10    4.90
   4 -10   2  124.79   14.90
  -4 -10  -2  137.79   15.30
   4 -10   2  116.89   12.40
  -4  10  -2  109.79    7.20
   4  10   2  116.69    9.00
  -4  10  -2  112.29    7.60
   4  10   2   92.29    8.90
   5 -10   2    3.00    4.80
  -5 -10  -2   -0.10    5.50
   5 -10   2    1.00    5.50
   5  10   2    1.70    3.60
   5  10   2   -4.10    3.10
  -5  10  -2    1.60    2.50
  -5  10  -2    1.60    2.60
  -6 -10  -2   54.39   10.70
   6 -10   2   43.80    9.60
   6 -10   2   44.40    8.40
  -6  10  -2   41.20    5.10
   6  10   2   50.79    7.50
  -6  10  -2   47.30    5.50
   6  10   2   44.50    6.90
   7 -10   2  235.78   16.00
   7 -10   2  248.08   16.40
   7  10   2  243.88   13.80
  -7  10  -2  235.38   10.00
   7  10   2  271.37   14.00
   8 -10   2   93.19   11.90
   4 -11  -2    8.20    6.70
  -4 -11   2   20.90    5.80
  -4  11   2    6.80    3.10
   4  11  -2    8.70    4.30
   4  11  -2   12.50    5.00
  -3 -11   2   70.19   12.10
   3 -11  -2   52.19    9.50
  -3  11   2   73.99    6.40
  -3  11   2   78.29    7.10
   3  11  -2   70.39    8.40
   3  11  -2   57.99    7.70
  -2 -11   2   28.80    9.00
   2 -11  -2   39.20    8.50
   2  11  -2   21.90    5.20
  -2  11   2   24.60    4.40
  -2  11   2   29.70    5.00
   2  11  -2   15.20    4.60
  -1 -11   2   -5.20    5.00
   1 -11  -2    1.10    5.50
   1  11  -2   -5.20    3.00
  -1  11   2   -2.90    2.50
   1  11  -2   -4.70    2.70
  -1  11   2    0.80    2.90
   0 -11  -2   61.89   11.50
   0  11  -2   80.79    8.40
   0  11   2   73.79    7.30
   0  11   2   72.99    7.70
  -1 -11  -2   17.10    7.20
   1 -11   2   20.30    7.90
   1  11   2   20.20    4.50
  -1  11  -2   17.60    4.70
   1  11   2   12.10    4.20
  -1  11  -2   23.40    4.90
   2 -11   2   36.90    9.30
  -2 -11  -2   22.80    8.50
  -2  11  -2   14.00    4.20
   2  11   2   23.00    5.20
   2  11   2   17.10    5.00
  -2  11  -2   16.70    4.40
 -19   0   3  278.47   15.60
  19   0  -3  291.27   15.90
 -18   0   3    1.80    4.20
  18   0  -3    2.00    4.30
  17   0  -3   28.60    6.30
 -17   0   3   19.50    5.40
 -17   0   3   18.90    5.20
 -16   0   3   -5.20    2.90
  16   0  -3    1.80    4.00
 -16   0   3    1.40    4.00
  15   0  -3  298.37   14.40
 -15   0   3  279.87   13.50
 -15   0   3  305.77   12.90
 -14   0   3    4.50    3.70
 -14   0   3   -3.50    2.60
  14   0  -3    2.80    3.30
 -13   0   3  382.76   14.70
  13   0  -3  371.06   15.10
  13   0  -3  377.56   13.20
 -13   0   3  370.86   13.80
 -12   0   3    0.30    2.60
 -12   0   3   -0.10    3.20
  12   0  -3    0.00    1.80
  12   0  -3   -3.30    2.40
 -12   0   3   -0.70    1.60
 -11   0   3  930.41   24.60
  11   0  -3  865.21   22.50
 -11   0   3  841.42   22.10
 -11   0   3  878.71   23.40
  11   0  -3  939.01   25.00
  11   0  -3  943.31   25.30
 -10   0   3   -1.50    2.30
  10   0  -3    1.90    1.60
  10   0  -3   -1.00    2.10
 -10   0   3   -1.90    1.90
  10   0  -3    3.00    1.80
 -10   0   3    2.00    1.60
  -9   0   3   13.60    2.50
  -9   0   3   19.70    3.70
   9   0  -3   15.20    3.30
   9   0  -3   16.50    2.60
   9   0  -3   20.70    2.70
  -9   0   3   12.30    3.10
  -8   0   3   -1.20    1.30
  -8   0   3    0.00    1.50
  -8   0   3    1.70    2.40
   8   0  -3   -2.10    2.20
   8   0  -3    0.20    1.40
   8   0  -3    0.40    1.40
  -7   0   3   56.29    3.40
  -7   0   3   61.09    4.60
   7   0  -3   64.19    3.80
   7   0  -3   63.09    3.60
   7   0  -3   54.09    4.50
  -7   0   3   57.99    3.40
   6   0  -3   -1.40    1.00
  -6   0   3    0.70    1.20
   6   0  -3    2.70    1.20
  -6   0   3   -0.40    1.90
  -6   0   3    1.50    1.20
   6   0  -3   -0.40    1.70
  -5   0   3  831.42   18.50
   5   0  -3  829.62   19.00
  -5   0   3  865.31   16.80
  -5   0   3  842.72   20.00
   5   0  -3  877.31   18.70
  -5   0   3  875.11   18.60
   5   0  -3  881.61   18.50
  -5   0   3  860.51   18.50
   4   0  -3   -0.10    1.00
  -4   0   3    2.00    1.00
   4   0  -3   -0.10    0.90
  -4   0   3    0.50    1.00
   4   0  -3    0.60    0.90
  -4   0   3   -0.50    1.60
  -3   0   3   12.00    2.20
   3   0  -3   14.80    1.10
   3   0  -3   16.10    1.50
   3   0  -3   15.10    1.40
  -3   0   3   15.00    1.50
  -3   0   3   15.20    1.50
  -3   0   3   15.60    1.40
  -2   0   3   -0.50    0.70
  -2   0   3   -1.10    0.90
  -2   0   3    1.50    0.80
   2   0  -3    0.80    0.70
   2   0  -3    0.50    0.80
   2   0  -3    0.70    1.20
  -1   0   3  274.47    6.50
   1   0  -3  268.97    7.00
  -1   0   3  267.57    6.40
   1   0  -3  263.07    6.40
   1   0  -3  267.27    6.90
  -1   0   3  277.57    6.90
   1   0  -3  272.97    6.50
   0   0   3   -0.70    1.10
   0   0  -3    0.50    1.20
   0   0   3    0.90    0.90
   0   0  -3    0.80    0.80
   0   0  -3    0.50    0.70
   0   0   3    0.80    0.70
   1   0   3 1189.48   24.80
  -1   0  -3 1215.68   24.80
   1   0   3 1199.38   24.90
   1   0   3 1231.98   24.90
  -1   0  -3 1188.98   24.90
  -1   0  -3 1221.68   25.00
   2   0   3    0.10    1.10
   2   0   3    2.90    1.20
  -2   0  -3    0.60    1.10
  -2   0  -3    2.70    1.50
   3   0   3   22.80    2.40
   3   0   3   21.00    1.80
  -3   0  -3   21.90    2.40
  -3   0  -3   20.70    2.40
   3   0   3   16.90    2.10
   4   0   3   -1.70    1.20
   4   0   3   -1.80    1.20
  -4   0  -3    0.00    1.50
  -4   0  -3    1.20    1.40
   4   0   3   -1.00    1.10
   5   0   3    8.60    1.90
   5   0   3    8.60    2.10
  -5   0  -3    8.30    2.00
  -5   0  -3    9.00    2.50
   5   0   3    2.00    1.70
  -6   0  -3    2.90    2.20
   6   0   3    0.10    1.60
  -6   0  -3    2.60    1.80
   6   0   3    1.10    1.30
  -7   0  -3   32.90    4.10
  -7   0  -3   30.90    3.00
  -7   0  -3   36.20    3.90
   7   0   3   36.10    4.00
   7   0   3   33.00    3.80
  -8   0  -3    3.60    2.00
   8   0   3    4.10    2.00
  -8   0  -3   -0.60    1.40
   8   0   3    0.90    1.70
  -8   0  -3    4.70    2.50
  -9   0  -3    1.30    2.60
  -9   0  -3    0.10    1.80
   9   0   3    5.10    2.20
  -9   0  -3    1.10    2.00
   9   0   3    2.60    1.90
 -10   0  -3    0.80    2.80
  10   0   3    3.40    2.50
 -10   0  -3   -0.90    1.80
 -11   0  -3  237.48   11.00
 -11   0  -3  227.18    8.50
  11   0   3  229.48   13.00
  11   0   3  254.27   10.70
  12   0   3   -0.70    2.30
  12   0   3    1.30    3.70
 -12   0  -3   -3.60    3.00
 -12   0  -3    3.00    2.20
  13   0   3  134.89   10.80
 -13   0  -3  129.69    9.20
  13   0   3  146.19    8.70
  14   0   3    0.80    4.30
  14   0   3    1.50    2.80
 -14   0  -3    3.90    4.10
 -15   0  -3   47.00    7.20
  15   0   3   52.89    8.80
  16   0   3    0.60    4.60
 -16   0  -3   -2.80    4.40
  17   0   3  176.28   13.60
 -17   0  -3  154.58   12.00
 -18   0  -3   -0.80    5.10
  18   0   3    0.70    4.50
  19  -1  -3  137.49   10.90
 -19  -1   3  135.09   11.10
 -19   1   3  152.58   12.10
  19   1  -3  149.59   11.60
  18  -1  -3  196.68   12.80
 -18  -1   3  180.68   12.20
 -18  -1   3  230.38   11.60
  18   1  -3  189.58   13.00
 -18   1   3  183.68   12.80
 -17  -1   3  902.21   26.80
 -17  -1   3  901.91   28.20
  17  -1  -3  907.91   29.00
 -17   1   3  888.61   28.90
  17   1  -3  915.41   29.40
  16  -1  -3  508.65   19.90
 -16  -1   3  532.85   18.70
 -16  -1   3  528.75   19.30
  16   1  -3  528.05   20.30
 -16   1   3  512.75   19.60
 -16   1   3  575.34   18.10
  15  -1  -3   89.29    9.00
 -15  -1   3   95.49    8.70
 -15  -1   3   80.29    8.30
 -15   1   3   72.19    8.10
 -15   1   3   92.99    7.20
  15   1  -3   89.69    9.10
 -14  -1   3   69.29    7.60
 -14  -1   3   60.69    6.90
  14  -1  -3   83.29    8.40
 -14   1   3   66.79    6.70
 -14   1   3   75.59    7.80
  14   1  -3   64.89    7.80
  14   1  -3   72.69    7.10
  13  -1  -3  175.98   10.00
 -13  -1   3  184.88    9.70
 -13  -1   3  181.48    9.70
 -13   1   3  173.38    8.80
 -13   1   3  171.98    9.90
  13   1  -3  188.78    9.20
 -12  -1   3  454.55   15.30
 -12  -1   3  412.66   14.90
  12  -1  -3  416.06   13.10
  12  -1  -3  433.26   15.80
 -12   1   3  429.16   15.70
  12   1  -3  427.06   14.30
 -12   1   3  430.36   13.20
 -12   1   3  456.55   14.40
 -11  -1   3  523.55   16.50
 -11  -1   3  505.55   15.30
  11  -1  -3  507.55   14.40
  11  -1  -3  561.44   17.40
 -11  -1   3  537.55   16.60
  11  -1  -3  512.85   12.10
  11   1  -3  493.55   15.40
 -11   1   3  512.65   14.50
 -11   1   3  526.85   17.10
 -11   1   3  518.25   15.40
 -10  -1   3   52.39    5.10
 -10  -1   3   48.10    4.70
  10  -1  -3   53.69    5.60
  10  -1  -3   48.70    2.70
  10  -1  -3   57.19    3.90
 -10  -1   3   46.60    5.40
 -10   1   3   50.39    3.80
 -10   1   3   49.80    5.00
 -10   1   3   51.79    5.50
 -10   1   3   55.09    4.80
  10   1  -3   52.59    4.80
  -9  -1   3  183.78    7.50
  -9  -1   3  184.78    8.00
   9  -1  -3  181.58    5.60
  -9  -1   3  173.58    8.20
   9  -1  -3  187.98    8.30
   9  -1  -3  177.68    6.60
   9   1  -3  169.38    7.30
  -9   1   3  174.98    7.50
  -9   1   3  179.48    6.60
  -9   1   3  184.68    8.50
  -9   1   3  174.48    6.50
  -8  -1   3  151.68    7.40
   8  -1  -3  143.69    5.40
   8  -1  -3  137.19    4.70
   8  -1  -3  138.79    6.60
  -8  -1   3  125.39    5.90
   8   1  -3  133.89    6.10
  -8   1   3  133.19    5.30
  -8   1   3  138.79    7.00
  -8   1   3  127.39    6.20
  -8   1   3  129.89    5.20
  -7  -1   3  237.58    9.20
   7  -1  -3  232.18    7.00
   7  -1  -3  245.68    6.80
  -7  -1   3  252.87    8.20
   7  -1  -3  226.18    8.30
  -7   1   3  238.38    6.70
  -7   1   3  249.58    7.10
   7   1  -3  236.98    8.10
  -7   1   3  229.38    6.90
  -7   1   3  236.98    8.60
   6  -1  -3  106.29    3.70
   6  -1  -3  105.69    4.00
  -6  -1   3  106.29    5.40
  -6  -1   3  109.29    4.70
   6  -1  -3  102.49    3.90
   6  -1  -3   97.29    4.80
  -6   1   3  103.79    3.80
  -6   1   3  106.19    3.90
   6   1  -3  108.19    4.70
  -6   1   3  114.79    5.30
   6   1  -3  113.09    4.90
  -5  -1   3   26.90    3.40
   5  -1  -3   29.80    1.70
   5  -1  -3   28.50    2.30
  -5  -1   3   37.80    2.70
  -5  -1   3   30.30    2.70
  -5  -1   3   30.40    1.60
   5  -1  -3   27.30    2.40
   5   1  -3   30.80    2.70
  -5   1   3   23.30    2.00
   5   1  -3   29.30    2.30
  -5   1   3   33.30    1.90
  -5   1   3   31.00    1.90
  -5   1   3   33.70    3.20
  -5   1   3   31.50    1.90
   4  -1  -3   56.89    2.10
  -4  -1   3   62.39    4.10
   4  -1  -3   54.59    3.00
   4  -1  -3   55.99    1.80
  -4  -1   3   59.09    3.20
  -4  -1   3   55.09    3.00
   4  -1  -3   55.39    2.80
  -4  -1   3   58.29    2.50
  -4   1   3   59.59    2.10
  -4   1   3   59.59    3.00
  -4   1   3   58.89    2.80
   4   1  -3   57.89    3.10
  -4   1   3   59.89    2.20
   4   1  -3   47.40    2.80
  -4   1   3   59.39    3.40
  -3  -1   3  145.49    4.80
  -3  -1   3  145.19    4.70
   3  -1  -3  141.59    3.10
  -3  -1   3  138.79    4.80
   3  -1  -3  138.59    3.50
  -3  -1   3  141.79    5.60
   3  -1  -3  142.99    5.10
   3   1  -3  148.19    4.70
  -3   1   3  145.09    5.00
  -3   1   3  137.19    4.20
  -3   1   3  146.69    3.50
  -3   1   3  145.49    3.50
   3   1  -3  148.89    4.80
  -3   1   3  145.99    5.10
  -3   1   3  144.29    3.60
  -2  -1   3   51.69    2.70
   2  -1  -3   54.49    2.30
   2  -1  -3   53.99    1.70
  -2  -1   3   52.79    3.40
   2  -1  -3   54.69    1.80
  -2  -1   3   51.09    2.70
  -2  -1   3   55.49    2.10
  -2  -1   3   60.49    2.70
   2   1  -3   56.19    2.70
  -2   1   3   54.59    2.30
   2   1  -3   55.19    2.80
  -2   1   3   53.89    3.20
   2   1  -3   57.69    3.10
  -2   1   3   53.19    1.80
   2   1  -3   52.99    3.20
  -2   1   3   52.19    1.80
   2   1  -3   55.49    2.10
   1  -1  -3   87.19    2.70
  -1  -1   3   85.79    3.40
  -1  -1   3   81.19    3.20
  -1  -1   3   80.39    3.60
   1  -1  -3   83.09    2.70
  -1  -1   3   81.29    2.80
  -1  -1   3   80.39    3.20
  -1   1   3   82.29    2.60
  -1   1   3   82.49    3.10
  -1   1   3   83.69    2.70
   1   1  -3   83.69    3.20
   1   1  -3   83.79    3.20
   1   1  -3   80.69    3.50
   1   1  -3   81.69    2.80
   1   1  -3   79.29    3.20
   0  -1   3 1151.88   24.60
   0  -1   3 1184.28   24.70
   0  -1  -3 1244.48   24.50
   0  -1  -3 1173.28   24.50
   0  -1   3 1198.78   24.80
   0  -1   3 1234.08   24.90
   0  -1   3 1217.68   24.80
   0  -1  -3 1170.98   24.30
   0   1  -3 1228.78   24.90
   0   1  -3 1193.28   24.60
   0   1  -3 1182.88   24.90
   0   1   3 1207.78   24.40
   0   1  -3 1233.48   24.80
   0   1  -3 1225.68   24.80
   0   1   3 1190.78   24.40
   0   1   3 1215.28   24.40
   1  -1   3    6.70    1.30
   1  -1   3    7.70    1.70
  -1  -1  -3    6.10    1.30
   1  -1   3    6.30    1.20
  -1  -1  -3    8.20    1.60
  -1   1  -3    9.90    1.10
   1   1   3    6.30    1.40
  -1   1  -3    6.50    1.40
  -1   1  -3    7.70    1.40
   1   1   3   10.50    1.60
   1   1   3    5.50    1.30
  -1   1  -3    7.40    1.80
  -1   1  -3    7.90    1.50
   2  -1   3  229.78    6.60
   2  -1   3  226.88    7.70
   2  -1   3  226.58    5.30
  -2  -1  -3  229.98    6.40
   2  -1   3  236.08    6.60
   2   1   3  222.08    6.80
   2   1   3  235.28    6.80
   2   1   3  215.78    6.20
  -2   1  -3  228.28    6.90
  -2   1  -3  213.48    6.40
  -2   1  -3  227.18    6.50
   3  -1   3   34.20    1.40
   3  -1   3   32.60    2.50
   3  -1   3   33.30    3.80
  -3  -1  -3   33.20    2.60
   3  -1   3   35.00    2.60
  -3   1  -3   36.50    2.60
   3   1   3   32.40    2.90
   3   1   3   37.80    2.90
  -3   1  -3   41.50    3.20
  -4  -1  -3  284.27    8.30
   4  -1   3  295.77    8.40
   4  -1   3  281.57    6.30
   4  -1   3  287.87   10.60
   4  -1   3  287.97    8.40
  -4   1  -3  275.67    8.30
   4   1   3  279.87    8.80
   4   1   3  277.27    8.70
  -4   1  -3  269.87    8.80
   5  -1   3   21.50    2.80
   5  -1   3   17.20    3.90
   5  -1   3   19.90    2.60
  -5  -1  -3   24.30    3.00
   5  -1   3   20.20    1.70
  -5   1  -3   22.70    3.30
   5   1   3   24.60    3.00
  -5   1  -3   18.40    2.50
   5   1   3   22.20    3.00
   6  -1   3    0.30    1.30
   6  -1   3    0.20    1.40
   6  -1   3    4.40    1.20
  -6  -1  -3    1.80    1.90
   6  -1   3    2.40    3.00
  -6  -1  -3    0.70    2.00
  -6   1  -3    4.20    2.60
   6   1   3    0.00    1.80
   6   1   3   -1.10    1.60
  -6   1  -3    1.30    1.60
  -7  -1  -3  307.57    9.70
   7  -1   3  310.07    8.00
   7  -1   3  313.47   13.10
   7  -1   3  299.57   10.00
  -7  -1  -3  312.97   10.30
   7   1   3  305.47   10.60
  -7   1  -3  313.67   11.00
   7   1   3  315.87   10.80
  -7   1  -3  302.67   10.00
  -8  -1  -3    4.70    2.30
  -8  -1  -3    9.30    2.70
   8  -1   3    4.70    2.10
   8  -1   3   -2.10    2.80
   8  -1   3    6.60    1.60
   8   1   3    6.00    2.40
  -8   1  -3    6.70    2.20
  -8   1  -3    7.90    3.00
   8   1   3   10.10    2.40
   9  -1   3   82.19    5.50
  -9  -1  -3   96.59    6.30
  -9  -1  -3   76.49    4.90
   9  -1   3   91.49    8.00
   9   1   3   89.89    6.10
   9   1   3   81.19    5.70
  -9   1  -3   90.49    5.70
  -9   1  -3   94.59    6.70
  10  -1   3   -1.50    1.70
 -10  -1  -3   -0.20    2.10
 -10  -1  -3    1.10    2.80
  10  -1   3    0.30    3.40
  10   1   3    0.20    2.20
 -10   1  -3   -1.30    2.80
 -10   1  -3   -2.40    2.10
  10   1   3    7.50    2.90
 -11  -1  -3  422.36   14.80
  11  -1   3  399.86   14.10
  11  -1   3  414.86   17.80
 -11  -1  -3  396.76   13.00
 -11   1  -3  416.16   15.50
  11   1   3  413.16   14.60
  12  -1   3   61.59    8.60
 -12  -1  -3   60.49    5.70
 -12  -1  -3   63.79    6.80
  12  -1   3   59.59    6.10
 -12   1  -3   53.09    6.80
  12   1   3   58.39    6.60
 -13  -1  -3  583.94   17.60
  13  -1   3  592.14   23.00
 -13  -1  -3  578.84   19.60
  13   1   3  588.74   19.60
 -13   1  -3  583.44   20.10
 -14  -1  -3  462.05   17.70
  14  -1   3  487.55   21.00
 -14   1  -3  499.05   18.60
  14   1   3  446.36   17.20
  15  -1   3  337.37   17.70
 -15  -1  -3  348.97   15.70
  15   1   3  366.56   18.50
  15   1   3  344.37   15.30
 -15   1  -3  325.57   15.90
  16  -1   3  118.79   12.60
 -16  -1  -3  116.89   10.70
  16   1   3  115.69   12.70
 -16   1  -3  105.89   10.90
 -17  -1  -3  375.56   17.90
  17  -1   3  392.46   20.00
 -17   1  -3  345.17   17.80
  17   1   3  398.86   20.30
  19  -2  -3   41.80    7.40
 -19  -2   3   38.60    7.30
 -19  -2   3   29.60    6.50
 -19   2   3   24.00    6.80
  19   2  -3   28.20    7.00
 -18  -2   3  590.84   21.50
 -18  -2   3  605.04   22.20
  18  -2  -3  604.24   23.40
 -18   2   3  580.64   23.40
  18   2  -3  631.74   23.90
  17  -2  -3   35.70    6.80
 -17  -2   3   21.10    5.40
 -17  -2   3   17.10    5.50
  17   2  -3   13.00    5.30
 -17   2   3   22.80    6.20
 -16  -2   3  465.85   17.90
  16  -2  -3  495.75   19.10
 -16  -2   3  405.46   16.60
 -16   2   3  457.15   18.90
  15  -2  -3  669.93   22.90
 -15  -2   3  694.73   22.00
 -15  -2   3  702.73   22.70
  15   2  -3  694.53   22.00
 -15   2   3  688.23   23.00
 -15   2   3  668.73   19.70
 -14  -2   3   66.99    7.50
  14  -2  -3   47.80    6.50
 -14  -2   3   55.59    6.50
 -14   2   3   34.80    6.00
  14   2  -3   51.39    6.10
 -14   2   3   57.59    5.90
 -13  -2   3    4.80    2.80
 -13  -2   3    3.00    3.80
  13  -2  -3    0.60    2.60
 -13   2   3   -2.00    1.90
  13   2  -3   -3.60    2.10
 -13   2   3    2.80    3.00
  12  -2  -3  425.26   12.20
 -12  -2   3  428.66   14.70
 -12  -2   3  430.56   15.60
  12  -2  -3  448.26   15.90
 -12   2   3  427.16   15.90
  12   2  -3  402.86   14.50
 -12   2   3  442.76   12.90
 -12   2   3  413.66   13.40
 -11  -2   3   35.90    5.60
  11  -2  -3   31.20    3.40
 -11  -2   3   28.70    4.20
  11  -2  -3   35.40    3.20
  11  -2  -3   30.10    4.80
  11   2  -3   33.10    4.40
 -11   2   3   30.50    4.10
 -11   2   3   22.80    4.40
  11   2  -3   31.30    4.30
 -11   2   3   29.30    3.20
 -11   2   3   33.00    3.50
  10  -2  -3  155.98    8.10
  10  -2  -3  142.79    6.10
 -10  -2   3  143.39    8.30
  10  -2  -3  156.08    6.00
 -10  -2   3  152.28    7.40
 -10   2   3  151.68    7.10
  10   2  -3  158.38    7.70
  10   2  -3  152.48    7.40
 -10   2   3  162.38    6.10
  10   2  -3  150.98    4.40
 -10   2   3  149.29    5.80
 -10   2   3  152.88    8.40
   9  -2  -3  675.93   16.00
   9  -2  -3  663.33   16.90
  -9  -2   3  678.93   19.40
  -9  -2   3  672.53   18.10
  -9  -2   3  688.03   18.40
   9  -2  -3  695.43   19.10
  -9   2   3  670.63   16.00
   9   2  -3  684.13   18.40
  -9   2   3  674.73   15.90
   9   2  -3  662.03   14.70
   9   2  -3  679.53   18.20
  -9   2   3  688.23   17.70
  -9   2   3  672.63   19.40
  -8  -2   3   42.40    5.10
   8  -2  -3   44.70    4.60
  -8  -2   3   37.50    4.00
   8  -2  -3   39.60    3.50
   8   2  -3   45.90    4.40
  -8   2   3   39.30    2.60
  -8   2   3   48.50    4.80
   8   2  -3   41.90    2.60
  -8   2   3   41.70    2.70
  -8   2   3   43.00    4.20
   8   2  -3   47.60    4.30
  -7  -2   3   80.29    3.70
  -7  -2   3   72.29    4.60
  -7  -2   3   70.79    5.80
   7  -2  -3   82.09    4.90
   7  -2  -3   80.69    4.40
   7  -2  -3   74.19    3.00
   7   2  -3   76.79    3.60
  -7   2   3   76.69    5.20
   7   2  -3   77.69    4.50
  -7   2   3   73.69    4.40
  -7   2   3   79.69    3.30
   7   2  -3   77.59    4.90
  -7   2   3   72.59    3.10
   6  -2  -3   37.50    3.30
   6  -2  -3   41.90    3.50
  -6  -2   3   37.30    3.50
  -6  -2   3   39.50    2.80
   6  -2  -3   40.50    1.90
  -6  -2   3   40.90    4.80
  -6   2   3   39.10    2.10
   6   2  -3   40.70    2.90
   6   2  -3   43.90    3.80
   6   2  -3   47.00    3.40
  -6   2   3   42.00    3.80
  -6   2   3   36.80    2.00
  -5  -2   3  200.58    6.90
  -5  -2   3  197.08    6.30
   5  -2  -3  189.58    6.90
   5  -2  -3  207.58    4.50
  -5  -2   3  180.38    6.70
  -5  -2   3  196.88    7.90
   5  -2  -3  196.48    4.30
  -5   2   3  190.88    4.60
  -5   2   3  190.98    4.60
   5   2  -3  190.68    6.90
  -5   2   3  199.88    6.80
   5   2  -3  187.88    6.90
  -4  -2   3    8.20    1.80
  -4  -2   3    6.10    2.10
  -4  -2   3    9.80    1.90
   4  -2  -3   10.90    1.90
   4  -2  -3    8.80    2.20
  -4  -2   3   11.10    1.90
   4   2  -3   10.10    1.90
   4   2  -3   10.20    1.80
   4   2  -3    8.10    1.80
  -3  -2   3  683.33   16.10
  -3  -2   3  665.53   16.20
  -3  -2   3  657.33   15.60
  -3  -2   3  646.84   14.70
   3  -2  -3  645.74   15.30
  -3  -2   3  678.73   15.60
   3   2  -3  652.13   16.10
   3   2  -3  658.03   15.30
   3   2  -3  652.83   15.40
  -2  -2   3   44.60    2.70
  -2  -2   3   45.30    3.30
   2  -2  -3   44.50    3.60
   2  -2  -3   45.10    3.00
  -2  -2   3   44.80    3.30
   2  -2  -3   41.60    1.50
  -2  -2   3   41.00    2.60
  -2  -2   3   39.70    2.80
  -2  -2   3   45.80    2.60
   2   2  -3   45.70    2.80
   2   2  -3   44.80    2.50
   2   2  -3   46.00    2.60
  -2   2   3   42.00    1.60
  -2   2   3   43.90    1.60
  -1  -2   3  191.98    6.10
  -1  -2   3  188.08    5.60
  -1  -2   3  191.38    5.80
  -1  -2   3  194.58    6.00
   1  -2  -3  195.18    7.30
  -1  -2   3  181.28    5.90
  -1   2   3  189.18    4.90
  -1   2   3  190.88    5.00
   1   2  -3  187.08    5.70
   1   2  -3  191.38    5.90
   0  -2   3  163.88    5.60
   0  -2   3  161.38    5.10
   0  -2   3  164.08    5.30
   0  -2   3  154.58    6.60
   0  -2  -3  167.68    7.00
   0  -2   3  168.28    5.40
   0   2   3  157.48    4.80
   0   2   3  166.48    4.50
   0   2   3  163.08    4.90
   0   2  -3  160.88    5.30
   0   2  -3  163.98    5.20
   0   2  -3  160.28    5.20
   0   2  -3  166.78    5.30
   1  -2   3  129.09    5.20
  -1  -2  -3  121.69    3.80
   1  -2   3  126.59    3.90
   1  -2   3  126.29    6.00
   1  -2   3  126.59    4.60
   1   2   3  118.19    4.50
  -1   2  -3  124.79    4.50
  -1   2  -3  129.59    4.60
   1   2   3  125.79    4.60
   1   2   3  122.99    3.80
  -1   2  -3  120.69    4.70
  -1   2  -3  123.99    4.00
   2  -2   3   43.90    1.80
   2  -2   3   38.60    3.00
   2  -2   3   42.70    2.90
  -2  -2  -3   43.40    2.50
  -2   2  -3   41.90    2.70
   2   2   3   45.00    3.00
  -2   2  -3   39.60    3.10
   2   2   3   38.20    2.30
  -2   2  -3   40.60    2.60
  -2   2  -3   40.00    1.90
   2   2   3   38.60    3.00
   3  -2   3   82.79    5.00
   3  -2   3   67.49    3.40
   3  -2   3   71.69    3.70
  -3  -2  -3   78.09    3.50
  -3   2  -3   82.49    4.20
  -3   2  -3   79.89    4.40
  -3   2  -3   78.79    3.70
   3   2   3   86.19    4.10
   3   2   3   73.39    4.10
   4  -2   3  146.09    6.90
   4  -2   3  145.59    5.40
  -4  -2  -3  138.29    5.20
   4  -2   3  143.49    5.50
   4   2   3  145.69    6.20
  -4   2  -3  142.39    5.40
   4   2   3  137.89    5.90
  -4   2  -3  137.09    6.00
   5  -2   3   36.60    4.60
   5  -2   3   19.20    2.50
  -5  -2  -3   19.40    2.70
   5  -2   3   16.00    2.40
   5   2   3   15.00    2.50
   5   2   3   17.80    3.00
  -5   2  -3   22.50    2.60
  -5   2  -3   23.50    3.40
  -6  -2  -3  142.59    6.10
   6  -2   3  141.69    6.00
   6  -2   3  151.78    8.30
  -6  -2  -3  136.89    6.50
   6  -2   3  128.29    5.70
   6   2   3  139.49    6.70
  -6   2  -3  140.29    7.10
  -6   2  -3  129.69    5.70
   6   2   3  138.29    6.70
   7  -2   3  325.97   10.20
   7  -2   3  324.77   10.30
   7  -2   3  310.77   13.10
  -7  -2  -3  317.17   10.20
  -7  -2  -3  339.47   11.00
   7   2   3  312.97   11.00
  -7   2  -3  326.77   11.60
   7   2   3  303.07   11.00
  -7   2  -3  329.47   10.20
   8  -2   3    0.70    1.70
   8  -2   3    0.40    1.40
  -8  -2  -3    0.50    2.40
  -8  -2  -3    0.50    2.10
   8  -2   3    2.50    3.10
  -8   2  -3    0.50    1.70
   8   2   3    3.60    2.40
   8   2   3    1.20    2.10
  -8   2  -3    4.80    3.00
   9  -2   3   79.69    8.30
   9  -2   3   67.39    5.00
  -9  -2  -3   83.19    5.60
   9  -2   3   74.49    6.20
  -9  -2  -3   79.09    5.90
   9   2   3   68.09    6.40
  -9   2  -3   82.99    6.10
   9   2   3   74.29    5.90
  -9   2  -3   72.59    5.00
  10  -2   3   21.00    5.20
  10  -2   3   18.50    3.50
  10  -2   3   24.80    4.60
 -10  -2  -3   16.40    3.60
 -10  -2  -3   25.00    4.20
 -10   2  -3   24.50    4.30
  10   2   3   21.50    4.10
  10   2   3   19.60    3.70
 -11  -2  -3    1.00    3.20
  11  -2   3    7.80    4.30
  11  -2   3    0.90    3.00
 -11  -2  -3    0.70    3.00
  11  -2   3   -0.10    2.10
 -11   2  -3    0.00    3.40
  11   2   3    0.90    2.60
 -12  -2  -3  241.28   10.90
  12  -2   3  242.78   13.90
 -12  -2  -3  249.08   11.30
  12  -2   3  241.18   11.60
  12   2   3  265.77   12.00
 -12   2  -3  254.07   12.20
  13  -2   3  265.37   15.00
 -13  -2  -3  262.97   11.70
 -13  -2  -3  273.67   12.30
 -13   2  -3  265.97   13.50
  13   2   3  252.87   12.40
 -14  -2  -3  329.67   14.40
  14  -2   3  339.47   17.40
 -14   2  -3  334.77   15.80
  14   2   3  358.46   15.20
 -15  -2  -3   17.30    5.10
  15  -2   3   15.50    5.70
 -15   2  -3   11.90    5.40
  15   2   3   23.60    5.30
 -16  -2  -3  237.88   13.20
  16  -2   3  263.07   16.10
  16   2   3  278.97   16.40
 -16   2  -3  256.97   15.00
 -17  -2  -3   64.59    8.60
  17  -2   3   63.89    9.70
 -17   2  -3   51.99    8.10
  17   2   3   76.89   11.30
  19  -3  -3   70.99    9.40
 -19  -3   3   87.69   10.20
 -19  -3   3   75.99    9.00
 -19   3   3  103.59   11.60
  18  -3  -3  129.09   11.20
 -18  -3   3  162.08   12.20
 -18  -3   3  138.69   10.70
 -18   3   3  157.68   12.20
  17  -3  -3   94.59   10.20
 -17  -3   3   73.79    8.40
 -17  -3   3   68.99    8.90
 -17   3   3   68.49    9.00
 -16  -3   3   81.79    8.50
  16  -3  -3   95.69   10.00
 -16  -3   3   82.19    9.30
  16   3  -3   87.19    8.90
 -16   3   3   96.19   10.00
 -15  -3   3   65.89    7.40
  15  -3  -3   64.59    8.20
 -15  -3   3   53.09    6.50
  15   3  -3   55.29    6.70
 -15   3   3   48.40    7.50
 -14  -3   3   47.20    7.10
 -14  -3   3   38.80    5.20
  14  -3  -3   33.40    5.90
 -14   3   3   48.10    5.20
  14   3  -3   45.50    6.10
 -14   3   3   47.60    6.40
 -13  -3   3  453.25   17.20
  13  -3  -3  452.35   17.20
 -13  -3   3  445.16   15.50
 -13   3   3  463.85   17.60
 -13   3   3  454.25   14.10
  13   3  -3  459.95   16.40
  12  -3  -3   45.20    4.40
 -12  -3   3   50.89    5.30
 -12  -3   3   46.30    6.60
  12  -3  -3   50.09    6.30
  12   3  -3   52.49    6.00
 -12   3   3   40.90    5.80
 -12   3   3   42.00    4.70
 -12   3   3   41.00    3.90
  11  -3  -3   63.09    6.70
  11  -3  -3   63.79    4.70
 -11  -3   3   72.19    7.30
 -11  -3   3   63.69    5.10
 -11   3   3   70.79    6.90
 -11   3   3   69.49    5.00
  11   3  -3   55.29    5.90
  11   3  -3   60.99    6.00
 -11   3   3   67.29    4.10
 -10  -3   3  786.92   22.60
 -10  -3   3  756.02   20.10
  10  -3  -3  772.82   22.10
  10  -3  -3  682.73   19.90
 -10   3   3  804.42   22.50
 -10   3   3  797.32   18.10
 -10   3   3  787.62   19.80
  10   3  -3  764.72   21.10
 -10   3   3  778.92   17.70
  10   3  -3  766.52   21.30
  -9  -3   3   76.09    6.50
  -9  -3   3   64.79    4.50
   9  -3  -3   70.79    4.90
   9  -3  -3   64.49    5.60
   9  -3  -3   63.99    3.10
   9   3  -3   67.69    5.20
  -9   3   3   61.59    3.20
  -9   3   3   70.89    3.50
   9   3  -3   67.39    5.30
  -9   3   3   62.49    6.10
  -8  -3   3   62.69    6.20
   8  -3  -3   51.69    2.30
   8  -3  -3   50.39    4.50
   8  -3  -3   55.89    4.70
  -8  -3   3   55.89    4.00
  -8   3   3   50.79    2.60
  -8   3   3   58.49    4.00
  -8   3   3   52.69    5.30
   8   3  -3   56.09    5.00
  -8   3   3   49.99    2.70
   8   3  -3   52.59    4.90
   7  -3  -3  147.19    3.70
  -7  -3   3  142.59    6.20
   7  -3  -3  146.79    7.10
  -7  -3   3  144.09    7.90
   7  -3  -3  144.89    7.00
  -7   3   3  145.89    7.20
   7   3  -3  139.09    6.70
  -7   3   3  149.49    4.40
  -7   3   3  148.09    4.20
   7   3  -3  146.49    7.00
  -7   3   3  145.89    6.20
   6  -3  -3   24.90    3.40
  -6  -3   3   21.70    3.70
   6  -3  -3   25.30    3.70
  -6  -3   3   26.50    3.30
  -6   3   3   25.70    1.30
  -6   3   3   25.50    3.10
  -6   3   3   27.00    1.40
   6   3  -3   22.10    3.20
   6   3  -3   27.20    3.30
  -6   3   3   27.50    3.60
   5  -3  -3   84.59    5.50
  -5  -3   3   86.99    5.00
  -5  -3   3   90.09    6.10
   5   3  -3   78.69    4.60
   5   3  -3   94.89    5.10
  -5   3   3   81.79    4.80
  -5   3   3   87.39    2.20
  -4  -3   3   21.70    2.90
   4  -3  -3   25.40    3.20
  -4  -3   3   26.90    3.90
   4   3  -3   23.50    2.90
   4   3  -3   24.70    3.00
  -3  -3   3  172.88    7.40
  -3  -3   3  168.98    6.60
   3  -3  -3  174.28    7.80
   3  -3  -3  172.28    6.80
  -3  -3   3  185.78    6.60
  -3  -3   3  183.68    7.20
  -3  -3   3  161.88    7.00
  -3   3   3  161.38    3.90
  -3   3   3  169.08    3.90
  -3   3   3  167.18    4.00
   3   3  -3  169.18    6.30
   3   3  -3  170.38    6.40
  -2  -3   3 1434.26   29.00
   2  -3  -3 1370.06   32.10
  -2  -3   3 1396.26   29.80
  -2  -3   3 1403.36   29.50
   2  -3  -3 1336.57   30.10
  -2  -3   3 1341.47   29.60
  -2  -3   3 1350.56   30.00
  -2   3   3 1364.26   27.20
   2   3  -3 1371.16   29.50
   2   3  -3 1366.56   29.30
   2   3  -3 1371.46   28.20
  -2   3   3 1363.86   27.30
  -1  -3   3  344.97    9.90
  -1  -3   3  336.87    9.30
   1  -3  -3  327.07   11.50
  -1  -3   3  332.37    9.60
  -1  -3   3  338.57    9.60
   1   3  -3  340.37    9.40
  -1   3   3  329.27    8.20
  -1   3   3  339.57    8.30
   1   3  -3  350.46    8.80
   0  -3   3    1.90    1.60
   0  -3   3    0.90    0.60
   0  -3   3    0.50    1.30
   0  -3   3    0.30    1.90
   0  -3  -3    2.80    2.00
   0  -3   3   -0.50    1.50
   0   3   3    1.40    1.10
   0   3   3    0.50    1.20
   0   3  -3    3.30    1.50
   0   3  -3    1.90    1.40
   0   3   3    2.00    0.90
   1  -3   3  503.65   12.50
   1  -3   3  497.05   12.30
  -1  -3  -3  497.35   15.40
   1  -3   3  494.95   11.80
   1  -3   3  515.55   13.70
   1  -3   3  475.75   14.80
   1   3   3  483.25   12.30
   1   3   3  504.85   10.60
   1   3   3  490.95   12.30
  -1   3  -3  508.95   12.50
  -1   3  -3  468.85   12.20
  -2  -3  -3    1.90    1.00
   2  -3   3    5.30    2.80
   2  -3   3    4.50    1.80
   2  -3   3    1.50    1.40
   2  -3   3    1.90    1.30
  -2   3  -3    2.90    1.50
  -2   3  -3    3.30    1.30
   2   3   3    3.80    1.70
   2   3   3    5.50    1.90
  -2   3  -3    3.80    2.00
   2   3   3    3.50    1.00
  -2   3  -3    3.50    1.40
   3  -3   3    4.10    2.90
   3  -3   3   -0.90    1.10
  -3  -3  -3    1.10    1.20
   3  -3   3   -0.80    1.20
   3  -3   3    2.50    1.80
  -3   3  -3    2.30    1.40
   3   3   3    3.40    1.80
  -3   3  -3    0.80    2.10
  -3   3  -3   -0.40    1.10
   3   3   3   -1.00    1.60
   3   3   3    1.80    1.10
  -3   3  -3    2.00    1.60
   4  -3   3  158.78    7.70
   4  -3   3  155.38    5.80
  -4  -3  -3  151.48    5.10
   4  -3   3  153.18    8.00
   4  -3   3  159.88    6.00
   4   3   3  157.18    6.80
  -4   3  -3  154.28    3.60
  -4   3  -3  167.88    7.10
   4   3   3  157.48    6.80
  -4   3  -3  158.98    5.90
   5  -3   3   67.19    4.10
   5  -3   3   74.39    5.60
  -5  -3  -3   63.99    3.70
   5  -3   3   68.49    3.90
  -5   3  -3   66.59    3.80
   5   3   3   64.19    4.70
   5   3   3   61.19    4.60
  -5   3  -3   59.69    4.80
   6  -3   3  103.39    7.00
  -6  -3  -3  108.69    4.90
   6  -3   3  105.89    5.00
   6  -3   3  105.29    5.10
  -6   3  -3  105.09    5.00
   6   3   3   94.69    5.90
  -6   3  -3  101.09    6.30
   6   3   3  102.39    6.00
   7  -3   3  145.09    8.80
  -7  -3  -3  138.89    7.50
   7  -3   3  150.78    6.30
  -7  -3  -3  147.69    6.20
   7  -3   3  144.19    6.40
   7   3   3  143.39    7.50
  -7   3  -3  136.49    6.10
   7   3   3  153.18    7.60
  -7   3  -3  149.29    7.80
  -8  -3  -3  136.29    7.60
  -8  -3  -3  130.59    6.40
   8  -3   3  121.89    8.50
   8  -3   3  123.59    6.30
   8  -3   3  150.88    8.80
   8   3   3  126.99    7.40
   8   3   3  125.79    7.40
  -8   3  -3  118.59    7.60
  -8   3  -3  131.19    6.30
   9  -3   3   13.80    2.80
  -9  -3  -3   12.80    3.60
   9  -3   3    9.90    4.20
   9  -3   3   18.60    4.80
  -9  -3  -3   10.90    2.80
  -9   3  -3    6.60    2.30
   9   3   3    7.10    3.00
   9   3   3   14.00    3.50
  -9   3  -3   12.50    3.90
  10  -3   3   35.00    5.70
 -10  -3  -3   33.40    4.50
  10  -3   3   38.40    4.50
  10  -3   3   40.50    6.40
 -10  -3  -3   35.70    5.20
  10   3   3   37.20    5.20
 -10   3  -3   31.60    5.30
  10   3   3   29.20    4.80
  11  -3   3   12.80    4.50
 -11  -3  -3   15.40    3.90
  11  -3   3    6.80    4.20
 -11  -3  -3   20.80    4.40
  11   3   3   18.10    4.20
 -11   3  -3   15.10    4.60
 -12  -3  -3   42.30    6.20
  12  -3   3   42.70    7.20
  12  -3   3   47.00    6.80
 -12  -3  -3   48.10    5.80
 -12   3  -3   46.90    6.70
  12   3   3   42.30    6.10
  13  -3   3   27.90    4.60
  13  -3   3   30.40    6.40
 -13  -3  -3   25.20    4.90
  13   3   3   30.00    5.10
 -13   3  -3   18.00    5.30
  14  -3   3   64.29    9.30
 -14  -3  -3   61.49    7.20
  14   3   3   67.79    7.90
 -14   3  -3   66.39    8.60
 -15  -3  -3  167.48   10.80
  15  -3   3  184.68   13.20
  15   3   3  197.58   11.80
 -15   3  -3  171.88   12.40
  16  -3   3  225.48   15.10
 -16  -3  -3  231.68   12.50
 -16   3  -3  196.78   13.90
  16   3   3  222.28   13.10
  17  -3   3   29.50    7.30
 -17   3  -3   12.40    6.40
  18  -4  -3   50.99    8.40
 -18  -4   3   45.60    8.20
 -18   4   3   60.99    9.20
 -17  -4   3    3.10    5.00
  17  -4  -3    5.80    4.10
  17   4  -3   -0.30    3.70
 -17   4   3    2.30    4.70
 -16  -4   3  210.18   12.40
  16  -4  -3  177.48   11.90
 -16  -4   3  181.48   12.30
  16   4  -3  199.88   11.80
 -16   4   3  196.38   13.00
  15  -4  -3  222.88   12.80
 -15  -4   3  201.78   10.30
 -15  -4   3  216.78   12.80
  15   4  -3  211.38   11.90
 -15   4   3  215.08   12.90
 -14  -4   3 1157.98   32.80
  14  -4  -3 1148.29   33.10
 -14  -4   3 1109.89   29.40
 -14   4   3 1143.89   33.00
  14   4  -3 1110.39   31.60
 -13  -4   3   44.70    6.90
 -13  -4   3   39.90    5.00
  13  -4  -3   46.10    6.60
  13   4  -3   31.80    5.00
 -13   4   3   37.70    6.20
 -13   4   3   36.00    5.20
  12  -4  -3  407.36   16.10
 -12  -4   3  398.86   16.10
  12  -4  -3  399.26   14.50
 -12  -4   3  402.56   13.50
 -12   4   3  408.66   16.10
  12   4  -3  409.16   15.50
 -12   4   3  407.96   11.80
 -12   4   3  426.96   13.00
 -11  -4   3    8.80    2.80
  11  -4  -3    9.10    3.20
  11  -4  -3    8.90    3.50
 -11  -4   3   11.30    3.80
  11   4  -3    7.00    3.20
  11   4  -3   10.40    3.60
 -11   4   3   13.20    2.20
 -11   4   3    8.90    2.80
 -11   4   3    7.20    3.10
  10  -4  -3   16.00    3.80
 -10  -4   3   17.20    3.10
 -10  -4   3   20.40    5.10
  10  -4  -3   18.60    4.20
 -10   4   3   18.00    2.10
 -10   4   3   17.80    3.70
 -10   4   3   19.80    3.40
  10   4  -3   20.00    3.80
 -10   4   3   19.50    2.30
  10   4  -3   16.30    3.50
   9  -4  -3  264.97   11.30
  -9  -4   3  267.07   12.00
   9  -4  -3  263.07   11.20
  -9  -4   3  243.88    8.90
  -9  -4   3  250.37    9.90
   9   4  -3  255.27   10.80
  -9   4   3  267.07   11.10
  -9   4   3  248.08    9.20
  -9   4   3  262.17    7.30
   9   4  -3  252.97   10.60
  -9   4   3  263.47    6.90
  -8  -4   3 1403.56   32.60
  -8  -4   3 1413.46   34.50
   8  -4  -3 1392.26   34.20
   8  -4  -3 1389.56   33.70
   8   4  -3 1338.97   33.00
   8   4  -3 1384.56   32.80
  -8   4   3 1390.06   28.20
  -8   4   3 1383.76   33.20
  -8   4   3 1404.16   27.80
  -8   4   3 1335.57   31.00
   7  -4  -3   56.29    5.60
  -7  -4   3   46.40    4.50
   7  -4  -3   48.80    5.60
  -7  -4   3   59.19    6.30
   7   4  -3   42.80    4.70
  -7   4   3   47.70    2.20
  -7   4   3   50.59    2.00
  -7   4   3   51.79    5.00
   7   4  -3   52.99    5.00
  -7   4   3   49.90    3.70
   6  -4  -3  148.09    7.40
  -6  -4   3  129.49    7.70
   6  -4  -3  145.09    8.00
  -6  -4   3  135.59    7.10
  -6   4   3  139.89    3.70
   6   4  -3  136.69    6.70
  -6   4   3  136.99    6.70
   6   4  -3  142.09    7.10
  -6   4   3  137.09    3.30
   5  -4  -3   39.60    5.00
  -5  -4   3   40.40    4.80
  -5  -4   3   31.60    4.60
   5  -4  -3   34.50    4.20
  -5   4   3   32.00    1.50
   5   4  -3   27.80    3.50
  -5   4   3   31.30    1.30
   5   4  -3   28.20    3.70
  -5   4   3   30.70    3.40
  -5   4   3   33.40    1.20
  -4  -4   3   37.40    4.60
   4  -4  -3   49.60    5.70
  -4  -4   3   46.00    4.20
   4  -4  -3   43.20    4.60
  -4  -4   3   48.70    4.50
  -4   4   3   38.50    1.60
   4   4  -3   42.50    4.00
  -4   4   3   38.00    1.70
  -4   4   3   38.70    1.80
  -4   4   3   33.30    3.40
   4   4  -3   34.10    3.60
   4   4  -3   47.50    4.30
  -3  -4   3   89.29    5.60
   3  -4  -3  101.29    5.70
   3  -4  -3  100.39    6.50
  -3  -4   3   89.39    4.90
  -3   4   3   89.49    3.20
  -3   4   3   92.19    3.10
   3   4  -3   93.19    5.10
  -3   4   3   89.39    4.40
  -3   4   3   94.29    3.20
   3   4  -3   87.09    5.00
   3   4  -3   95.69    5.10
   2  -4  -3   20.30    4.00
  -2  -4   3   23.20    3.80
  -2  -4   3   27.30    3.80
  -2  -4   3   22.70    2.90
  -2  -4   3   23.40    3.00
   2   4  -3   22.00    2.90
  -2   4   3   28.40    2.00
  -2   4   3   19.40    1.90
  -2   4   3   21.70    2.20
   2   4  -3   18.00    2.60
  -2   4   3   22.60    2.00
   2   4  -3   22.10    2.30
  -1  -4   3   53.89    4.40
  -1  -4   3   46.80    4.00
  -1  -4   3   62.49    4.00
   1   4  -3   43.30    3.40
  -1   4   3   43.20    2.90
   1   4  -3   48.10    3.20
  -1   4   3   50.59    2.90
   0  -4   3   95.09    4.60
   0  -4   3   97.09    4.90
   0  -4   3   91.79    5.40
   0  -4   3  103.09    5.10
   0  -4  -3   89.09    6.60
   0   4   3   92.29    3.10
   0   4   3   94.79    4.30
   0   4  -3   89.19    4.60
   0   4   3   86.49    4.20
   0   4  -3   98.39    4.60
   1  -4   3   53.09    3.60
   1  -4   3   50.79    3.50
   1  -4   3   53.09    5.90
  -1  -4  -3   58.19    5.70
   1  -4   3   45.30    3.40
   1  -4   3   48.90    4.30
   1   4   3   53.39    1.90
  -1   4  -3   48.80    3.30
  -1   4  -3   50.19    3.90
   1   4   3   50.39    3.50
   1   4   3   50.79    3.40
   2  -4   3   77.29    4.30
   2  -4   3   78.09    3.70
  -2  -4  -3   76.99    6.40
   2  -4   3   67.79    5.70
   2  -4   3   92.09    4.30
   2  -4   3   74.29    4.90
  -2   4  -3   81.19    4.20
   2   4   3   77.89    2.20
  -2   4  -3   78.09    4.60
   2   4   3   79.49    4.50
   2   4   3   71.69    4.30
  -3  -4  -3  138.19    8.30
  -3  -4  -3  132.59    3.70
   3  -4   3  138.59    5.60
   3  -4   3  138.69    8.30
   3  -4   3  121.69    5.20
   3  -4   3  145.09    7.30
   3   4   3  147.79    6.40
  -3   4  -3  139.39    5.60
   3   4   3  132.69    3.70
  -3   4  -3  130.89    6.00
   3   4   3  129.39    6.10
   4  -4   3    6.20    1.90
   4  -4   3    5.80    2.60
  -4  -4  -3    4.70    1.20
   4  -4   3    4.50    1.60
   4  -4   3    4.40    3.00
  -4   4  -3    4.70    1.60
  -4   4  -3    6.10    1.50
  -4   4  -3    7.30    2.60
   4   4   3    6.70    2.30
   4   4   3    7.70    2.40
   4   4   3    5.40    1.10
   5  -4   3  155.28    9.10
   5  -4   3  153.28    6.20
   5  -4   3  146.89    7.90
  -5  -4  -3  150.88    5.00
   5  -4   3  156.08    6.50
  -5   4  -3  142.19    4.00
  -5   4  -3  144.39    6.00
   5   4   3  158.98    7.50
   5   4   3  147.49    7.20
  -5   4  -3  151.38    7.30
   6  -4   3  164.38    6.60
  -6  -4  -3  167.38    5.80
   6  -4   3  172.78    9.30
   6  -4   3  135.89    8.60
   6   4   3  173.58    8.30
   6   4   3  167.98    8.10
  -6   4  -3  171.88    8.20
  -6   4  -3  171.18    6.60
   7  -4   3    7.90    2.00
   7  -4   3    5.30    2.70
  -7  -4  -3   10.70    2.20
   7  -4   3   11.50    3.70
  -7   4  -3    5.80    2.00
   7   4   3    8.80    2.90
  -7   4  -3    7.80    3.30
   7   4   3    9.40    2.90
   8  -4   3   20.80    4.90
   8  -4   3   22.10    3.20
   8  -4   3   21.90    4.50
   8   4   3   25.30    4.30
  -8   4  -3   22.90    4.50
   8   4   3   23.40    4.20
  -8   4  -3   19.30    3.00
  -9  -4  -3    2.30    2.50
  -9  -4  -3    6.70    3.60
   9  -4   3    3.00    2.90
   9  -4   3   -1.70    3.00
   9   4   3    1.90    2.70
   9   4   3    0.30    2.60
  -9   4  -3    5.90    3.70
  10  -4   3   39.10    6.70
 -10  -4  -3   28.90    3.90
 -10  -4  -3   29.90    5.30
  10  -4   3   26.10    5.50
 -10   4  -3   35.40    5.50
  10   4   3   35.10    5.40
  10   4   3   34.40    5.10
  11  -4   3    0.30    3.60
 -11  -4  -3   -1.70    2.60
  11  -4   3    1.90    3.30
  11   4   3   -2.80    2.30
 -11   4  -3    1.30    2.90
  12  -4   3   66.19    9.00
 -12  -4  -3   79.79    6.90
 -12   4  -3   73.39    8.50
  12   4   3   85.79    8.40
  13  -4   3   10.50    4.70
  13  -4   3    5.00    4.50
  13   4   3    5.80    3.80
 -13   4  -3    7.60    4.90
  14  -4   3  437.06   20.60
  14   4   3  408.66   17.40
 -14   4  -3  402.86   18.50
  15  -4   3   -1.50    4.00
  15   4   3    2.10    3.00
 -15   4  -3    3.10    5.20
  16  -4   3  623.14   26.50
 -16   4  -3  619.74   24.80
  16   4   3  630.04   23.40
  17  -5  -3   33.20    7.00
 -17  -5   3   39.50    8.00
 -17   5   3   43.70    8.00
  17   5  -3   40.10    7.30
  16  -5  -3  387.96   18.50
 -16  -5   3  395.06   18.50
  16   5  -3  394.16   17.60
 -16   5   3  370.86   18.10
 -15  -5   3  199.58   13.00
  15  -5  -3  189.28   12.40
 -15   5   3  178.88   12.30
  15   5  -3  200.48   12.00
 -14  -5   3   53.49    8.30
  14  -5  -3   49.70    7.60
  14   5  -3   52.59    7.10
 -14   5   3   48.50    7.60
 -13  -5   3  679.43   23.60
  13  -5  -3  657.13   23.20
 -13   5   3  681.53   23.10
  13   5  -3  667.93   22.30
  12  -5  -3  160.28   10.30
  12  -5  -3  165.38    9.70
 -12  -5   3  161.98   10.80
  12   5  -3  166.68   10.00
 -12   5   3  160.28    6.40
 -12   5   3  158.48   10.20
  11  -5  -3   97.99    7.80
 -11  -5   3  101.79    9.70
  11  -5  -3   92.99    7.80
 -11  -5   3   96.89    5.80
 -11   5   3  109.29    8.10
 -11   5   3  104.19    4.70
 -11   5   3  100.29    6.00
  11   5  -3  103.49    7.70
  10  -5  -3   16.00    4.50
 -10  -5   3   19.00    3.00
 -10  -5   3   15.60    5.00
 -10  -5   3   20.50    4.30
  10   5  -3   23.20    4.40
 -10   5   3   17.40    3.20
 -10   5   3   17.00    2.10
  10   5  -3   21.40    3.90
 -10   5   3   22.40    4.40
  -9  -5   3   26.20    5.00
   9  -5  -3   30.50    5.10
   9  -5  -3   30.60    5.30
  -9  -5   3   26.40    4.60
  -9  -5   3   28.20    3.30
  -9   5   3   34.50    4.00
   9   5  -3   26.70    4.40
  -9   5   3   24.20    2.20
  -9   5   3   27.30    1.90
  -9   5   3   20.30    4.20
   9   5  -3   29.30    4.70
   8  -5  -3   58.69    6.50
  -8  -5   3   53.89    6.70
  -8  -5   3   67.49    4.00
   8  -5  -3   57.89    6.70
  -8   5   3   65.19    4.70
   8   5  -3   69.39    6.40
  -8   5   3   64.19    2.90
   8   5  -3   58.19    6.00
  -8   5   3   60.29    2.30
  -8   5   3   66.99    6.10
   7  -5  -3   74.59    6.20
  -7  -5   3   83.09    7.80
  -7  -5   3   73.99    6.00
   7  -5  -3   72.59    6.60
   7   5  -3   74.09    5.90
  -7   5   3   80.59    5.60
  -7   5   3   74.29    2.90
  -7   5   3   71.49    2.40
   7   5  -3   80.89    5.90
  -6  -5   3    4.70    2.70
  -6  -5   3    8.00    3.60
   6  -5  -3    6.10    3.30
   6  -5  -3    5.20    2.90
  -6   5   3    5.50    2.20
  -6   5   3    7.30    0.90
  -6   5   3    8.30    0.90
  -6   5   3    7.90    1.10
   6   5  -3    7.20    2.80
   6   5  -3    2.10    2.30
   5  -5  -3   11.90    3.20
  -5  -5   3    9.30    3.00
  -5  -5   3   16.50    3.70
   5  -5  -3   11.60    3.80
  -5   5   3   10.50    2.40
   5   5  -3    5.90    2.50
  -5   5   3   12.00    1.40
   5   5  -3    9.30    2.70
  -5   5   3   10.90    1.20
  -5   5   3   11.10    1.10
  -4  -5   3   56.89    5.90
  -4  -5   3   55.79    6.10
   4  -5  -3   60.49    6.80
   4  -5  -3   56.49    5.00
  -4   5   3   60.29    4.10
  -4   5   3   52.59    2.40
   4   5  -3   61.29    4.60
  -4   5   3   54.89    2.50
  -4   5   3   54.49    2.70
   4   5  -3   52.99    5.00
   4   5  -3   55.49    4.90
  -4   5   3   56.79    2.70
   3  -5  -3    3.40    3.00
   3  -5  -3   -2.20    2.10
  -3  -5   3    2.60    2.50
  -3  -5   3    2.30    2.70
  -3   5   3    2.40    1.10
  -3   5   3    1.30    1.10
   3   5  -3    7.30    2.20
  -3   5   3    0.60    1.00
   3   5  -3    0.50    1.80
  -3   5   3   -0.50    1.30
   3   5  -3    0.20    1.70
  -3   5   3    1.70    1.00
   2  -5  -3   23.00    4.70
  -2  -5   3   30.00    4.00
  -2  -5   3   23.90    4.30
  -2   5   3   22.90    2.30
   2   5  -3   21.90    3.10
   2   5  -3   24.30    3.20
   2   5  -3   25.70    2.40
  -2   5   3   25.80    2.40
  -2   5   3   23.10    2.30
  -2   5   3   23.40    2.40
  -2   5   3   29.50    2.60
  -1  -5   3   98.19    6.20
  -1  -5   3  108.99    5.60
  -1  -5   3  101.79    7.40
  -1  -5   3   99.99    5.70
   1  -5  -3   87.69    6.80
  -1  -5   3   95.69    5.10
  -1   5   3   97.79    4.50
   1   5  -3  102.79    4.50
   1   5  -3  108.29    5.40
  -1   5   3  105.99    4.60
  -1   5   3  104.49    3.70
   1   5  -3  106.59    5.50
  -1   5   3  102.39    4.50
   0  -5   3  275.17    9.30
   0  -5  -3  272.97   12.50
   0  -5   3  276.37    9.40
   0  -5   3  281.97   12.50
   0  -5   3  279.47    9.00
   0  -5   3  286.37   10.90
   0   5   3  285.37    8.80
   0   5   3  277.47    8.70
   0   5   3  276.07    6.40
   0   5  -3  268.77    9.20
   0   5  -3  281.27    8.40
   0   5   3  271.47    6.30
   1  -5   3  198.68    7.30
   1  -5   3  201.68    7.50
   1  -5   3  188.28   10.20
   1  -5   3  212.98    9.20
   1  -5   3  195.08    7.10
  -1  -5  -3  203.68   10.60
   1   5   3  196.98    7.50
  -1   5  -3  191.58    7.30
  -1   5  -3  200.98    7.20
   1   5   3  191.98    7.40
   2  -5   3    0.40    1.30
   2  -5   3   -0.30    1.60
   2  -5   3   -0.40    2.10
   2  -5   3    3.00    1.60
  -2  -5  -3    1.10    2.80
  -2   5  -3   -1.40    1.30
  -2   5  -3   -0.50    1.70
   2   5   3    1.30    1.70
   2   5   3    2.60    1.80
  -3  -5  -3  315.97   14.00
   3  -5   3  343.97   10.40
   3  -5   3  348.67   14.50
   3   5   3  341.37   11.30
   3   5   3  332.57   11.20
  -3   5  -3  322.57   10.10
  -3   5  -3  349.27   11.10
  -4  -5  -3   85.19    7.50
   4  -5   3   94.39    5.00
   4   5   3   91.69    5.90
   4   5   3   86.09    5.70
  -4   5  -3   95.29    4.90
   5  -5   3    8.80    3.40
   5  -5   3   13.60    2.40
   5  -5   3    4.70    3.60
  -5  -5  -3   10.40    1.20
  -5   5  -3    9.20    3.10
   5   5   3   10.50    3.00
  -5   5  -3   11.70    2.20
   5   5   3    7.90    2.70
  -6  -5  -3  107.39    4.00
   6  -5   3  102.19    8.40
   6  -5   3  115.89    8.10
   6  -5   3  109.29    5.60
   6   5   3  104.89    6.90
  -6   5  -3  109.39    3.90
   6   5   3  104.39    6.80
  -6   5  -3  118.69    7.30
  -6   5  -3  105.79    5.40
   7  -5   3   19.80    4.70
  -7  -5  -3   20.10    2.50
   7  -5   3   18.40    5.10
  -7   5  -3   24.50    4.50
  -7   5  -3   22.00    3.00
   7   5   3   12.80    3.60
   7   5   3   19.20    3.90
   8  -5   3  116.09    9.20
   8  -5   3  124.49    9.20
  -8   5  -3  125.19    8.40
   8   5   3  119.09    8.00
   8   5   3  133.49    8.20
   9  -5   3   56.39    7.80
   9  -5   3   77.79    8.90
   9   5   3   59.59    6.40
  -9   5  -3   56.79    6.80
   9   5   3   69.89    7.10
  10  -5   3   65.99    8.40
  10  -5   3  103.19    8.40
  10   5   3   80.09    8.10
  10   5   3   79.99    7.90
 -10   5  -3   85.39    8.40
  11  -5   3    6.00    4.30
  11  -5   3    9.70    3.90
 -11   5  -3   11.30    4.70
  11   5   3   -0.30    3.10
  12  -5   3   67.49    8.70
  12  -5   3   62.99    8.80
  12   5   3   69.59    7.80
 -12   5  -3   37.50    6.70
  13  -5   3  127.89   13.00
  13  -5   3  151.28   10.20
  13   5   3  123.39    9.10
 -13   5  -3  143.19   11.20
  14  -5   3   31.60    7.40
 -14   5  -3   26.70    6.90
  14   5   3   30.80    6.20
  15  -5   3  676.03   27.50
 -15   5  -3  614.44   24.70
  15   5   3  643.24   23.90
  16  -5   3    9.90    5.60
 -16   5  -3    1.70    5.90
  16   5   3   10.60    4.60
  16  -6  -3  322.97   17.00
 -16  -6   3  283.87   16.60
 -16   6   3  302.77   16.50
  16   6  -3  276.87   15.40
 -15  -6   3   50.49    8.80
  15  -6  -3   50.49    7.80
 -15   6   3   53.29    8.10
  15   6  -3   52.69    7.80
 -14  -6   3   46.40    8.40
  14   6  -3   57.49    7.50
 -14   6   3   43.30    7.10
 -13  -6   3  170.58   12.10
  13  -6  -3  174.88   11.30
 -13   6   3  171.08   11.20
  13   6  -3  161.88   10.80
 -12  -6   3  235.98   13.80
  12  -6  -3  247.28   13.10
  12  -6  -3  257.77   14.10
 -12   6   3  260.97    8.60
  12   6  -3  256.47   12.90
 -12   6   3  268.27   13.70
  11  -6  -3   98.99    8.40
 -11  -6   3  108.99   10.60
  11   6  -3  121.19    8.70
 -11   6   3  121.29    5.10
 -11   6   3  124.39    8.90
  10  -6  -3  446.26   17.80
 -10  -6   3  467.45   17.00
 -10  -6   3  443.26   18.10
  10  -6  -3  450.75   18.00
  10   6  -3  459.35   16.70
 -10   6   3  449.26   14.00
 -10   6   3  451.85   16.60
 -10   6   3  459.75   11.60
  10   6  -3  452.75   16.90
   9  -6  -3  339.97   15.20
  -9  -6   3  336.87   14.70
  -9  -6   3  339.87   14.20
   9  -6  -3  342.97   14.70
  -9   6   3  334.57    8.80
  -9   6   3  332.57   11.60
   9   6  -3  314.77   13.40
   9   6  -3  316.67   13.20
  -9   6   3  343.47   13.40
   8  -6  -3   11.70    4.00
   8  -6  -3   11.10    4.50
  -8  -6   3   10.40    4.00
  -8  -6   3    6.00    2.70
  -8   6   3    6.40    1.00
   8   6  -3   -1.30    2.20
   8   6  -3    5.10    3.00
  -8   6   3    6.30    1.00
  -8   6   3    1.80    2.50
  -8   6   3    7.90    1.40
  -7  -6   3   37.90    6.00
  -7  -6   3   47.30    6.60
   7  -6  -3   41.80    5.90
   7  -6  -3   48.40    6.90
  -7   6   3   40.70    2.50
  -7   6   3   35.50    1.90
  -7   6   3   43.40    4.90
   7   6  -3   29.60    4.90
  -7   6   3   37.20    1.80
   7   6  -3   40.10    5.00
  -6  -6   3   74.19    7.90
  -6  -6   3   69.59    7.80
   6  -6  -3   78.59    7.20
   6  -6  -3   75.89    7.60
   6   6  -3   85.79    6.40
  -6   6   3   73.89    2.90
   6   6  -3   75.39    5.90
  -6   6   3   71.39    5.40
  -6   6   3   75.19    2.80
  -6   6   3   72.49    3.30
  -5  -6   3   72.59    6.80
  -5  -6   3   75.19    7.30
   5  -6  -3   64.99    7.90
  -5   6   3   65.29    3.00
   5   6  -3   66.69    5.90
  -5   6   3   62.69    2.80
   5   6  -3   76.89    5.90
  -5   6   3   67.19    3.30
  -5   6   3   58.99    3.20
  -5   6   3   58.89    4.60
  -4  -6   3   65.59    6.30
   4  -6  -3   80.59    6.50
  -4  -6   3   85.69    6.80
   4   6  -3   82.59    5.70
  -4   6   3   78.29    3.40
  -4   6   3   77.29    3.80
  -4   6   3   76.59    4.60
   4   6  -3   77.99    5.70
   4   6  -3   74.19    5.50
  -4   6   3   79.69    3.80
  -4   6   3   77.79    3.60
   3  -6  -3    0.30    3.20
  -3  -6   3   11.60    4.00
  -3  -6   3   15.70    3.80
  -3   6   3    4.90    1.80
  -3   6   3    6.20    1.60
   3   6  -3    6.90    2.40
   3   6  -3   16.40    3.30
  -3   6   3    7.10    1.60
  -3   6   3    4.60    1.60
   3   6  -3   10.10    2.80
  -3   6   3    9.10    1.90
   2  -6  -3  105.99    8.10
  -2  -6   3  100.19    8.00
  -2  -6   3  114.59    6.90
  -2   6   3  108.59    4.40
  -2   6   3  100.59    4.80
  -2   6   3  107.09    4.90
  -2   6   3  104.49    4.60
   2   6  -3   99.39    4.20
   2   6  -3  123.39    6.50
   2   6  -3  101.69    6.00
  -2   6   3  104.09    4.80
   2   6  -3  104.49    6.10
   1  -6  -3  160.98   10.40
  -1  -6   3  172.78   10.10
  -1  -6   3  155.38    8.50
  -1  -6   3  187.08    8.40
   1   6  -3  172.58    7.50
   1   6  -3  156.68    7.20
  -1   6   3  164.18    6.40
  -1   6   3  170.38    5.00
  -1   6   3  174.38    6.70
  -1   6   3  172.68    6.70
  -1   6   3  163.38    6.50
   1   6  -3  163.38    6.00
   0  -6   3   18.50    3.20
   0  -6   3   20.20    4.00
   0  -6   3   23.50    3.30
   0  -6  -3   14.90    4.10
   0   6  -3   16.00    2.90
   0   6  -3   19.30    2.80
   0   6   3   20.80    2.90
   0   6   3   21.10    3.00
   0   6   3   17.70    2.70
   0   6   3   19.10    2.90
   1  -6   3  533.15   20.00
   1  -6   3  570.84   18.00
  -1  -6  -3  556.44   20.30
   1  -6   3  571.94   15.70
   1   6   3  552.34   15.40
  -1   6  -3  532.45   15.20
  -1   6  -3  561.34   14.70
   1   6   3  566.34   15.50
   2  -6   3  374.26   12.00
   2  -6   3  395.46   16.60
   2  -6   3  398.46   14.70
  -2  -6  -3  388.36   16.40
  -2   6  -3  377.26   11.80
   2   6   3  427.06   13.00
  -2   6  -3  378.96   11.80
   2   6   3  411.56   12.80
   3  -6   3   12.70    3.90
  -3  -6  -3   14.50    4.70
   3  -6   3   14.80    4.80
   3  -6   3   15.10    2.70
   3   6   3   15.50    3.20
   3   6   3   12.00    3.00
  -3   6  -3   15.30    2.70
  -3   6  -3   21.00    3.60
  -4  -6  -3   16.20    4.70
   4  -6   3   14.60    3.30
   4  -6   3   16.10    4.20
   4  -6   3   10.70    4.60
   4   6   3   11.00    3.10
  -4   6  -3   10.90    2.40
  -4   6  -3   10.60    3.40
   4   6   3   11.30    3.20
   5  -6   3   40.20    6.90
  -5   6  -3   38.20    3.90
   5   6   3   50.29    5.70
   5   6   3   45.80    5.30
  -5   6  -3   38.10    4.80
   6  -6   3   29.50    6.10
  -6   6  -3   26.40    4.60
   6   6   3   22.20    4.10
   6   6   3   29.60    4.60
   7  -6   3    0.70    3.20
   7  -6   3    0.50    3.50
   7   6   3    0.50    2.60
  -7   6  -3   -0.70    3.20
   7   6   3    5.40    3.10
   8  -6   3   46.30    6.80
   8  -6   3   52.69    8.10
   8   6   3   49.80    6.20
   8   6   3   49.00    6.40
  -8   6  -3   51.39    6.80
   9  -6   3   38.60    7.10
   9  -6   3   56.89    7.90
   9   6   3   70.99    7.60
   9   6   3   57.89    6.90
  -9   6  -3   42.30    6.30
  10  -6   3   50.49    8.00
  10  -6   3   52.49    8.10
  10   6   3   43.70    6.40
 -10   6  -3   41.10    6.60
  10   6   3   59.09    7.20
  11  -6   3   17.90    5.20
  11  -6   3   12.90    5.20
 -11   6  -3   16.20    5.80
  11   6   3   15.40    4.70
  12  -6   3  118.89   10.40
  12  -6   3  120.79   12.60
 -12   6  -3  114.39   10.90
  12   6   3  114.79   10.40
  13  -6   3    4.20    4.80
  13  -6   3    5.50    4.90
 -13   6  -3    9.20    5.50
  13   6   3    3.40    3.70
  14  -6   3   -2.70    3.90
 -14   6  -3   -9.20    4.40
  14   6   3    1.20    3.80
  15  -6   3   10.10    5.60
 -15   6  -3   -7.20    4.80
  15   6   3    2.70    4.10
 -15  -7   3   73.69   10.60
 -15   7   3   61.79    9.00
  15   7  -3   77.89    9.60
 -14  -7   3    6.80    5.60
  14  -7  -3    8.80    5.20
  14   7  -3    4.60    4.20
 -14   7   3   -5.40    4.00
 -13  -7   3   -4.70    4.30
  13  -7  -3   -1.90    3.80
  13  -7  -3   -0.40    3.70
 -13   7   3   -3.10    3.60
  13   7  -3    3.90    3.90
  12  -7  -3    4.90    3.90
 -12  -7   3    3.10    4.90
  12  -7  -3    3.30    4.10
  12   7  -3    2.00    3.30
 -12   7   3    4.70    4.10
 -11  -7   3  387.46   16.60
 -11  -7   3  376.26   17.20
  11  -7  -3  385.26   18.00
  11  -7  -3  389.36   17.60
 -11   7   3  378.36   10.60
  11   7  -3  387.06   16.40
 -11   7   3  395.86   16.00
 -10  -7   3   21.10    6.10
 -10  -7   3   19.80    5.40
  10  -7  -3   30.40    6.20
  10  -7  -3   26.60    6.10
  10   7  -3   29.40    5.30
 -10   7   3   19.60    4.60
  10   7  -3   25.90    5.20
 -10   7   3   27.00    2.70
  -9  -7   3  142.59   10.10
  -9  -7   3  129.19   10.20
   9  -7  -3  141.69   10.00
   9  -7  -3  143.69   11.10
  -9   7   3  143.59    7.70
   9   7  -3  153.48    9.40
  -9   7   3  142.99    8.60
  -9   7   3  145.19    5.30
   9   7  -3  141.39    9.40
  -8  -7   3   -3.10    2.60
   8  -7  -3   -1.10    3.40
   8  -7  -3   -2.70    2.90
  -8  -7   3    6.50    3.30
  -8   7   3    3.50    3.10
  -8   7   3    1.00    1.20
   8   7  -3    2.70    2.80
   8   7  -3   -1.90    2.60
  -8   7   3   -0.50    0.70
  -7  -7   3   19.70    5.00
  -7  -7   3   19.30    5.20
   7  -7  -3    7.20    3.90
   7  -7  -3   15.30    5.20
   7   7  -3   14.80    4.00
   7   7  -3   17.50    4.10
  -7   7   3   19.00    2.20
  -7   7   3   16.00    3.60
  -7   7   3   19.30    1.80
   6  -7  -3    2.00    3.20
  -6  -7   3    6.80    3.20
   6  -7  -3    2.40    3.20
  -6  -7   3    1.20    3.80
   6   7  -3   -0.90    2.40
  -6   7   3    0.20    1.10
  -6   7   3    2.10    1.40
  -6   7   3    1.00    2.30
  -6   7   3   -2.20    1.00
   6   7  -3    0.30    2.60
  -5  -7   3   42.50    6.10
  -5  -7   3   31.10    6.30
   5  -7  -3   26.30    5.80
   5  -7  -3   32.70    5.50
  -5   7   3   36.10    3.20
  -5   7   3   35.80    4.20
   5   7  -3   32.50    4.80
   5   7  -3   38.20    5.20
  -5   7   3   36.10    2.80
  -5   7   3   35.10    3.10
  -4  -7   3   -2.10    3.00
  -4  -7   3   -2.90    3.30
   4  -7  -3    0.60    3.60
   4  -7  -3   -1.70    2.90
  -4   7   3    1.10    1.80
  -4   7   3   -1.00    1.20
  -4   7   3    2.00    1.50
   4   7  -3   -0.40    2.80
  -4   7   3    3.60    1.70
   4   7  -3   -1.50    2.20
  -3  -7   3    3.10    2.60
   3  -7  -3    6.50    3.60
  -3  -7   3    5.40    3.50
  -3   7   3    6.70    2.10
   3   7  -3    6.00    2.60
   3   7  -3    1.80    2.60
  -3   7   3    5.90    1.80
  -3   7   3    3.00    1.80
  -3   7   3    3.40    1.70
  -2  -7   3   -1.00    2.50
  -2  -7   3    0.40    3.50
   2  -7  -3    5.20    4.00
   2   7  -3    1.90    2.50
  -2   7   3   -0.20    1.50
   2   7  -3    0.10    2.40
  -2   7   3    0.50    1.60
   2   7  -3    0.60    1.20
  -2   7   3    1.50    1.60
  -2   7   3   -0.70    1.40
  -1  -7   3  177.78    8.90
   1  -7  -3  167.48   11.60
  -1  -7   3  174.98   11.40
   1   7  -3  171.88    8.30
   1   7  -3  173.18    6.20
  -1   7   3  185.08    7.60
   1   7  -3  172.18    8.50
  -1   7   3  171.88    7.30
  -1   7   3  181.28    7.30
   0  -7  -3  113.59    9.80
   0  -7   3  109.79    7.60
   0  -7   3  116.99    9.70
   0   7   3  115.19    6.30
   0   7   3  110.99    6.00
   0   7  -3  106.89    5.40
   0   7   3  109.09    5.90
   0   7  -3  114.49    6.60
   1  -7   3   29.60    6.50
  -1  -7  -3   33.60    6.70
   1  -7   3   41.60    6.10
   1   7   3   36.80    4.40
  -1   7  -3   39.90    4.00
   1   7   3   33.30    4.10
   2  -7   3   80.69    9.60
   2  -7   3   75.19    8.00
  -2  -7  -3   76.39    9.50
  -2   7  -3   72.29    5.30
   2   7   3   74.49    5.80
   2   7   3   86.89    6.10
  -3  -7  -3  112.69    9.30
   3  -7   3  119.89    8.30
  -3   7  -3  125.39    7.00
   3   7   3  106.69    6.80
   3   7   3  113.29    7.00
   4  -7   3   36.70    5.80
   4  -7   3   34.60    7.00
  -4  -7  -3   34.00    6.90
   4   7   3   38.00    4.90
  -4   7  -3   38.40    4.80
   4   7   3   33.50    4.80
  -5  -7  -3   34.80    7.20
   5  -7   3   45.10    7.90
   5  -7   3   53.99    7.30
  -5   7  -3   49.20    5.50
   5   7   3   39.90    5.40
   5   7   3   44.20    5.60
   6  -7   3    3.40    4.20
   6  -7   3    0.70    2.70
   6   7   3    4.70    3.00
  -6   7  -3   -2.60    2.60
   6   7   3    6.90    3.30
   7  -7   3   12.90    5.40
   7  -7   3   19.80    5.40
   7   7   3   11.30    3.60
   7   7   3   16.00    4.30
  -7   7  -3   13.40    4.20
   8  -7   3   -1.50    3.70
   8  -7   3   -2.20    3.20
   8   7   3    6.00    3.40
   8   7   3    2.80    3.10
   9  -7   3   51.99    8.80
   9  -7   3   82.09    9.30
   9   7   3   49.60    6.80
  -9   7  -3   57.29    7.40
   9   7   3   45.90    6.50
  10  -7   3   97.49   11.80
 -10   7  -3   94.19    9.60
  10   7   3  101.69    9.60
  10   7   3   83.09    8.90
  11  -7   3  384.26   19.20
  11  -7   3  377.16   19.20
 -11   7  -3  364.46   16.80
  11   7   3  374.76   16.80
  12  -7   3   38.00    7.90
  12  -7   3   41.00    8.30
 -12   7  -3   24.20    6.80
  12   7   3   43.30    7.10
  13  -7   3  302.97   18.20
 -13   7  -3  289.87   16.20
  13   7   3  293.27   15.40
  14  -8  -3  215.38   14.80
 -14  -8   3  200.58   14.80
 -14   8   3  223.28   13.90
  14   8  -3  205.38   13.40
  13  -8  -3  232.88   18.10
 -13  -8   3  181.88   13.70
  13  -8  -3  187.28   13.50
  13   8  -3  179.38   12.40
 -13   8   3  171.98   11.90
  12  -8  -3   18.70    6.10
  12  -8  -3   17.80    4.50
 -12  -8   3   13.40    6.00
 -12   8   3    8.60    5.00
  12   8  -3   12.60    4.40
 -11  -8   3   83.29   10.50
 -11  -8   3  125.79   11.80
  11  -8  -3   99.59   11.10
  11   8  -3  100.29   10.10
 -11   8   3   99.59    9.40
  10  -8  -3   10.80    3.90
 -10  -8   3   11.20    5.10
  10  -8  -3   12.10    5.10
 -10  -8   3   13.70    4.90
 -10   8   3    7.10    3.90
  10   8  -3    7.40    4.00
   9  -8  -3   36.20    6.90
  -9  -8   3   27.60    6.40
  -9  -8   3   31.30    6.60
  -9   8   3   26.80    3.30
  -9   8   3   26.80    4.90
   9   8  -3   22.70    5.20
   9   8  -3   40.00    6.10
  -8  -8   3   23.90    6.00
  -8  -8   3   28.30    6.40
   8   8  -3   23.20    5.00
  -8   8   3   24.10    2.70
  -8   8   3   19.30    4.50
   8   8  -3   22.50    5.10
  -8   8   3   24.70    2.80
  -7  -8   3   67.59    8.40
   7  -8  -3   53.79    7.70
   7  -8  -3   66.59    9.30
  -7  -8   3   48.20    7.80
   7   8  -3   51.79    6.50
  -7   8   3   53.69    3.80
  -7   8   3   51.79    3.70
  -7   8   3   57.79    3.00
   7   8  -3   38.10    6.00
  -7   8   3   51.49    5.70
  -6  -8   3    5.00    4.20
  -6  -8   3   -0.70    3.90
   6  -8  -3   -2.00    3.30
   6  -8  -3   -5.80    3.30
   6   8  -3    2.30    2.80
  -6   8   3    4.10    1.80
  -6   8   3   -3.10    1.10
  -6   8   3   -2.60    2.50
   6   8  -3    1.20    2.80
  -6   8   3   -1.20    1.30
   5  -8  -3   -1.10    3.80
  -5  -8   3    2.30    4.00
   5  -8  -3    2.10    3.60
  -5  -8   3   -4.00    2.90
  -5   8   3   -1.60    1.50
  -5   8   3    0.20    3.50
   5   8  -3   -3.70    2.30
   5   8  -3   -1.90    2.40
  -5   8   3    0.60    1.50
  -5   8   3    3.00    1.80
  -4  -8   3  396.36   18.30
   4  -8  -3  397.46   19.00
  -4  -8   3  354.96   15.20
   4   8  -3  371.06   14.70
  -4   8   3  399.16   13.10
  -4   8   3  390.76   11.80
  -4   8   3  408.16   11.30
   4   8  -3  384.76   14.70
  -3  -8   3    4.00    4.40
   3  -8  -3   15.50    5.50
  -3  -8   3    8.70    3.80
   3   8  -3   15.00    3.80
   3   8  -3   11.20    3.40
  -3   8   3   12.40    2.70
  -3   8   3    9.70    2.40
  -2  -8   3   10.60    3.60
   2  -8  -3    4.40    4.20
   2   8  -3    4.30    2.80
   2   8  -3    1.20    2.50
  -2   8   3    3.50    2.20
  -2   8   3    6.10    2.30
  -1  -8   3   -1.30    2.70
   1  -8  -3    5.20    2.40
  -1   8   3   -1.40    1.90
  -1   8   3    1.90    2.10
   1   8  -3    0.80    2.30
   1   8  -3   -1.50    2.30
   0  -8   3  134.39   11.20
   0  -8  -3  129.49   11.20
   0   8   3  134.19    7.20
   0   8  -3  138.19    7.70
   0   8  -3  127.79    7.60
   0   8   3  128.59    7.00
  -1  -8  -3    9.10    4.40
   1  -8   3   11.00    5.10
   1  -8   3    7.10    3.90
   1   8   3    6.40    2.90
  -1   8  -3    9.20    3.20
  -1   8  -3    8.30    2.70
   1   8   3   10.40    3.10
  -2  -8  -3  101.99   11.50
   2  -8   3   78.09   10.20
   2  -8   3   83.29    8.80
   2   8   3   86.29    6.50
  -2   8  -3   79.99    5.50
   2   8   3   80.89    7.10
   3  -8   3    6.90    4.80
  -3  -8  -3    8.80    4.30
   3  -8   3    4.30    2.80
   3   8   3    9.60    3.40
  -3   8  -3    4.60    3.00
   3   8   3    5.50    3.20
   4  -8   3   33.10    6.30
  -4  -8  -3   41.60    7.90
   4  -8   3   35.50    7.50
   4   8   3   35.20    5.30
   4   8   3   43.90    5.70
  -4   8  -3   38.20    5.20
  -5  -8  -3   33.30    7.30
   5  -8   3   33.30    6.10
   5  -8   3   28.10    7.00
   5   8   3   32.30    5.10
  -5   8  -3   23.30    4.60
   5   8   3   31.10    5.40
   6  -8   3   79.19    9.30
   6  -8   3   59.49    9.50
   6   8   3   69.79    7.70
  -6   8  -3   61.19    6.90
   6   8   3   72.09    7.60
   7  -8   3   70.09   10.30
   7  -8   3   63.89    8.90
   7   8   3   53.09    6.80
   7   8   3   59.59    7.20
  -7   8  -3   57.59    6.80
   8  -8   3    1.60    4.40
   8  -8   3    6.20    4.50
  -8   8  -3    2.80    3.90
   8   8   3    1.80    3.50
   8   8   3   -3.30    2.70
   9  -8   3    2.90    4.20
   9  -8   3    1.00    4.40
   9   8   3    1.20    3.50
   9   8   3   -2.10    2.90
  -9   8  -3   -7.10    4.00
  10  -8   3    7.90    5.40
  10  -8   3    6.60    4.50
  10   8   3   10.60    4.40
  10   8   3    6.30    4.30
 -10   8  -3    3.90    5.20
  11  -8   3   17.10    6.20
  11  -8   3   19.70    5.30
 -11   8  -3    3.20    4.80
  11   8   3   11.90    5.10
  12  -8   3  280.47   17.70
  12  -8   3  241.88   15.90
 -12   8  -3  312.67   14.80
  12   8   3  251.37   14.60
  12  -9  -3  194.38   14.10
 -12  -9   3  172.68   13.50
  12  -9  -3  164.98   14.30
  12   9  -3  182.48   12.70
  11  -9  -3    1.00    4.70
 -11  -9   3    1.60    3.50
  11  -9  -3    0.60    4.60
  11   9  -3    4.50    4.30
 -10  -9   3   10.50    5.30
 -10  -9   3   12.00    5.20
  10  -9  -3   11.60    5.90
  10  -9  -3   17.30    4.60
  10   9  -3   15.10    5.20
 -10   9   3   13.20    2.50
  -9  -9   3  120.59   12.30
   9  -9  -3  117.79   11.60
  -9  -9   3  107.99   10.40
   9  -9  -3  148.99   11.70
  -9   9   3  117.29    5.60
   9   9  -3  114.19   10.60
   9   9  -3  117.19   10.70
  -8  -9   3   19.80    5.80
  -8  -9   3   14.60    5.60
   8  -9  -3   11.00    6.20
   8  -9  -3   14.30    4.30
   8   9  -3    9.60    4.20
  -8   9   3   11.90    2.50
   8   9  -3   10.00    4.10
   7  -9  -3  124.09   10.80
  -7  -9   3  127.49   10.40
   7  -9  -3  110.49   12.90
  -7  -9   3  133.19   10.50
   7   9  -3  117.89    9.30
  -7   9   3  122.09    6.00
   7   9  -3  113.49    9.00
  -6  -9   3   46.50    8.30
  -6  -9   3   34.60    6.70
   6  -9  -3   49.30    9.10
  -6   9   3   48.20    4.50
   6   9  -3   46.20    6.90
   6   9  -3   47.40    6.60
   5  -9  -3   65.29   10.10
  -5  -9   3   69.79   10.10
  -5  -9   3   61.89    8.10
  -5   9   3   69.19    4.30
  -5   9   3   69.49    5.00
   5   9  -3   68.89    7.60
   5   9  -3   68.59    7.70
  -4  -9   3   99.09   11.90
   4  -9  -3   76.29   10.80
  -4   9   3   73.59    4.80
   4   9  -3   77.09    7.60
  -4   9   3   76.29    5.30
   4   9  -3   87.19    8.30
   3  -9  -3  162.48   12.80
  -3  -9   3  135.19   11.90
  -3   9   3  160.18    7.20
   3   9  -3  142.79    9.10
   3   9  -3  164.58    9.70
  -3   9   3  159.58    7.70
  -2  -9   3   73.89   10.40
  -2   9   3   73.49    5.40
   2   9  -3   71.79    7.20
   2   9  -3   69.09    7.00
  -2   9   3   63.49    5.70
   1  -9  -3   92.09   12.00
  -1  -9   3  104.29   12.50
   1   9  -3   97.59    7.50
  -1   9   3  102.09    6.80
   1   9  -3   98.39    7.30
  -1   9   3  117.59    6.80
   0  -9   3    8.10    3.00
   0  -9  -3    7.90    5.10
   0   9  -3    2.80    2.70
   0   9   3    2.70    2.50
   0   9  -3   -0.80    2.70
   0   9   3    0.60    2.40
   1  -9   3    1.00    4.80
  -1  -9  -3    0.20    4.50
  -1   9  -3    1.50    2.70
   1   9   3    5.20    2.90
  -1   9  -3    5.00    3.10
   1   9   3    0.40    2.60
   2  -9   3   86.09   10.00
  -2  -9  -3   83.19   11.50
   2  -9   3   88.79   11.60
   2   9   3   81.09    7.30
   2   9   3   75.79    7.30
  -2   9  -3   85.99    6.60
  -2   9  -3   81.09    6.40
   3  -9   3   36.50    8.40
  -3  -9  -3   32.50    8.00
   3  -9   3   37.40    6.40
   3   9   3   37.80    5.40
   3   9   3   24.40    4.80
  -3   9  -3   34.60    4.80
  -3   9  -3   32.30    4.70
   4  -9   3   17.60    6.60
   4  -9   3   20.40    5.80
  -4  -9  -3   14.60    6.30
   4   9   3   15.10    4.10
   4   9   3   19.30    4.80
   5  -9   3  142.49   12.90
   5  -9   3  142.59   11.20
  -5  -9  -3  128.19   12.30
   5   9   3  137.59    9.50
   5   9   3  155.98   10.00
   6  -9   3   86.79   11.80
   6  -9   3   95.19   11.10
   6   9   3   83.59    8.60
   6   9   3   73.79    8.30
   7  -9   3  101.89   11.50
   7  -9   3  107.59   13.30
   7   9   3  115.49    9.10
  -7   9  -3  107.79   11.40
   7   9   3   97.69    9.40
   8  -9   3   45.50    9.40
   8  -9   3   49.00    8.70
  -8   9  -3   36.50    6.60
   8   9   3   46.90    7.30
   8   9   3   63.29    8.10
   9  -9   3   84.99   12.10
   9  -9   3   90.19   11.70
   9   9   3   91.49   10.10
   9   9   3   91.59    9.80
  -9   9  -3   78.69    8.80
  10  -9   3   23.80    7.20
  10  -9   3   27.00    7.90
 -10   9  -3   14.70    6.20
  10   9   3   18.50    5.60
   9 -10  -3   59.79   10.90
   9 -10  -3   32.60    7.90
  -9 -10   3   37.40    8.40
   9  10  -3   27.30    6.10
  -9  10   3   39.90    4.00
  -8 -10   3   39.70    8.60
   8 -10  -3   40.20    8.60
   8 -10  -3   52.79   10.20
  -8  10   3   44.10    4.50
   8  10  -3   37.80    7.20
   8  10  -3   56.99    8.00
   7 -10  -3   32.40    8.60
  -7 -10   3   36.00    8.20
  -7  10   3   25.40    3.60
   7  10  -3   32.50    6.40
   7  10  -3   38.80    6.60
  -6 -10   3    2.10    4.70
   6 -10  -3    2.90    4.90
   6  10  -3    0.10    3.40
   6  10  -3    2.50    3.80
  -6  10   3    2.70    2.20
  -5 -10   3   24.00    8.00
   5 -10  -3   16.40    6.30
   5  10  -3   22.30    5.10
   5  10  -3   12.80    4.60
  -5  10   3   20.40    3.60
  -4 -10   3   62.69   10.70
   4 -10  -3   77.99   11.00
   4  10  -3   68.69    7.80
  -4  10   3   72.99    5.10
   4  10  -3   57.19    7.20
  -4  10   3   66.39    6.00
  -3 -10   3   34.90    7.50
   3 -10  -3   28.70    6.80
  -3  10   3   21.00    3.90
  -3  10   3   31.90    4.20
   3  10  -3   31.40    5.60
   3  10  -3   27.80    5.60
  -2 -10   3   28.10    7.80
   2 -10  -3   23.40    7.40
   2  10  -3   30.30    5.60
  -2  10   3   26.90    4.40
   2  10  -3   23.10    5.30
  -2  10   3   32.50    4.40
   1 -10  -3   18.90    7.40
  -1 -10   3   18.10    6.80
   1  10  -3   14.90    4.10
  -1  10   3   16.20    3.70
  -1  10   3   19.70    4.20
   1  10  -3   14.40    4.50
   0 -10   3   53.79   10.00
   0 -10  -3   42.20    9.40
   0  10  -3   56.89    6.80
   0  10   3   52.39    6.20
   0  10   3   59.69    6.20
   0  10  -3   44.40    6.00
  -1 -10  -3   77.99   11.60
   1 -10   3   97.19   12.80
  -1  10  -3   84.19    7.80
  -1  10  -3   96.69    7.50
   1  10   3   79.39    7.80
   1  10   3   79.79    7.40
   2 -10   3   39.00    9.40
  -2 -10  -3   68.19   11.20
  -2  10  -3   54.59    6.40
   2  10   3   49.50    6.40
   2  10   3   63.39    6.70
  -2  10  -3   55.69    6.60
   3 -10   3   -2.80    4.00
  -3 -10  -3    5.70    5.60
   3  10   3   -1.60    2.60
  -3  10  -3    5.70    3.30
   3  10   3    3.90    3.40
  -3  10  -3    5.40    3.00
   4 -10   3    0.00    4.40
   4 -10   3   13.40    3.90
  -4 -10  -3   -3.80    5.00
   4  10   3    0.90    3.30
  -4  10  -3    0.30    2.70
  -4  10  -3   -0.30    2.40
   4  10   3   -2.10    2.60
  -5 -10  -3   47.40   10.00
   5 -10   3   55.19   10.80
  -5  10  -3   49.99    5.70
   5  10   3   54.89    7.40
  -5  10  -3   44.60    5.80
   5  10   3   58.89    7.70
   6 -10   3   37.80    7.70
   6 -10   3   50.49   10.30
   6  10   3   35.60    6.40
   6  10   3   45.30    7.00
   7 -10   3   11.40    4.40
   7 -10   3    0.60    5.30
   7  10   3    2.70    3.70
   7  10   3    1.60    3.80
   3 -11  -3   37.90    9.90
  -3 -11   3   21.80    8.00
   3  11  -3   26.70    5.70
   3  11  -3   21.00    5.30
  -3  11   3   21.60    4.20
  -2 -11   3   16.80    6.10
   2 -11  -3   10.50    6.80
  -2  11   3   14.40    4.00
  -2  11   3   13.50    3.80
   2  11  -3   14.70    4.90
   2  11  -3    7.00    4.30
   1 -11  -3  113.39   15.00
  -1 -11   3  118.19   15.60
   1  11  -3  106.19    9.60
  -1  11   3  117.19    7.80
  -1  11   3  112.99    8.30
   1  11  -3  113.29   10.00
   0 -11   3    3.60    5.60
   0 -11  -3   -0.10    4.50
   0  11   3   -2.40    2.90
   0  11   3   -0.80    2.80
   0  11  -3   -1.60    3.60
   0  11  -3    2.70    3.60
  -1 -11  -3   29.00    8.70
   1 -11   3   35.10    9.30
  -1  11  -3   14.10    4.40
  -1  11  -3   33.60    5.70
   1  11   3   28.80    5.40
   1  11   3   32.20    5.40
  -2 -11  -3   -3.50    5.30
   2 -11   3   13.90    7.10
   2  11   3    1.70    3.50
   2  11   3    5.90    3.60
  -2  11  -3    4.30    3.50
  -2  11  -3    3.30    3.50
 -19   0   4   -6.80    3.70
  19   0  -4    2.30    3.70
 -18   0   4   19.10    5.50
 -18   0   4   15.60    6.10
  18   0  -4   14.90    4.90
  17   0  -4    4.60    3.60
 -17   0   4   -6.30    3.60
 -17   0   4   -4.60    3.30
 -16   0   4   37.80    6.20
  16   0  -4   38.50    6.20
 -16   0   4   30.90    6.00
  15   0  -4    2.20    3.70
 -15   0   4    1.70    3.20
 -15   0   4    1.50    3.90
  14   0  -4   35.10    5.60
 -14   0   4   26.50    5.50
 -14   0   4   23.60    4.50
  13   0  -4    2.40    2.90
 -13   0   4    0.90    3.20
  13   0  -4    3.20    2.30
 -13   0   4   -1.60    2.60
 -12   0   4 1013.40   26.80
  12   0  -4 1048.10   27.80
  12   0  -4 1047.70   25.60
 -12   0   4  998.40   25.10
 -12   0   4 1030.80   27.70
  11   0  -4    1.00    1.90
 -11   0   4    3.50    2.20
  11   0  -4    3.50    2.80
 -11   0   4   -0.70    1.60
 -11   0   4   -1.00    2.60
  11   0  -4   -2.50    1.60
 -10   0   4 1121.09   27.80
  10   0  -4 1167.88   28.10
 -10   0   4 1106.99   26.00
  10   0  -4 1088.99   26.00
  10   0  -4 1101.09   25.60
 -10   0   4 1150.68   28.30
   9   0  -4    0.40    2.10
  -9   0   4    0.50    1.40
   9   0  -4    1.60    1.70
   9   0  -4   -0.90    1.40
  -9   0   4    1.30    2.90
   8   0  -4    4.50    1.60
  -8   0   4    2.70    1.50
   8   0  -4    6.20    2.30
  -8   0   4    4.50    2.90
   8   0  -4    2.60    1.40
  -7   0   4   -0.10    1.30
  -7   0   4    3.60    1.50
   7   0  -4    1.70    1.80
   7   0  -4    1.40    1.40
  -7   0   4    2.30    2.80
  -7   0   4    1.90    1.50
   7   0  -4    0.60    1.30
  -6   0   4 1072.69   23.10
   6   0  -4 1080.49   23.50
   6   0  -4 1098.69   23.30
  -6   0   4 1087.59   23.20
  -6   0   4 1065.29   21.30
  -6   0   4 1036.90   25.00
   6   0  -4 1085.89   23.00
  -5   0   4   -1.20    0.90
  -5   0   4    1.40    1.90
  -5   0   4    0.00    1.00
   5   0  -4    1.90    1.00
   5   0  -4    0.60    1.10
   5   0  -4   -0.30    1.00
  -4   0   4 4380.16   82.59
  -4   0   4 4151.68   84.49
   4   0  -4 4403.76   82.29
  -4   0   4 4382.56   82.49
  -4   0   4 4119.89   82.19
   4   0  -4 4095.59   82.39
   3   0  -4    1.80    1.00
  -3   0   4    1.40    1.00
  -3   0   4    0.90    1.70
  -3   0   4   -0.90    0.90
  -2   0   4  590.94   13.10
  -2   0   4  614.04   14.40
   1   0  -4    0.80    0.90
  -1   0   4   -0.20    0.90
   1   0  -4   -0.30    1.30
  -1   0   4    0.30    0.90
  -1   0   4    0.80    1.00
   0   0   4    1.40    1.00
   0   0   4    2.10    1.10
   0   0  -4    2.80    1.20
   0   0  -4    1.60    1.10
  -1   0  -4   -1.40    1.00
   1   0   4    0.30    1.10
  -1   0  -4    0.40    1.40
   1   0   4    0.30    1.20
  -2   0  -4  161.78    5.80
   2   0   4  159.38    5.60
  -2   0  -4  162.88    5.60
   2   0   4  158.38    5.60
   3   0   4    0.00    1.30
  -3   0  -4    0.30    1.30
  -3   0  -4   -0.30    1.60
   3   0   4    0.70    1.10
   4   0   4  832.22   20.30
   4   0   4  855.21   20.40
  -4   0  -4  877.11   20.50
   4   0   4  916.71   19.70
  -5   0  -4    1.30    1.70
   5   0   4   -0.40    1.50
  -5   0  -4   -1.20    2.00
   5   0   4    4.30    1.90
   6   0   4    7.10    2.30
  -6   0  -4   11.80    2.80
   6   0   4    9.60    2.40
  -6   0  -4   10.60    2.80
   7   0   4   -0.30    1.80
  -7   0  -4    1.10    2.30
   7   0   4   -1.80    1.50
   8   0   4  149.59    7.40
  -8   0  -4  167.88    8.10
   8   0   4  147.09    7.40
   9   0   4    0.70    1.90
   9   0   4   -0.10    2.10
  -9   0  -4   -3.60    2.40
 -10   0  -4   92.29    7.20
  10   0   4  100.69    6.70
 -11   0  -4    0.00    3.20
  11   0   4   -1.70    3.70
  11   0   4   -1.10    2.20
 -12   0  -4  510.65   18.10
  12   0   4  490.15   17.20
  12   0   4  551.14   21.60
  13   0   4   -4.30    3.70
 -13   0  -4    3.10    3.90
  13   0   4   -4.60    2.10
  14   0   4   32.40    7.40
  14   0   4   47.30    7.10
 -14   0  -4   48.80    7.10
  15   0   4   -9.00    3.30
 -15   0  -4   -3.90    3.80
 -16   0  -4  261.17   14.60
  16   0   4  275.27   16.80
 -17   0  -4   -4.00    4.60
  17   0   4   -3.20    4.20
 -19  -1   4    8.80    5.10
  19  -1  -4   17.10    5.20
 -19   1   4   10.10    5.30
  19   1  -4   11.80    5.00
 -18  -1   4    3.70    4.40
  18  -1  -4   10.10    4.30
 -18  -1   4   10.20    4.60
 -18   1   4   16.10    4.80
  18   1  -4   11.80    5.50
 -17  -1   4   75.39    8.70
 -17  -1   4   64.19    8.10
  17  -1  -4   73.99    8.60
  17   1  -4   72.49    8.50
 -17   1   4   65.49    8.40
 -17   1   4   83.59    8.30
 -16  -1   4   35.60    6.50
  16  -1  -4   32.80    6.00
 -16  -1   4   35.90    5.80
 -16   1   4   37.80    5.90
  16   1  -4   38.10    6.50
 -16   1   4   30.00    6.00
 -15  -1   4   11.30    4.10
 -15  -1   4   10.40    4.50
  15  -1  -4   14.80    4.20
 -15   1   4   18.20    4.80
  15   1  -4   15.70    4.70
 -15   1   4    7.30    4.20
 -14  -1   4    2.90    3.70
 -14  -1   4    3.40    3.00
  14  -1  -4    2.40    2.80
 -14   1   4    0.80    3.40
  14   1  -4    3.50    3.00
  14   1  -4   -3.80    3.10
 -14   1   4    2.30    3.20
  13  -1  -4   87.59    7.10
 -13  -1   4   91.49    8.00
 -13  -1   4   83.49    6.90
  13   1  -4   83.19    7.00
 -13   1   4   80.89    6.90
 -13   1   4   97.89    7.70
 -12  -1   4   -0.80    3.20
  12  -1  -4    0.80    2.40
  12  -1  -4    3.90    1.80
 -12  -1   4   -1.60    2.30
 -12   1   4    2.20    3.20
 -12   1   4   -2.40    1.80
  12   1  -4    1.50    2.20
 -12   1   4    1.50    1.90
 -11  -1   4  496.35   16.20
 -11  -1   4  522.85   16.20
 -11  -1   4  475.35   14.60
  11  -1  -4  493.65   13.80
  11  -1  -4  508.05   16.10
 -11   1   4  495.55   15.40
 -11   1   4  494.05   16.60
  11   1  -4  469.65   14.70
  11   1  -4  485.15   14.90
 -11   1   4  511.85   13.90
  10  -1  -4 1528.45   30.90
 -10  -1   4 1525.15   34.40
  10  -1  -4 1476.65   33.10
  10  -1  -4 1531.45   35.50
 -10  -1   4 1540.25   36.20
 -10   1   4 1576.14   36.60
 -10   1   4 1526.35   33.00
  10   1  -4 1526.65   34.20
 -10   1   4 1520.25   33.10
 -10   1   4 1537.05   35.30
  10   1  -4 1520.25   34.70
  -9  -1   4    7.70    3.30
   9  -1  -4   14.50    1.70
  -9  -1   4   13.90    2.60
   9  -1  -4   16.70    3.20
   9  -1  -4   14.30    2.20
  -9   1   4   19.30    3.40
  -9   1   4    8.40    2.80
   9   1  -4   16.10    2.70
  -9   1   4   11.90    2.00
  -9   1   4   10.20    2.00
  -8  -1   4   66.19    5.60
   8  -1  -4   63.19    4.40
  -8  -1   4   71.49    4.50
   8  -1  -4   70.99    3.70
   8  -1  -4   72.69    3.30
  -8   1   4   73.39    3.30
  -8   1   4   62.99    4.80
  -8   1   4   74.99    3.70
  -8   1   4   67.39    3.60
   8   1  -4   72.79    4.50
   7  -1  -4    1.70    1.30
  -7  -1   4    4.00    2.00
   7  -1  -4    3.70    1.30
   7  -1  -4    2.00    1.70
  -7  -1   4   -0.50    2.10
  -7  -1   4    3.70    1.70
  -7   1   4    0.60    1.10
  -7   1   4    2.10    1.20
  -7   1   4    1.10    2.30
   7   1  -4    0.00    0.60
  -7   1   4    1.20    1.20
   7   1  -4    2.80    1.80
  -6  -1   4    0.40    1.30
   6  -1  -4    2.70    1.00
  -6  -1   4    0.00    1.40
  -6  -1   4    0.10    0.70
   6  -1  -4    0.40    1.30
  -6  -1   4    4.40    2.60
   6   1  -4    1.50    1.50
   6   1  -4    1.00    1.10
  -6   1   4    0.30    1.10
  -6   1   4   -1.00    1.80
  -6   1   4    0.80    1.00
  -6   1   4    1.60    1.00
  -5  -1   4  534.45   12.10
   5  -1  -4  536.65   12.50
  -5  -1   4  541.05   13.10
  -5  -1   4  538.45   14.50
  -5  -1   4  542.15   13.20
  -5   1   4  506.65   12.50
   5   1  -4  521.75   13.00
   5   1  -4  551.04   13.30
  -5   1   4  526.65   12.90
  -5   1   4  536.45   14.10
  -5   1   4  542.15   11.70
  -5   1   4  537.45   11.70
  -4  -1   4 1596.14   34.00
   4  -1  -4 1565.34   30.40
  -4  -1   4 1572.94   32.40
  -4  -1   4 1571.04   32.40
   4  -1  -4 1528.75   31.30
  -4   1   4 1505.45   32.50
  -4   1   4 1590.04   30.90
  -4   1   4 1557.14   30.70
  -4   1   4 1553.74   30.70
  -4   1   4 1566.64   33.30
  -4   1   4 1532.85   31.30
   4   1  -4 1575.84   32.20
  -3  -1   4   33.80    2.30
  -3  -1   4   33.00    2.50
   3  -1  -4   31.80    1.40
  -3  -1   4   41.20    3.80
   3  -1  -4   27.40    1.80
  -3   1   4   33.50    1.70
   3   1  -4   35.00    2.40
   3   1  -4   32.00    1.50
  -3   1   4   30.10    2.70
  -3   1   4   32.10    1.80
  -3   1   4   37.60    2.90
  -3   1   4   32.00    1.70
  -2  -1   4   12.30    1.10
  -2  -1   4   11.20    1.80
  -2  -1   4   11.10    1.70
  -2  -1   4    8.00    2.00
   2   1  -4   13.40    1.20
   2   1  -4    7.80    1.50
  -2   1   4   11.50    1.20
  -2   1   4   11.70    1.20
   2   1  -4   10.90    1.80
  -2   1   4   12.90    1.40
  -1  -1   4  323.67    7.80
   1  -1  -4  315.17    8.30
  -1  -1   4  315.87    8.40
  -1  -1   4  318.67    8.40
  -1  -1   4  311.87    8.90
   1   1  -4  336.17    8.00
   1   1  -4  327.97    8.40
   1   1  -4  319.57    8.50
  -1   1   4  334.37    7.80
  -1   1   4  322.27    7.70
   1   1  -4  319.47    8.70
   0  -1   4    7.00    1.50
   0  -1   4    4.80    1.30
   0  -1   4    5.00    1.40
   0  -1   4    0.80    1.20
   0  -1  -4    6.50    1.60
   0   1  -4    6.80    1.70
   0   1  -4    5.60    1.30
   0   1   4    2.90    1.20
   0   1   4    5.40    1.30
   0   1  -4    4.80    1.30
   0   1  -4    3.50    1.70
   1  -1   4  838.42   18.60
  -1  -1  -4  875.61   18.40
   1  -1   4  831.42   19.40
   1  -1   4  820.62   18.50
   1  -1   4  826.82   17.90
  -1   1  -4  842.72   18.50
   1   1   4  848.42   18.40
   1   1   4  819.42   18.50
  -1   1  -4  837.42   18.80
  -2  -1  -4   16.00    2.10
   2  -1   4   14.70    2.10
   2  -1   4   17.10    1.60
   2  -1   4   19.80    3.10
   2  -1   4   19.40    2.20
  -2   1  -4   16.40    2.50
   2   1   4   19.60    2.30
  -2   1  -4   17.30    2.20
   2   1   4   19.00    2.30
   3  -1   4  135.09    6.60
   3  -1   4  132.09    5.30
   3  -1   4  139.09    5.40
  -3  -1  -4  145.09    5.40
   3   1   4  129.89    5.50
  -3   1  -4  154.88    5.90
  -3   1  -4  145.79    5.50
   3   1   4  136.59    5.60
   4  -1   4   25.80    2.90
  -4  -1  -4   22.60    2.90
   4  -1   4   20.20    2.70
   4  -1   4   22.90    1.60
   4  -1   4   27.60    4.50
   4   1   4   23.00    3.00
   4   1   4   27.40    3.00
  -4   1  -4   24.90    2.90
  -4   1  -4   23.10    3.30
   5  -1   4  245.88    8.20
   5  -1   4  241.58    8.30
  -5  -1  -4  237.48    8.30
   5  -1   4  241.28    6.00
   5  -1   4  252.57   10.90
   5   1   4  232.18    8.60
   5   1   4  243.78    8.70
  -5   1  -4  233.28    8.90
  -5   1  -4  236.58    8.20
   6  -1   4   93.19    5.20
  -6  -1  -4   94.39    5.50
   6  -1   4  100.49    7.40
   6  -1   4   98.69    3.50
   6  -1   4   96.39    5.20
  -6   1  -4  103.39    5.80
  -6   1  -4  101.99    5.30
   6   1   4   94.19    5.50
   6   1   4   95.49    5.30
   7  -1   4   88.79    3.60
   7  -1   4   98.89    7.70
   7  -1   4   90.49    5.30
  -7  -1  -4   92.09    5.60
   7  -1   4   78.29    5.10
  -7   1  -4   93.89    6.20
   7   1   4   90.29    5.50
   7   1   4   83.09    5.50
  -7   1  -4   96.09    5.40
   8  -1   4   73.19    8.10
  -8  -1  -4   79.49    5.70
   8  -1   4   81.89    5.30
   8  -1   4   76.39    5.30
   8  -1   4   85.19    3.70
   8   1   4   72.59    5.60
  -8   1  -4   82.09    5.80
   8   1   4   75.09    5.50
  -8   1  -4   81.39    5.30
  -9  -1  -4  398.76   13.60
   9  -1   4  415.26   17.10
   9  -1   4  396.76   13.50
   9   1   4  419.76   14.20
  -9   1  -4  417.26   13.40
   9   1   4  406.76   13.90
  -9   1  -4  405.06   14.50
  10  -1   4   40.00    6.80
  10  -1   4   50.19    5.40
 -10  -1  -4   39.10    5.20
  10   1   4   40.70    5.20
 -10   1  -4   44.90    5.60
  11  -1   4  103.39   10.60
  11  -1   4   99.19    6.90
 -11  -1  -4   99.69    7.50
  11   1   4  113.89    7.60
 -11   1  -4  106.59    8.20
 -12  -1  -4    4.20    3.40
  12  -1   4    4.10    2.80
  12  -1   4    4.60    4.60
 -12   1  -4    2.50    3.80
  12   1   4    3.30    2.80
  13  -1   4  278.67   15.50
 -13  -1  -4  272.67   12.80
 -13   1  -4  254.67   12.80
  13   1   4  254.27   12.30
  14  -1   4  289.07   16.30
 -14  -1  -4  274.47   13.50
 -14   1  -4  257.67   13.90
  14   1   4  283.27   15.80
  14   1   4  296.87   13.70
  15  -1   4  153.78   12.40
 -15  -1  -4  163.08   11.10
  15   1   4  163.98   10.70
 -15   1  -4  146.39   11.30
  15   1   4  168.78   13.10
  16  -1   4  377.96   19.70
 -16  -1  -4  402.36   17.70
  16   1   4  398.36   20.30
 -17  -1  -4    7.80    5.60
  17  -1   4    7.10    5.30
  17   1   4    2.50    5.60
 -17   1  -4    4.80    5.50
 -19  -2   4   43.50    7.70
 -19  -2   4   39.20    7.10
  19  -2  -4   61.69    8.60
 -19   2   4   38.30    7.80
  19   2  -4   41.50    8.80
  18  -2  -4   50.89    7.70
 -18  -2   4   32.90    6.40
 -18   2   4   42.40    7.80
  18   2  -4   48.40    7.80
  17  -2  -4   38.20    6.50
 -17  -2   4   37.40    6.40
 -17  -2   4   33.60    6.50
  17   2  -4   35.60    7.20
 -17   2   4   38.70    6.90
 -16  -2   4   16.30    4.60
  16  -2  -4   22.60    5.10
 -16  -2   4   10.90    4.80
 -16   2   4   20.50    5.80
 -16   2   4    8.30    4.70
 -15  -2   4   66.29    7.60
 -15  -2   4   75.69    8.70
  15  -2  -4   75.99    8.10
  15   2  -4   71.19    7.30
 -15   2   4   66.79    8.00
 -15   2   4   71.89    7.00
 -14  -2   4  457.55   16.70
 -14  -2   4  467.65   17.50
  14  -2  -4  475.15   17.40
  14   2  -4  494.05   16.70
 -14   2   4  469.45   18.00
 -14   2   4  460.75   15.50
 -13  -2   4    2.50    4.00
 -13  -2   4   -0.90    2.50
  13  -2  -4    0.30    2.50
 -13   2   4    4.60    3.30
 -13   2   4    1.90    2.00
  13   2  -4   -0.70    2.40
 -13   2   4    2.40    3.00
  12  -2  -4  126.39    7.70
 -12  -2   4  108.29    7.20
 -12  -2   4  114.59    8.30
  12  -2  -4  125.69    6.50
 -12   2   4  115.89    5.80
  12   2  -4  108.89    7.00
 -12   2   4  133.29    8.60
 -12   2   4  118.89    7.10
  11  -2  -4 1372.46   33.50
  11  -2  -4 1325.37   31.30
 -11  -2   4 1400.06   33.00
 -11  -2   4 1347.87   34.10
 -11  -2   4 1399.16   33.10
  11  -2  -4 1368.36   30.00
 -11   2   4 1338.47   29.80
 -11   2   4 1345.47   30.10
  11   2  -4 1355.56   32.80
 -11   2   4 1401.56   34.60
  11   2  -4 1341.77   32.60
 -11   2   4 1392.46   32.40
 -10  -2   4  169.68    9.10
 -10  -2   4  164.98    7.70
  10  -2  -4  167.18    8.00
  10  -2  -4  169.48    6.00
  10  -2  -4  161.08    6.50
  10   2  -4  161.58    7.60
 -10   2   4  164.18    7.70
 -10   2   4  178.38    9.00
 -10   2   4  178.98    6.20
  10   2  -4  168.28    7.90
 -10   2   4  162.58    6.20
   9  -2  -4 1931.31   42.00
   9  -2  -4 1898.21   40.20
  -9  -2   4 1863.71   43.20
  -9  -2   4 1868.71   41.40
   9   2  -4 1835.22   41.30
  -9   2   4 1862.91   38.80
  -9   2   4 1909.51   43.10
  -9   2   4 1883.71   41.60
  -9   2   4 1903.31   38.70
   9   2  -4 1955.20   42.00
  -8  -2   4 2639.34   51.89
  -8  -2   4 2666.13   56.69
   8  -2  -4 2593.34   54.99
   8  -2  -4 2649.33   54.09
   8  -2  -4 2551.54   51.79
  -8  -2   4 2578.64   54.69
   8   2  -4 2585.84   54.69
  -8   2   4 2628.04   56.19
   8   2  -4 2713.83   55.29
  -8   2   4 2598.04   55.09
  -8   2   4 2604.74   52.09
  -8   2   4 2679.63   51.99
  -7  -2   4   12.20    2.50
   7  -2  -4   14.60    1.50
   7  -2  -4   13.40    2.60
  -7  -2   4   13.90    3.70
   7  -2  -4    6.70    2.00
  -7  -2   4   14.60    1.90
  -7   2   4   11.10    1.40
  -7   2   4   10.10    1.40
   7   2  -4   11.90    2.50
  -7   2   4   11.70    2.60
   7   2  -4   10.50    2.50
  -6  -2   4   10.00    2.30
  -6  -2   4    7.10    3.40
  -6  -2   4    6.70    1.60
   6  -2  -4    7.40    2.00
   6  -2  -4    6.80    2.20
  -6  -2   4    9.10    2.30
   6  -2  -4    7.20    0.90
  -6   2   4    6.60    2.20
   6   2  -4    8.10    1.90
  -6   2   4    6.90    1.00
   6   2  -4    7.50    2.20
  -6   2   4    7.30    1.10
   5  -2  -4   27.90    2.90
  -5  -2   4   28.90    2.60
  -5  -2   4   29.10    3.10
  -5  -2   4   37.60    4.50
   5  -2  -4   29.20    3.50
   5  -2  -4   27.30    1.00
   5  -2  -4   28.20    1.00
  -5  -2   4   26.40    2.90
  -5   2   4   28.30    1.30
  -5   2   4   28.10    1.30
   5   2  -4   29.60    3.00
   5   2  -4   24.70    2.70
  -5   2   4   35.50    3.60
  -4  -2   4  667.83   16.00
  -4  -2   4  664.43   17.10
   4  -2  -4  648.94   17.00
   4  -2  -4  642.04   15.40
  -4  -2   4  657.83   16.10
   4   2  -4  658.93   15.80
  -4   2   4  646.84   13.00
  -4   2   4  667.03   13.10
   4   2  -4  687.03   16.30
  -4   2   4  662.13   13.00
  -3  -2   4  723.23   18.10
  -3  -2   4  746.23   18.20
   3  -2  -4  743.23   18.90
  -3  -2   4  740.13   17.50
  -3  -2   4  743.03   17.40
   3  -2  -4  734.83   14.80
  -3   2   4  732.03   14.90
   3   2  -4  787.12   17.30
  -3   2   4  742.33   14.90
   3   2  -4  755.62   18.10
   3   2  -4  740.23   16.40
  -2  -2   4 3824.02   74.19
  -2  -2   4 3762.02   75.69
  -2  -2   4 3753.32   74.09
  -2  -2   4 3893.81   73.39
  -2  -2   4 3586.74   74.59
  -2   2   4 3568.64   72.09
   2   2  -4 3770.62   73.49
   2   2  -4 3863.51   74.19
   2   2  -4 3762.62   73.59
  -2   2   4 3766.92   72.09
  -1  -2   4  647.64   14.80
  -1  -2   4  638.74   16.80
  -1  -2   4  630.54   15.20
  -1  -2   4  640.04   15.10
  -1  -2   4  638.34   15.00
   1   2  -4  635.54   14.80
   1   2  -4  619.04   14.90
  -1   2   4  664.13   13.90
  -1   2   4  648.04   14.00
  -1   2   4  624.74   14.20
   0  -2   4  167.08    5.80
   0  -2   4  164.88    5.50
   0  -2   4  166.38    5.80
   0  -2  -4  160.98    5.10
   0  -2   4  163.48    5.70
   0   2  -4  159.88    5.40
   0   2   4  172.78    5.40
   0   2   4  168.08    5.20
   0   2  -4  161.88    5.80
   0   2  -4  181.88    5.80
   0   2   4  166.38    5.10
  -1  -2  -4    2.60    1.30
   1  -2   4    2.60    1.30
   1  -2   4    3.00    1.50
   1  -2   4    0.80    1.40
   1  -2   4    2.50    1.40
  -1   2  -4    3.30    1.20
   1   2   4    3.60    1.40
  -1   2  -4    4.10    1.80
   1   2   4    0.60    1.30
   1   2   4    4.00    1.30
  -1   2  -4    0.90    1.20
   2  -2   4  193.68    6.60
   2  -2   4  194.98    5.20
   2  -2   4  206.18    6.60
   2  -2   4  201.08    7.60
  -2  -2  -4  206.58    6.10
   2   2   4  187.78    6.60
  -2   2  -4  200.38    5.10
   2   2   4  194.58    6.80
  -2   2  -4  198.48    6.50
  -2   2  -4  190.78    7.00
   3  -2   4   21.10    3.40
   3  -2   4   19.40    2.50
  -3  -2  -4   20.40    2.40
   3  -2   4   20.60    2.60
   3  -2   4   23.30    1.30
   3   2   4   20.40    2.80
   3   2   4   24.60    3.00
  -3   2  -4   22.50    2.60
  -3   2  -4   18.20    2.90
  -4  -2  -4  181.48    6.50
   4  -2   4  189.08    6.80
   4  -2   4  162.48    8.20
  -4   2  -4  183.68    6.70
   4   2   4  192.88    7.50
   4   2   4  173.38    7.10
  -4   2  -4  190.18    7.80
  -5  -2  -4   22.00    2.80
   5  -2   4   28.70    4.30
   5  -2   4   23.80    3.10
   5   2   4   26.90    3.50
   5   2   4   28.90    3.60
  -5   2  -4   26.10    3.60
  -5   2  -4   28.70    3.20
   6  -2   4  814.32   23.50
   6  -2   4  810.72   20.10
  -6   2  -4  812.22   21.20
  -6   2  -4  802.32   19.90
   6   2   4  813.12   21.00
   6   2   4  802.12   21.00
  -7  -2  -4  285.27    9.70
   7  -2   4  269.87   12.40
   7  -2   4  271.57    9.70
   7  -2   4  262.37    9.50
   7   2   4  277.57   10.60
  -7   2  -4  284.87    9.70
   7   2   4  281.87   10.60
  -7   2  -4  284.47   11.00
  -8  -2  -4   88.49    5.70
   8  -2   4   79.19    5.30
   8  -2   4   88.09    5.40
   8  -2   4   77.09    8.20
  -8   2  -4   85.39    5.30
   8   2   4   90.39    6.20
   8   2   4   84.59    6.10
  -8   2  -4   78.79    6.50
   9  -2   4    5.30    3.80
  -9  -2  -4    5.80    2.90
   9  -2   4    8.10    2.70
  -9   2  -4    9.80    3.60
  -9   2  -4    7.30    2.70
   9   2   4   12.30    3.20
   9   2   4    6.50    2.70
 -10  -2  -4   16.50    3.90
  10  -2   4   17.30    3.50
  10  -2   4   20.20    5.40
 -10   2  -4   21.30    4.70
  10   2   4   21.70    4.20
  10   2   4   15.50    3.80
  11  -2   4   47.00    6.60
  11  -2   4   34.80    6.80
  11  -2   4   49.50    5.60
 -11  -2  -4   49.70    5.80
  11   2   4   36.90    5.40
 -11   2  -4   44.90    6.40
  12  -2   4  464.85   17.20
 -12  -2  -4  436.56   15.80
  12  -2   4  435.06   19.20
 -12   2  -4  448.56   17.50
  12   2   4  438.76   16.30
  13  -2   4   -3.90    3.00
 -13  -2  -4    0.00    3.30
  13  -2   4    3.20    4.10
 -13   2  -4    1.00    4.20
  13   2   4    0.40    2.90
 -14  -2  -4   83.79    8.50
  14  -2   4   74.39   10.00
 -14   2  -4   83.09    9.40
  14   2   4   94.69    9.30
 -15  -2  -4  154.68   10.60
  15  -2   4  150.28   12.30
 -15   2  -4  150.08   11.60
  15   2   4  153.78   10.50
  16  -2   4   47.00    8.80
 -16  -2  -4   39.20    7.10
  16   2   4   32.20    9.50
 -16   2  -4   36.70    7.60
  17  -2   4  261.97   16.90
 -17  -2  -4  266.47   14.70
  17   2   4  278.27   17.90
 -17   2  -4  275.77   16.40
 -19  -3   4   10.00    5.70
 -19  -3   4    8.80    4.90
  19  -3  -4   15.60    5.40
 -19   3   4    9.60    6.00
 -18  -3   4    7.10    5.10
 -18  -3   4   -3.90    3.80
  18  -3  -4   12.80    5.30
 -18   3   4   -0.30    4.60
  17  -3  -4    3.10    3.60
 -17  -3   4   -2.40    3.60
 -17   3   4   -3.40    3.70
 -16  -3   4    7.20    4.90
 -16  -3   4    7.30    3.60
  16  -3  -4    7.40    3.90
  16   3  -4   15.40    4.40
 -16   3   4    9.90    4.80
  15  -3  -4   -0.30    2.90
 -15  -3   4    3.40    3.50
 -15  -3   4    4.70    4.60
 -15   3   4    2.50    3.70
  15   3  -4   -0.40    2.80
  14  -3  -4    0.70    2.90
 -14  -3   4    9.70    4.60
 -14  -3   4    3.10    2.90
  14   3  -4    6.00    3.20
 -14   3   4    8.30    4.20
 -14   3   4    5.30    3.00
  13  -3  -4   83.09    8.30
 -13  -3   4   75.89    8.30
 -13  -3   4   72.79    6.80
 -13   3   4   78.39    6.00
  13   3  -4   83.79    7.60
 -13   3   4   71.29    7.80
 -13   3   4   71.59    4.80
  12  -3  -4   29.00    3.90
  12  -3  -4   22.30    4.40
 -12  -3   4   22.50    3.90
 -12  -3   4   26.40    5.70
 -12   3   4   24.80    4.80
 -12   3   4   22.50    4.00
 -12   3   4   25.70    3.10
  12   3  -4   23.50    4.30
 -11  -3   4  170.98    8.20
 -11  -3   4  187.98   10.40
  11  -3  -4  164.88    8.90
 -11   3   4  172.08    9.60
 -11   3   4  173.98    6.50
 -11   3   4  193.58    8.50
 -11   3   4  177.08    7.40
  11   3  -4  189.48    9.10
  11   3  -4  175.98    9.80
 -10  -3   4  293.57   12.20
  10  -3  -4  310.77   11.70
 -10   3   4  291.47   10.60
 -10   3   4  279.67    8.00
  10   3  -4  267.47   10.80
 -10   3   4  292.47   12.10
  10   3  -4  284.07   11.20
 -10   3   4  287.37    8.30
  -9  -3   4 1542.85   32.90
  -9  -3   4 1488.95   36.80
   9  -3  -4 1526.05   35.60
   9  -3  -4 1509.85   30.40
  -9   3   4 1478.25   30.90
   9   3  -4 1529.15   35.40
  -9   3   4 1513.75   31.30
  -9   3   4 1555.54   36.50
  -9   3   4 1500.05   34.40
   9   3  -4 1548.25   35.20
   8  -3  -4  138.99    3.40
   8  -3  -4  130.59    6.80
  -8  -3   4  129.69    5.80
  -8  -3   4  140.49    7.70
   8  -3  -4  137.19    7.00
   8   3  -4  146.19    7.10
   8   3  -4  133.19    6.90
  -8   3   4  134.09    6.40
  -8   3   4  133.59    4.00
  -8   3   4  136.69    7.30
  -8   3   4  131.89    4.30
   7  -3  -4 2194.58   47.40
   7  -3  -4 2207.08   48.10
  -7  -3   4 2168.98   48.90
  -7  -3   4 2242.88   46.40
   7   3  -4 2244.58   47.40
   7   3  -4 2244.48   47.70
  -7   3   4 2207.98   46.90
  -7   3   4 2161.78   43.00
  -7   3   4 2205.68   48.00
   6  -3  -4 1084.29   26.50
  -6  -3   4 1057.99   25.30
  -6  -3   4 1087.69   25.10
  -6  -3   4 1074.59   26.90
  -6   3   4 1063.09   21.10
   6   3  -4 1094.59   25.70
  -6   3   4 1091.09   25.20
   6   3  -4 1097.49   25.40
  -5  -3   4  151.38    6.60
   5  -3  -4  154.18    7.40
  -5  -3   4  153.28    6.60
  -5  -3   4  153.78    7.70
   5  -3  -4  145.59    6.40
   5   3  -4  147.89    6.40
   5   3  -4  154.78    6.50
   4  -3  -4  240.28    8.20
  -4  -3   4  243.58    8.90
   4  -3  -4  227.48    9.40
  -4  -3   4  243.08    8.50
  -4  -3   4  247.48    8.40
  -4  -3   4  230.98    9.10
  -4   3   4  236.38    4.80
   4   3  -4  228.28    8.00
  -3  -3   4  286.57    9.00
  -3  -3   4  289.97    9.10
   3  -3  -4  279.37   10.60
   3  -3  -4  287.77    9.10
  -3  -3   4  281.37    9.70
  -3  -3   4  275.17    9.90
  -3   3   4  279.67    6.40
  -3   3   4  282.77    6.30
   3   3  -4  282.97    8.10
   3   3  -4  279.97    8.80
   3   3  -4  274.47    8.90
  -2  -3   4    3.50    2.20
  -2  -3   4    3.90    1.80
  -2  -3   4    0.80    2.20
  -2  -3   4    1.90    1.60
  -2  -3   4    2.90    1.70
   2  -3  -4    4.40    2.70
  -2   3   4    1.70    0.90
  -2   3   4    4.00    1.00
   2   3  -4    1.30    1.40
   2   3  -4    1.80    1.60
  -1  -3   4  598.64   14.80
  -1  -3   4  583.24   14.90
   1  -3  -4  596.94   17.60
  -1  -3   4  586.74   16.90
  -1  -3   4  629.74   15.00
  -1  -3   4  595.44   14.80
  -1   3   4  577.04   13.30
  -1   3   4  565.24   13.40
  -1   3   4  586.24   13.30
   1   3  -4  629.94   14.90
   1   3  -4  567.04   14.10
   0  -3  -4 1231.28   30.90
   0  -3   4 1282.47   28.20
   0  -3   4 1289.07   27.20
   0  -3   4 1301.87   27.60
   0  -3   4 1264.97   27.70
   0  -3   4 1265.27   30.70
   0   3   4 1271.97   25.90
   0   3  -4 1258.97   27.30
   0   3   4 1269.47   26.80
   0   3  -4 1241.08   27.50
   0   3   4 1256.77   26.90
   1  -3   4 1155.48   29.90
   1  -3   4 1207.78   27.70
   1  -3   4 1237.18   26.80
  -1  -3  -4 1201.88   24.90
   1  -3   4 1234.08   25.60
   1   3   4 1208.88   26.50
   1   3   4 1231.58   26.50
  -1   3  -4 1240.38   26.60
  -1   3  -4 1196.38   26.70
   1   3   4 1248.88   24.90
   2  -3   4  189.38    5.50
   2  -3   4  195.68    9.30
   2  -3   4  191.38    6.80
   2  -3   4  186.28    7.80
  -2  -3  -4  187.58    5.60
  -2   3  -4  179.48    5.60
   2   3   4  192.88    6.90
   2   3   4  183.98    6.90
   2   3   4  188.38    5.50
  -2   3  -4  201.18    6.70
  -2   3  -4  189.58    7.20
   3  -3   4   14.70    2.30
  -3  -3  -4   17.60    2.10
   3  -3   4   13.70    3.10
   3  -3   4   15.20    1.40
   3  -3   4   16.70    2.40
   3  -3   4   16.40    4.00
   3   3   4   13.70    2.50
  -3   3  -4   13.30    3.00
  -3   3  -4   17.40    2.40
   3   3   4   16.20    2.70
   4  -3   4   77.79    4.40
   4  -3   4   81.49    5.80
  -4  -3  -4   80.59    4.00
   4  -3   4   71.99    4.20
   4  -3   4   71.19    5.80
   4   3   4   72.99    4.80
  -4   3  -4   77.19    4.20
   4   3   4   75.69    4.90
   5  -3   4  107.29    6.90
  -5  -3  -4   84.19    4.50
   5  -3   4  104.99    7.30
   5  -3   4   89.59    4.80
   5  -3   4   81.79    4.70
  -5   3  -4   96.99    6.10
   5   3   4  100.99    5.80
   5   3   4   93.19    5.70
  -5   3  -4   87.29    4.70
   6  -3   4  109.19    7.60
  -6  -3  -4  102.49    5.10
   6  -3   4  114.99    5.60
   6  -3   4  107.19    5.60
   6  -3   4   99.79    7.20
   6   3   4  106.99    6.30
   6   3   4  103.59    6.20
  -6   3  -4  102.19    5.30
  -6   3  -4  114.69    6.50
  -7  -3  -4  137.09    6.40
   7  -3   4  143.49    9.00
   7  -3   4  144.69    6.80
   7  -3   4  143.69    6.60
   7  -3   4  154.38    9.10
  -7   3  -4  138.59    6.50
   7   3   4  137.39    7.60
   7   3   4  150.88    7.50
  -7   3  -4  164.08    8.40
   8  -3   4  257.57   12.30
   8  -3   4  266.87    9.90
   8  -3   4  258.27   12.70
  -8   3  -4  273.67    9.80
   8   3   4  270.97   11.10
  -8   3  -4  270.97   11.20
   8   3   4  267.07   11.10
   9  -3   4  170.08   10.70
   9  -3   4  150.98    9.60
   9  -3   4  160.48    7.80
  -9  -3  -4  154.08    7.70
   9   3   4  151.98    8.60
   9   3   4  135.79    8.00
  -9   3  -4  154.68    9.20
  10  -3   4   19.00    3.60
  10  -3   4   18.10    4.80
 -10  -3  -4   15.80    3.90
  10  -3   4   21.10    4.80
 -10   3  -4   14.60    4.50
  10   3   4   13.70    3.90
  10   3   4   19.30    4.30
 -11  -3  -4   57.49    6.10
  11  -3   4   60.49    8.30
  11  -3   4   63.19    7.50
 -11   3  -4   59.39    7.30
  11   3   4   54.99    6.50
  12  -3   4   89.59   10.00
 -12  -3  -4   88.39    7.70
  12  -3   4   96.69    8.60
 -12   3  -4  113.69    8.60
  12   3   4   87.99    8.40
  13  -3   4   31.00    6.20
  13  -3   4   35.00    7.20
 -13  -3  -4   26.10    5.40
 -13   3  -4   23.60    6.10
  13   3   4   32.20    5.80
 -14  -3  -4  263.37   12.50
  14  -3   4  261.17   15.70
  14   3   4  249.88   13.20
 -14   3  -4  247.68   13.70
  15  -3   4  356.16   18.90
 -15  -3  -4  332.67   14.90
 -15   3  -4  353.06   17.60
  15   3   4  381.76   16.80
  16  -3   4  113.09   12.90
  16   3   4   92.79   10.00
 -16   3  -4   96.29   11.10
 -18  -4   4   -2.30    4.90
  18  -4  -4    3.70    3.80
 -18   4   4   -5.60    4.20
  17  -4  -4   25.00    5.90
 -17  -4   4   27.30    7.10
 -17   4   4   30.50    7.20
  16  -4  -4    6.00    4.00
 -16  -4   4    5.50    4.90
 -16  -4   4   -4.10    3.00
 -16   4   4   -1.80    3.80
  16   4  -4    7.10    3.70
 -15  -4   4  124.09   10.50
  15  -4  -4  115.39    9.20
 -15  -4   4  125.39    8.10
  15   4  -4  121.29    9.10
 -15   4   4  139.39   10.40
  14  -4  -4    3.00    3.30
 -14  -4   4    2.90    2.90
 -14  -4   4   18.30    4.40
  14   4  -4    2.70    3.10
 -14   4   4    1.30    3.80
 -13  -4   4  624.24   18.70
 -13  -4   4  603.44   21.50
  13  -4  -4  618.04   20.90
 -13   4   4  584.84   17.50
 -13   4   4  614.14   15.90
 -13   4   4  614.34   21.20
  13   4  -4  594.64   20.10
 -12  -4   4   51.09    5.40
 -12  -4   4   60.39    7.80
  12  -4  -4   45.20    6.20
 -12   4   4   53.59    6.90
 -12   4   4   63.69    6.00
  12   4  -4   56.69    6.40
 -12   4   4   58.29    3.80
 -11  -4   4  513.35   18.50
  11  -4  -4  505.35   17.50
 -11  -4   4  488.85   15.10
  11  -4  -4  518.05   16.90
 -11   4   4  512.15   12.90
 -11   4   4  526.55   15.70
  11   4  -4  515.55   17.20
 -11   4   4  495.45   17.70
 -10  -4   4    5.50    4.30
 -10  -4   4    7.40    2.40
  10  -4  -4   10.10    3.10
 -10  -4   4   10.90    2.90
  10  -4  -4   11.10    3.40
 -10   4   4    9.50    3.50
 -10   4   4    9.20    1.50
 -10   4   4    7.10    1.60
  10   4  -4    9.60    3.20
 -10   4   4    6.50    2.60
  10   4  -4    5.70    3.10
   9  -4  -4  511.35   16.80
  -9  -4   4  538.75   18.10
  -9  -4   4  559.94   15.80
   9  -4  -4  498.65   17.00
  -9   4   4  523.25   12.20
   9   4  -4  533.55   16.40
  -9   4   4  531.75   15.40
  -9   4   4  528.55   17.10
  -9   4   4  548.75   11.50
   9   4  -4  536.45   16.80
  -8  -4   4 1425.56   35.80
   8  -4  -4 1476.95   34.90
  -8  -4   4 1480.15   33.90
  -8   4   4 1461.35   34.70
   8   4  -4 1488.15   34.70
   8   4  -4 1395.36   33.90
  -8   4   4 1456.55   29.10
  -7  -4   4 1020.40   26.10
   7  -4  -4 1121.19   28.40
  -7  -4   4 1088.39   27.80
   7  -4  -4 1065.19   26.80
  -7   4   4 1048.00   25.40
   7   4  -4 1044.10   26.10
  -7   4   4 1053.09   26.40
  -7   4   4 1054.79   21.00
   7   4  -4 1080.99   26.60
   6  -4  -4   57.69    5.30
  -6  -4   4   49.99    4.60
  -6  -4   4   54.59    5.90
   6  -4  -4   50.89    4.50
  -6   4   4   55.39    4.40
   6   4  -4   56.19    5.10
  -6   4   4   53.49    1.60
   6   4  -4   51.39    4.80
   5  -4  -4  385.76   13.90
  -5  -4   4  391.56   13.10
  -5  -4   4  393.16   12.10
   5  -4  -4  362.16   12.30
  -5  -4   4  383.06   13.20
  -5   4   4  403.46    8.10
   5   4  -4  380.36   12.30
   5   4  -4  385.46   12.00
  -5   4   4  393.96   11.80
  -4  -4   4  346.27   12.40
   4  -4  -4  347.87   13.10
   4  -4  -4  356.86   11.70
  -4  -4   4  355.66   11.20
  -4  -4   4  346.17   12.00
  -4   4   4  353.76    7.80
  -4   4   4  344.97    7.40
  -4   4   4  354.66    7.40
   4   4  -4  364.66   11.10
   4   4  -4  356.96   11.30
  -3  -4   4  574.54   17.40
   3  -4  -4  574.24   16.10
   3  -4  -4  581.94   18.10
  -3  -4   4  568.24   16.10
  -3  -4   4  586.14   15.80
  -3  -4   4  559.04   15.30
   3   4  -4  568.14   13.80
  -3   4   4  562.44   12.50
   3   4  -4  594.54   15.40
  -3   4   4  574.04   12.40
   3   4  -4  603.54   15.60
  -2  -4   4  733.23   21.00
  -2  -4   4  749.03   19.00
  -2  -4   4  739.83   18.60
  -2  -4   4  769.02   19.10
   2  -4  -4  730.53   21.60
  -2  -4   4  738.23   18.40
  -2   4   4  748.03   16.30
  -2   4   4  753.82   16.40
   2   4  -4  736.23   18.50
   2   4  -4  749.42   17.20
  -1  -4   4  987.20   22.80
   1  -4  -4  963.20   26.30
  -1  -4   4  959.10   23.20
  -1  -4   4  947.31   22.60
  -1  -4   4  964.80   25.70
  -1  -4   4  978.50   22.50
  -1   4   4  958.70   20.90
   1   4  -4  955.70   21.50
  -1   4   4  913.61   20.90
  -1   4   4  987.00   21.00
   1   4  -4  957.60   22.50
   0  -4   4  159.58    8.40
   0  -4   4  145.99    6.20
   0  -4   4  162.68    7.10
   0  -4  -4  147.79    8.60
   0  -4   4  151.28    6.30
   0   4  -4  143.99    6.00
   0   4   4  138.69    5.60
   0   4   4  147.19    4.50
   0   4   4  138.09    5.50
   0   4  -4  145.09    5.80
   1  -4   4    1.20    1.50
   1  -4   4   -1.00    2.60
   1  -4   4   -1.20    1.60
   1  -4   4    2.50    1.80
   1  -4   4   -1.70    1.40
  -1  -4  -4   -0.20    2.70
  -1   4  -4    0.00    1.20
   1   4   4    1.70    1.70
  -1   4  -4    2.30    1.90
   1   4   4    0.40    1.50
   1   4   4    1.40    1.10
   2  -4   4  288.57   10.60
   2  -4   4  282.87   12.10
   2  -4   4  297.37    9.30
   2  -4   4  288.47    9.00
   2  -4   4  280.77    8.00
   2   4   4  292.57    9.50
  -2   4  -4  296.97    9.60
   2   4   4  289.77    9.50
  -2   4  -4  286.47    9.10
   2   4   4  295.47    7.00
   3  -4   4   99.59    4.90
   3  -4   4   82.59    5.60
  -3  -4  -4   92.49    3.40
   3  -4   4   94.09    4.90
   3  -4   4   84.99    7.00
  -3   4  -4   88.69    3.80
   3   4   4   98.29    5.40
  -3   4  -4   89.89    5.70
   3   4   4   87.49    3.30
  -3   4  -4   90.29    4.60
   3   4   4   94.59    5.50
   4  -4   4   42.80    6.10
   4  -4   4   45.40    5.20
  -4  -4  -4   42.70    2.70
   4  -4   4   40.60    3.80
   4  -4   4   47.70    3.60
  -4   4  -4   47.80    2.40
   4   4   4   47.60    4.50
  -4   4  -4   50.79    4.80
   4   4   4   41.40    4.30
  -4   4  -4   47.50    3.50
   5  -4   4  342.17   10.80
   5  -4   4  365.16   14.70
   5  -4   4  341.87   10.60
   5  -4   4  344.17   13.40
  -5  -4  -4  346.77    9.30
   5   4   4  338.27   11.90
  -5   4  -4  336.27   10.50
  -5   4  -4  367.26   12.40
   5   4   4  343.17   12.00
   6  -4   4   23.30    4.70
   6  -4   4   24.60    3.30
   6  -4   4   20.20    4.90
  -6  -4  -4   20.70    2.70
  -6   4  -4   23.10    4.20
  -6   4  -4   24.50    3.10
   6   4   4   26.40    4.10
   6   4   4   26.90    4.00
   7  -4   4   53.09    4.20
  -7  -4  -4   46.80    4.10
   7  -4   4   49.40    6.50
   7  -4   4   54.09    7.00
  -7   4  -4   50.89    5.80
  -7   4  -4   46.60    4.30
   7   4   4   40.20    5.20
   7   4   4   37.40    4.90
   8  -4   4  153.18    9.70
   8  -4   4  171.28    7.80
   8  -4   4  163.98   10.40
  -8  -4  -4  159.68    6.90
  -8   4  -4  141.39    8.90
   8   4   4  157.98    8.70
   8   4   4  154.58    8.60
   9  -4   4   -0.30    3.40
   9  -4   4    1.30    3.40
  -9  -4  -4   -4.00    2.00
  -9   4  -4   -3.70    3.10
   9   4   4    0.70    2.20
   9   4   4   -2.70    2.20
  10  -4   4   16.00    5.20
 -10  -4  -4   15.50    3.60
  10  -4   4   17.40    5.00
  10   4   4   18.00    4.30
  10   4   4   16.70    4.00
 -10   4  -4   18.00    5.00
 -11  -4  -4  103.39    7.00
  11  -4   4   93.59   10.20
  11   4   4  123.09    8.70
 -11   4  -4  103.09    9.40
  12  -4   4  124.39   10.80
 -12  -4  -4  130.29    7.60
  12  -4   4  106.49    9.10
 -12   4  -4  105.59    9.80
  12   4   4  112.99    8.70
  13  -4   4  379.86   17.10
  13  -4   4  372.26   18.80
  13   4   4  384.06   16.30
 -13   4  -4  349.47   16.80
  14  -4   4  290.27   16.90
  14   4   4  250.27   13.60
 -14   4  -4  276.87   15.40
  15  -4   4  391.06   20.20
 -15   4  -4  376.16   18.60
  15   4   4  362.56   17.10
  16  -4   4    0.80    4.20
  16   4   4   -4.50    3.60
 -16   4  -4   -6.60    4.80
 -17  -5   4   47.40    8.70
  17  -5  -4   41.80    7.50
 -17   5   4   26.80    7.20
  17   5  -4   33.00    6.70
 -16  -5   4    6.00    5.40
  16  -5  -4    0.80    3.60
 -16   5   4    1.00    4.70
  16   5  -4    3.80    3.80
 -15  -5   4   67.99    9.40
  15  -5  -4   68.09    8.80
  15   5  -4   79.79    8.80
 -15   5   4   68.19    8.80
 -14  -5   4   25.60    6.70
  14  -5  -4   30.90    6.20
  14   5  -4   26.90    5.40
 -14   5   4   23.60    5.90
 -13  -5   4   61.29    8.50
  13  -5  -4   53.69    7.50
 -13   5   4   54.49    4.00
  13   5  -4   63.59    7.40
 -13   5   4   50.09    7.10
  12  -5  -4  323.57   14.40
 -12  -5   4  314.27   11.40
 -12  -5   4  313.07   14.70
 -12   5   4  314.57   14.20
  12   5  -4  316.67   13.80
 -12   5   4  320.37    9.40
 -12   5   4  313.37   11.60
 -11  -5   4  279.27   13.60
 -11  -5   4  276.77   10.20
  11  -5  -4  240.68   12.10
 -11  -5   4  299.57   11.70
 -11   5   4  277.77    8.10
 -11   5   4  277.57   10.70
  11   5  -4  294.37   12.80
 -11   5   4  284.67   12.90
 -10  -5   4    8.60    3.20
 -10  -5   4    3.80    2.00
  10  -5  -4    5.20    2.80
 -10  -5   4   -0.10    2.20
  10  -5  -4    3.10    2.90
 -10   5   4   -1.80    2.50
 -10   5   4    1.50    2.20
 -10   5   4    0.60    0.60
  10   5  -4    0.40    2.10
 -10   5   4    0.80    1.00
  10   5  -4   -5.30    2.00
   9  -5  -4    0.20    2.60
   9  -5  -4    5.00    2.60
  -9  -5   4    3.60    2.20
  -9  -5   4    8.70    3.50
  -9   5   4    1.90    1.00
  -9   5   4    0.30    2.60
   9   5  -4    1.80    2.50
  -9   5   4    3.20    2.00
   9   5  -4   -2.30    2.40
  -8  -5   4  165.08    8.80
  -8  -5   4  186.98    9.90
   8  -5  -4  162.18    8.90
  -8   5   4  146.99    8.10
  -8   5   4  160.68    4.50
   8   5  -4  170.88    8.60
   8   5  -4  176.08    8.90
  -8   5   4  170.28    7.80
  -7  -5   4  114.39    7.60
  -7  -5   4  104.19    7.10
   7  -5  -4  107.99    7.90
   7  -5  -4  100.49    6.90
  -7   5   4  100.79    3.10
   7   5  -4  110.79    6.70
   7   5  -4  103.99    6.60
  -7   5   4  104.19    6.40
   6  -5  -4  645.34   19.10
  -6  -5   4  614.24   19.30
   6  -5  -4  653.53   20.80
  -6   5   4  626.54   17.60
  -6   5   4  630.64   13.20
   6   5  -4  633.94   18.10
   6   5  -4  646.34   18.60
  -5  -5   4 1329.87   33.40
   5  -5  -4 1295.07   34.40
  -5   5   4 1305.97   30.30
  -5   5   4 1323.97   25.70
  -5   5   4 1346.97   25.80
   5   5  -4 1359.96   31.80
  -5   5   4 1321.07   26.60
   5   5  -4 1323.67   31.30
  -5   5   4 1319.67   26.60
  -4  -5   4  798.72   23.40
  -4  -5   4  843.12   22.60
   4  -5  -4  829.52   24.60
  -4  -5   4  814.42   21.00
   4  -5  -4  818.22   22.50
   4   5  -4  863.91   21.60
  -4   5   4  829.02   20.10
  -4   5   4  806.82   17.60
   4   5  -4  828.02   21.50
  -4   5   4  817.12   17.00
  -4   5   4  808.92   17.10
  -4   5   4  844.62   17.60
  -3  -5   4  227.98    9.50
  -3  -5   4  223.48   10.80
   3  -5  -4  226.58   11.20
  -3  -5   4  237.68    8.80
  -3   5   4  234.78    6.60
   3   5  -4  224.98    8.70
  -3   5   4  215.18    6.30
   3   5  -4  226.58    7.10
  -3   5   4  228.38    6.40
  -3   5   4  234.18    7.70
   3   5  -4  221.18    8.70
   2  -5  -4  275.37   12.50
  -2  -5   4  252.67    9.50
  -2  -5   4  264.87   11.90
  -2  -5   4  272.27   10.20
  -2  -5   4  260.97    9.90
  -2  -5   4  252.07    9.00
  -2   5   4  259.77    7.50
  -2   5   4  254.87    7.60
   2   5  -4  259.07    9.30
   2   5  -4  261.67    8.00
   2   5  -4  260.77    9.40
  -2   5   4  260.57    7.70
  -1  -5   4    0.30    2.00
  -1  -5   4    0.40    0.80
  -1  -5   4    4.00    1.90
   1  -5  -4    2.00    3.00
  -1  -5   4    2.70    2.20
  -1  -5   4    3.80    3.00
  -1   5   4    4.30    1.50
  -1   5   4    2.90    1.40
  -1   5   4    3.90    1.20
  -1   5   4    1.10    1.20
   1   5  -4    3.60    1.90
   1   5  -4    4.00    1.80
   0  -5   4  307.27   13.30
   0  -5   4  314.17   11.50
   0  -5   4  323.17   10.30
   0  -5  -4  322.37   13.90
   0  -5   4  294.47   10.20
   0  -5   4  303.57    9.90
   0   5   4  298.47    9.40
   0   5  -4  308.97    9.50
   0   5  -4  307.07   10.10
   0   5   4  312.87    7.40
   0   5   4  315.17    9.60
   1  -5   4    6.80    2.10
   1  -5   4    1.70    2.40
   1  -5   4    4.60    2.10
   1  -5   4    7.80    2.00
   1  -5   4    6.00    2.70
  -1  -5  -4    7.00    3.60
  -1   5  -4    7.40    2.40
   1   5   4    6.90    0.90
   1   5   4    6.20    2.20
   1   5   4    7.80    2.20
  -1   5  -4    6.00    1.90
   2  -5   4  421.26   12.60
   2  -5   4  439.06   14.80
   2  -5   4  427.96   11.70
   2  -5   4  441.16   12.40
   2  -5   4  442.96   16.90
  -2  -5  -4  418.36   16.70
  -2   5  -4  436.86   12.50
   2   5   4  422.06   12.80
   2   5   4  438.66   13.00
  -2   5  -4  450.15   12.90
   3  -5   4    6.90    2.00
   3  -5   4   12.10    3.80
   3  -5   4   11.40    2.40
   3  -5   4    9.20    3.20
   3   5   4   12.70    2.80
  -3   5  -4   11.30    2.30
  -3   5  -4   12.20    3.00
   3   5   4   10.40    2.80
   3   5   4   10.10    0.80
   4  -5   4   16.10    3.90
   4  -5   4   11.10    2.40
   4  -5   4   19.00    4.40
   4   5   4   12.40    3.10
  -4   5  -4   11.40    3.20
  -4   5  -4   10.70    2.50
   4   5   4   13.50    3.10
   5  -5   4   -1.70    2.50
   5  -5   4    1.50    0.80
  -5  -5  -4    1.20    1.00
   5  -5   4    2.30    1.80
  -5   5  -4    2.50    1.20
   5   5   4   -3.40    1.90
  -5   5  -4    0.60    2.70
  -5   5  -4    2.00    1.70
   5   5   4   -1.20    2.00
   6  -5   4  162.38    9.70
  -6  -5  -4  137.59    5.10
   6  -5   4  151.78    7.00
   6   5   4  144.59    8.10
  -6   5  -4  145.09    6.70
   6   5   4  150.88    8.20
   7  -5   4   52.19    7.10
   7   5   4   65.69    6.40
  -7   5  -4   62.49    6.60
   7   5   4   63.09    6.50
   8  -5   4    8.50    2.90
   8  -5   4    6.50    3.80
  -8   5  -4    1.50    2.80
   8   5   4    3.00    2.90
   8   5   4    3.50    2.90
   9  -5   4   64.99    8.40
   9   5   4   61.09    6.70
  -9   5  -4   47.00    6.20
   9   5   4   62.89    7.00
  10  -5   4  373.26   17.20
  10  -5   4  397.56   18.10
 -10   5  -4  395.76   16.30
  10   5   4  370.46   15.30
  10   5   4  386.26   15.30
  11  -5   4   17.60    5.50
  11  -5   4   23.20    6.00
 -11   5  -4   26.60    6.00
  11   5   4   13.30    3.80
  12  -5   4    3.20    4.30
  12  -5   4    5.80    3.50
  12   5   4    2.60    2.70
 -12   5  -4    3.40    4.60
  13  -5   4   39.10    6.50
  13  -5   4   30.50    7.40
  13   5   4   40.60    6.60
 -13   5  -4   26.80    6.80
  14  -5   4  419.56   21.00
 -14   5  -4  382.56   18.60
  14   5   4  370.86   17.20
  15  -5   4    7.30    5.10
 -15   5  -4   -0.50    5.60
  15   5   4    7.70    4.40
 -16  -6   4   66.59   10.00
  16   6  -4   54.29    8.00
 -16   6   4   65.99    9.30
  15  -6  -4  151.08   10.00
 -15  -6   4  117.99   12.20
 -15   6   4  120.19   11.70
  15   6  -4  127.59   10.20
 -14  -6   4    0.40    4.80
  14  -6  -4   -3.60    3.20
  14   6  -4   -3.40    3.00
 -14   6   4   -0.80    3.80
  13  -6  -4   15.30    3.90
 -13  -6   4    8.80    5.30
 -13   6   4    3.20    4.00
  13   6  -4    4.60    4.00
  12  -6  -4   59.49    7.50
 -12  -6   4   59.19    8.60
  12  -6  -4   61.79    8.10
  12   6  -4   51.29    6.70
 -12   6   4   51.89    3.40
 -12   6   4   48.90    7.00
 -11  -6   4  108.69    8.20
  11  -6  -4  113.49    9.00
 -11  -6   4  100.79    8.70
 -11   6   4  105.39    4.40
  11   6  -4  126.59    8.80
 -11   6   4  116.79    8.90
 -11   6   4  118.09    7.10
  10  -6  -4  219.88   11.80
 -10  -6   4  209.78   12.30
 -10  -6   4  216.08   11.00
 -10   6   4  228.08   11.10
 -10   6   4  228.98    9.70
  10   6  -4  225.48   11.20
  10   6  -4  206.98   11.10
 -10   6   4  229.18    6.50
   9  -6  -4  392.56   16.80
  -9  -6   4  410.16   16.70
   9  -6  -4  409.96   16.20
   9   6  -4  422.46   15.30
  -9   6   4  412.26    9.80
   9   6  -4  411.66   15.60
  -9   6   4  387.46   14.60
  -9   6   4  428.26   13.90
  -8  -6   4   54.99    6.70
   8  -6  -4   53.79    6.60
  -8  -6   4   73.59    7.80
   8  -6  -4   58.69    7.70
   8   6  -4   48.10    5.70
  -8   6   4   53.09    5.90
  -8   6   4   52.39    2.50
   8   6  -4   45.90    5.60
   7  -6  -4    6.20    3.70
   7  -6  -4    7.40    3.50
  -7  -6   4   -0.90    3.50
  -7  -6   4    9.90    3.70
  -7   6   4    5.30    1.10
   7   6  -4    8.00    3.10
  -7   6   4    6.00    3.00
   7   6  -4    7.70    3.30
  -6  -6   4  448.46   16.30
   6  -6  -4  438.16   17.80
  -6  -6   4  446.86   17.00
  -6   6   4  442.46   10.50
  -6   6   4  449.36   14.00
  -6   6   4  452.25   10.50
  -6   6   4  453.65    9.20
   6   6  -4  474.95   15.60
  -6   6   4  432.06    9.10
   6   6  -4  438.66   14.90
  -5  -6   4    7.70    3.60
  -5  -6   4    6.60    3.70
   5  -6  -4    8.00    3.80
   5  -6  -4    1.40    2.30
  -5   6   4    8.30    1.50
  -5   6   4    6.00    1.10
   5   6  -4    5.30    2.30
  -5   6   4    6.80    1.40
  -5   6   4    7.20    1.10
  -5   6   4    5.90    2.20
   5   6  -4    6.50    2.80
   4  -6  -4  119.69    9.10
   4  -6  -4  119.19    7.90
  -4  -6   4  141.49    8.30
  -4  -6   4  117.89    8.50
  -4   6   4  125.79    4.80
   4   6  -4  124.09    7.00
  -4   6   4  122.89    4.70
  -4   6   4  123.79    4.30
   4   6  -4  126.39    7.20
   4   6  -4  112.89    7.50
  -4   6   4  126.69    5.80
  -4   6   4  123.89    4.20
  -3  -6   4  874.91   23.60
  -3  -6   4  878.41   26.20
   3  -6  -4  870.21   27.00
   3   6  -4  825.22   22.30
  -3   6   4  851.01   19.50
  -3   6   4  851.71   19.90
  -3   6   4  838.72   19.50
   3   6  -4  880.91   22.60
  -3   6   4  855.31   19.10
  -3   6   4  860.41   19.10
   3   6  -4  854.41   22.70
  -2  -6   4  136.69    7.80
   2  -6  -4  134.59    9.80
  -2   6   4  144.99    5.70
  -2   6   4  143.09    5.80
   2   6  -4  140.09    7.10
   2   6  -4  133.89    7.00
  -2   6   4  138.49    5.20
   2   6  -4  140.09    5.50
  -2   6   4  139.19    5.50
  -2   6   4  147.49    5.60
   1  -6  -4   60.19    7.90
  -1  -6   4   70.19    6.00
  -1  -6   4   64.39    7.80
  -1  -6   4   63.79    4.90
  -1  -6   4   74.69    5.50
   1   6  -4   57.29    4.10
  -1   6   4   67.09    4.10
   1   6  -4   71.89    5.00
  -1   6   4   62.09    4.20
   1   6  -4   59.99    4.70
  -1   6   4   67.19    3.00
  -1   6   4   64.49    2.90
  -1   6   4   64.59    4.10
   0  -6   4   23.00    3.50
   0  -6  -4   23.10    5.40
   0  -6   4   21.80    5.20
   0  -6   4   20.80    4.10
   0  -6   4   16.70    3.50
   0   6   4   19.50    1.30
   0   6   4   20.70    1.40
   0   6   4   19.60    2.90
   0   6  -4   20.80    3.00
   0   6   4   18.20    2.90
   0   6  -4   22.40    3.30
   1  -6   4   14.20    3.00
  -1  -6  -4   13.20    4.70
   1  -6   4    9.30    4.40
   1  -6   4   10.40    2.50
   1  -6   4   11.60    3.60
   1   6   4   11.20    2.50
  -1   6  -4   10.10    2.40
  -1   6  -4    9.20    2.70
   1   6   4   15.60    2.90
  -2  -6  -4   49.60    7.40
   2  -6   4   50.39    7.30
   2  -6   4   59.49    4.70
   2  -6   4   51.99    6.10
  -2   6  -4   50.09    4.70
  -2   6  -4   51.49    4.70
   2   6   4   55.49    5.00
   2   6   4   50.69    4.90
   3  -6   4  465.05   16.80
  -3  -6  -4  454.85   18.90
   3  -6   4  471.55   14.20
  -3   6  -4  484.55   14.10
   3   6   4  502.15   15.20
   3   6   4  477.65   15.00
  -3   6  -4  476.75   14.50
   4  -6   4   22.80    4.80
   4  -6   4   24.30    4.10
   4  -6   4   23.40    5.70
  -4   6  -4   28.10    3.60
   4   6   4   24.30    4.00
  -4   6  -4   22.70    4.30
   4   6   4   24.60    4.20
   5  -6   4   83.49    7.40
   5  -6   4   83.79    9.50
  -5   6  -4   89.59    6.70
   5   6   4   80.19    6.30
   5   6   4   68.19    6.40
   6  -6   4   87.49    7.50
   6  -6   4   69.99    9.00
  -6   6  -4   87.49    7.00
   6   6   4   72.29    6.90
   6   6   4   73.09    7.00
   7  -6   4   25.00    6.10
   7  -6   4   10.00    4.30
   7   6   4   11.60    3.70
  -7   6  -4   17.70    4.40
   7   6   4   17.90    4.30
   8  -6   4   41.50    7.50
   8  -6   4   41.50    7.00
   8   6   4   44.80    6.20
   8   6   4   36.70    5.60
  -8   6  -4   29.00    4.60
   9  -6   4    4.50    4.50
   9  -6   4   11.30    4.80
   9   6   4    4.60    3.30
   9   6   4   10.60    3.70
  -9   6  -4    6.50    4.30
  10  -6   4    5.20    4.10
  10  -6   4    0.00    3.80
 -10   6  -4   -1.10    4.10
  10   6   4    1.80    3.10
  10   6   4    3.40    3.50
  11  -6   4  469.85   19.90
  11  -6   4  445.76   20.70
  11   6   4  424.36   17.60
 -11   6  -4  434.06   18.40
  12  -6   4   35.20    7.70
  12  -6   4   16.80    3.20
 -12   6  -4   25.30    6.50
  12   6   4   30.60    6.00
  13  -6   4   25.60    6.50
  13  -6   4   35.40    8.10
 -13   6  -4   22.40    6.60
  13   6   4   32.40    6.30
  14  -6   4    3.40    5.20
 -14   6  -4    7.40    6.20
  14   6   4   13.50    5.20
  15  -7  -4    2.70    4.40
 -15  -7   4    6.80    6.00
 -15   7   4    0.90    4.60
  15   7  -4    1.10    4.10
 -14  -7   4   46.30    8.60
  14  -7  -4   36.90    7.50
 -14   7   4   40.00    7.10
  14   7  -4   56.39    8.00
  13  -7  -4    8.60    4.70
 -13  -7   4    9.80    5.50
  13  -7  -4    8.80    5.30
 -13   7   4    5.20    4.20
  13   7  -4    6.90    4.10
 -12  -7   4   44.00    7.90
  12  -7  -4   26.80    6.10
  12  -7  -4   38.10    6.90
 -12   7   4   22.80    5.70
  12   7  -4   32.50    6.00
 -12   7   4   30.20    2.90
 -11  -7   4  209.78   11.90
 -11  -7   4  210.28   13.20
  11  -7  -4  210.48   12.60
  11  -7  -4  210.38   13.00
 -11   7   4  226.78   12.20
  11   7  -4  215.68   12.10
 -11   7   4  218.18    6.70
 -10  -7   4  762.42   25.90
  10  -7  -4  767.52   25.50
  10  -7  -4  734.53   26.20
 -10  -7   4  774.82   24.80
 -10   7   4  729.03   23.20
 -10   7   4  768.92   16.90
 -10   7   4  765.12   21.50
  10   7  -4  761.32   24.50
  10   7  -4  753.52   24.10
  -9  -7   4    9.90    4.80
  -9  -7   4    6.00    2.90
   9  -7  -4   12.20    4.90
   9  -7  -4    0.50    3.40
  -9   7   4    9.50    1.60
   9   7  -4   10.60    4.20
  -9   7   4   10.40    3.20
  -9   7   4   13.80    4.20
   9   7  -4    6.40    3.60
   8  -7  -4  146.09   11.00
  -8  -7   4  170.48   11.00
  -8  -7   4  182.68   10.90
   8  -7  -4  153.88   10.20
  -8   7   4  155.78    8.60
   8   7  -4  145.69    9.30
   8   7  -4  168.38    9.60
  -8   7   4  156.38    5.10
   7  -7  -4   15.70    5.20
  -7  -7   4   17.20    4.50
   7  -7  -4   11.00    4.40
  -7  -7   4   26.40    5.40
  -7   7   4   15.50    2.00
  -7   7   4   13.70    3.30
  -7   7   4   16.40    1.90
   7   7  -4    9.30    3.60
   7   7  -4    9.60    3.60
  -6  -7   4  378.76   16.50
   6  -7  -4  388.16   17.60
  -6  -7   4  384.16   15.70
   6   7  -4  373.26   14.50
   6   7  -4  388.86   14.40
  -6   7   4  379.06    8.70
  -6   7   4  377.96   10.00
  -6   7   4  380.36    9.90
  -6   7   4  369.36   12.60
   5  -7  -4   95.59    9.10
   5  -7  -4   80.99    8.20
  -5  -7   4   85.59    8.30
  -5  -7   4   80.09    8.20
  -5   7   4   83.09    5.40
   5   7  -4   99.89    7.20
  -5   7   4   95.19    4.40
  -5   7   4   85.99    4.20
   5   7  -4  100.19    7.00
  -5   7   4   88.89    3.70
   4  -7  -4  276.67   14.80
  -4  -7   4  279.07   14.20
  -4  -7   4  251.57   12.00
   4   7  -4  281.07   11.60
  -4   7   4  261.37    9.10
  -4   7   4  274.57    7.90
   4   7  -4  272.57   11.30
  -4   7   4  279.07    8.60
  -4   7   4  263.87    8.40
  -3  -7   4   30.60    6.20
  -3  -7   4   31.90    5.10
  -3   7   4   29.70    3.20
  -3   7   4   32.30    3.30
   3   7  -4   32.40    4.60
  -3   7   4   32.10    3.10
   3   7  -4   28.30    4.50
  -3   7   4   28.70    3.00
  -2  -7   4   19.20    4.20
  -2  -7   4   22.60    5.80
   2  -7  -4   26.40    6.20
   2   7  -4   27.40    2.80
  -2   7   4   21.20    3.00
  -2   7   4   19.20    2.30
   2   7  -4   24.90    4.00
  -2   7   4   20.60    3.00
  -2   7   4   24.20    3.00
   2   7  -4   21.80    3.80
   1  -7  -4   29.70    6.50
  -1  -7   4   37.80    6.80
  -1  -7   4   44.00    5.20
  -1   7   4   36.40    3.80
   1   7  -4   31.50    3.40
  -1   7   4   32.80    3.80
  -1   7   4   32.90    3.80
   1   7  -4   31.90    4.30
   0  -7   4  520.65   16.10
   0  -7   4  536.85   18.30
   0  -7  -4  511.25   20.90
   0  -7   4  522.55   20.70
   0  -7   4  509.65   15.80
   0   7   4  502.75   15.10
   0   7   4  498.05   14.90
   0   7  -4  509.65   15.70
   0   7   4  527.95   15.00
   0   7  -4  524.35   14.20
   1  -7   4  104.39    7.80
  -1  -7  -4  114.89   10.00
   1  -7   4  108.49    9.80
   1   7   4  105.09    6.20
   1   7   4  110.99    6.50
  -1   7  -4  107.99    6.00
  -2  -7  -4  313.67   15.70
   2  -7   4  295.07   13.10
   2  -7   4  297.97   15.30
   2   7   4  292.17   11.00
   2   7   4  290.27   11.30
  -2   7  -4  291.77   10.70
   3  -7   4    1.30    3.90
   3  -7   4    2.60    3.40
  -3  -7  -4    2.50    4.40
  -3   7  -4   -1.60    2.80
   3   7   4    1.20    2.30
   3   7   4    3.60    2.80
   4  -7   4   27.20    6.50
   4  -7   4   23.00    5.20
  -4  -7  -4   38.20    7.30
  -4   7  -4   22.00    4.50
   4   7   4   20.50    4.10
   4   7   4   18.70    3.90
   5  -7   4   64.69    7.80
   5  -7   4   60.79    9.10
   5   7   4   61.39    6.50
  -5   7  -4   67.19    6.60
   5   7   4   70.89    6.70
   6  -7   4   12.50    4.70
   6  -7   4   22.10    5.40
   6   7   4   10.30    3.80
   6   7   4   11.90    4.00
  -6   7  -4    3.40    3.80
   7  -7   4   21.90    6.30
   7  -7   4   22.30    5.20
   7   7   4   15.10    4.40
  -7   7  -4   21.50    5.00
   7   7   4   16.00    4.30
   8  -7   4  300.77   16.80
   8  -7   4  302.97   15.60
   8   7   4  288.97   13.80
  -8   7  -4  309.87   13.90
   8   7   4  335.27   14.40
   9  -7   4   35.60    7.70
   9   7   4   24.50    5.20
  -9   7  -4   32.60    6.20
   9   7   4   32.40    5.80
  10  -7   4  265.47   16.20
  10  -7   4  311.57   16.90
  10   7   4  253.77   13.40
 -10   7  -4  262.37   13.90
  10   7   4  277.47   13.90
  11  -7   4    2.70    4.60
  11  -7   4    2.50    4.20
  11   7   4    5.80    3.40
  12  -7   4   25.80    7.10
  12  -7   4   16.10    6.10
  12   7   4   19.80    5.40
  13  -7   4   33.20    8.10
  13  -7   4   25.80    7.40
  13   7   4   35.90    6.80
  14  -8  -4   10.80    5.50
 -14  -8   4   11.60    6.50
  14   8  -4    2.30    4.20
 -14   8   4   -0.40    4.40
  13  -8  -4    2.20    4.60
 -13  -8   4    4.50    5.40
  13   8  -4    2.70    4.10
 -13   8   4   -2.90    3.80
  12  -8  -4  542.95   22.70
 -12  -8   4  546.65   23.00
  12  -8  -4  578.74   23.60
  12   8  -4  540.05   21.30
 -12   8   4  532.05   20.40
  11  -8  -4   -2.50    3.60
 -11  -8   4    5.00    4.00
  11  -8  -4   -2.50    3.50
  11   8  -4    1.20    2.80
 -11   8   4   -2.80    3.10
 -11   8   4    1.60    1.60
 -10  -8   4  115.99   10.00
  10  -8  -4  128.09   10.60
  10  -8  -4  117.39   10.70
 -10  -8   4  145.39   11.40
 -10   8   4  120.09    4.70
 -10   8   4  119.19    9.10
  10   8  -4  121.69    9.60
   9  -8  -4  298.67   16.50
  -9  -8   4  289.37   15.20
  -9  -8   4  297.67   15.10
  -9   8   4  300.47   12.60
   9   8  -4  306.87   14.60
  -9   8   4  303.17    8.60
   9   8  -4  322.87   14.50
  -9   8   4  292.27   12.90
  -9   8   4  307.27    8.40
   8  -8  -4   15.00    5.80
  -8  -8   4   15.70    5.30
   8  -8  -4   15.80    5.30
  -8  -8   4   14.10    5.30
  -8   8   4   14.80    2.10
  -8   8   4    9.20    3.80
   8   8  -4   10.30    4.10
   8   8  -4    7.40    3.80
  -8   8   4   11.90    2.00
   7  -8  -4  293.47   16.50
   7  -8  -4  286.27   14.90
  -7  -8   4  296.97   14.70
  -7  -8   4  307.27   16.10
  -7   8   4  292.97    8.60
   7   8  -4  280.97   13.40
   7   8  -4  301.77   13.40
  -7   8   4  316.67   11.90
  -7   8   4  306.07    9.00
   6  -8  -4  281.57   14.30
  -6  -8   4  268.77   15.00
  -6  -8   4  258.67   13.50
   6  -8  -4  264.67   15.60
  -6   8   4  268.37   10.60
  -6   8   4  273.77    7.20
   6   8  -4  275.87   12.90
   6   8  -4  276.57   12.70
  -6   8   4  276.97    8.70
  -6   8   4  284.37    8.60
   5  -8  -4   74.19   10.10
  -5  -8   4   60.69    7.70
  -5  -8   4   75.19    9.60
   5   8  -4   48.50    6.30
  -5   8   4   70.39    3.70
  -5   8   4   67.69    4.40
   5   8  -4   56.39    6.50
  -5   8   4   67.99    4.20
   4  -8  -4  285.67   15.80
  -4  -8   4  255.67   12.70
  -4  -8   4  262.97   15.10
   4   8  -4  284.57   12.30
  -4   8   4  267.67    9.20
  -4   8   4  274.17    8.50
  -4   8   4  261.87    9.00
   4   8  -4  276.57   12.30
  -3  -8   4  139.09   10.50
   3  -8  -4  123.59   10.50
  -3  -8   4  120.49    8.50
   3   8  -4  110.39    7.70
   3   8  -4  129.79    8.20
  -3   8   4  118.29    5.70
  -3   8   4  128.99    6.30
  -2  -8   4   15.90    4.40
  -2  -8   4    0.00    3.90
   2  -8  -4    2.30    4.10
  -2   8   4    7.20    2.50
   2   8  -4    9.40    3.50
   2   8  -4    3.90    3.10
  -2   8   4    4.10    2.20
   1  -8  -4  381.16   18.80
  -1  -8   4  347.27   17.80
  -1   8   4  386.16   12.30
   1   8  -4  382.56   14.00
   1   8  -4  402.66   14.20
  -1   8   4  380.16   12.60
   0  -8   4  119.19    9.10
   0  -8  -4  132.69   11.40
   0  -8   4  117.49   10.70
   0   8   4  105.49    6.70
   0   8  -4  114.49    7.20
   0   8   4  120.69    6.80
   0   8  -4  118.69    7.30
   1  -8   4   33.90    6.20
   1  -8   4   29.10    6.90
  -1  -8  -4   41.50    7.60
   1   8   4   30.40    4.50
  -1   8  -4   34.20    4.50
  -1   8  -4   31.20    4.00
   1   8   4   33.10    4.40
   2  -8   4    7.20    4.20
   2  -8   4   16.30    5.70
  -2  -8  -4    7.10    5.10
   2   8   4   10.30    3.40
   2   8   4   11.50    3.40
  -2   8  -4   12.70    3.50
  -3  -8  -4  122.89   11.30
   3  -8   4  101.89   12.00
   3  -8   4  110.79    9.10
   3   8   4  105.49    7.50
  -3   8  -4  112.59    7.30
   3   8   4  128.39    7.70
  -4  -8  -4   13.00    5.90
   4  -8   4   16.30    5.20
   4  -8   4   14.10    4.30
   4   8   4   12.70    4.10
   4   8   4   16.00    4.10
  -4   8  -4   14.10    4.00
   5  -8   4  104.69   10.60
  -5   8  -4  102.49    7.60
   5   8   4   98.79    8.80
   5   8   4  108.59    7.80
   6  -8   4   17.00    4.60
   6  -8   4   13.20    4.50
   6   8   4   11.40    3.90
  -6   8  -4    8.50    4.40
   6   8   4    5.10    3.30
   7  -8   4  273.27   16.90
   7  -8   4  270.37   15.20
  -7   8  -4  266.97   12.60
   7   8   4  227.08   12.30
   7   8   4  263.77   13.00
   8  -8   4   21.40    6.90
   8  -8   4   12.60    5.40
   8   8   4    8.90    4.20
  -8   8  -4    4.90    4.20
   8   8   4    8.50    4.40
   9  -8   4   62.39    9.40
   9  -8   4   59.69   10.30
   9   8   4   59.99    7.80
   9   8   4   60.09    7.80
  -9   8  -4   45.30    7.10
  10  -8   4   29.40    5.60
  10  -8   4   34.60    6.60
  10   8   4   18.30    5.10
 -10   8  -4   12.60    5.40
  10   8   4   15.80    5.20
  11  -8   4   80.19   10.50
  11   8   4   64.69    8.40
 -11   8  -4   62.09    8.70
  12  -9  -4   81.19   10.30
 -12  -9   4   84.49   11.30
  12  -9  -4   67.29   10.80
 -12   9   4   62.89    3.80
  12   9  -4   74.99    9.30
  11  -9  -4  165.08   13.10
  11  -9  -4  173.98   13.70
 -11  -9   4  161.48   13.00
 -11   9   4  146.19    5.70
  11   9  -4  162.88   11.60
  10  -9  -4   31.60    7.20
  10  -9  -4   39.20    8.30
 -10  -9   4   50.39    8.70
 -10  -9   4   24.00    7.00
  10   9  -4   33.40    6.50
 -10   9   4   44.10    3.30
   9  -9  -4   -4.50    3.60
   9  -9  -4    9.90    3.80
  -9  -9   4   -0.10    4.50
  -9  -9   4    5.40    4.50
  -9   9   4   -0.10    1.40
   9   9  -4   -1.20    3.40
   9   9  -4   -1.40    3.50
  -8  -9   4    7.70    4.90
   8  -9  -4    9.60    5.50
  -8  -9   4   11.30    4.70
   8  -9  -4   -1.30    4.00
   8   9  -4   -0.20    3.40
   8   9  -4    3.40    3.50
  -8   9   4    4.80    1.90
  -7  -9   4   40.30    7.10
   7  -9  -4   43.60    8.80
  -7  -9   4   50.59    8.60
   7   9  -4   38.20    6.10
   7   9  -4   45.90    6.90
  -7   9   4   51.59    4.30
  -6  -9   4  977.40   33.20
   6  -9  -4  906.11   33.30
  -6  -9   4  924.11   29.40
  -6   9   4  890.51   22.20
   6   9  -4  928.31   28.20
   6   9  -4  976.00   28.20
  -5  -9   4  195.38   13.90
  -5  -9   4  195.18   11.80
  -5   9   4  198.18    6.80
  -5   9   4  195.18    7.90
   5   9  -4  189.08   10.80
   5   9  -4  182.28   10.90
  -4  -9   4   35.80    7.60
   4  -9  -4   28.20    7.10
  -4  -9   4   32.80    6.10
   4   9  -4   21.50    5.10
  -4   9   4   35.30    4.00
   4   9  -4   27.80    5.10
  -4   9   4   30.10    3.30
   3  -9  -4    4.80    5.20
  -3  -9   4    8.10    5.20
  -3   9   4    5.10    2.20
  -3   9   4    5.40    2.40
   3   9  -4   11.10    4.00
   3   9  -4    2.20    3.10
  -2  -9   4   11.40    3.80
   2  -9  -4    5.70    4.80
  -2   9   4   -0.60    2.00
   2   9  -4    2.90    3.30
   2   9  -4   -1.60    2.50
  -2   9   4    1.30    2.20
  -1  -9   4   10.00    5.60
   1  -9  -4    1.80    5.20
  -1   9   4   10.90    3.00
   1   9  -4    3.20    3.10
   1   9  -4   10.00    3.60
  -1   9   4    3.60    2.70
   0  -9  -4  476.65   22.80
   0  -9   4  449.06   21.90
   0   9   4  487.25   15.50
   0   9   4  490.05   16.00
   0   9  -4  479.55   16.80
   0   9  -4  450.05   16.30
  -1  -9  -4   38.40    8.50
   1  -9   4   34.30    7.90
   1   9   4   44.50    5.40
  -1   9  -4   47.60    5.80
  -1   9  -4   37.30    5.20
   1   9   4   39.70    5.40
   2  -9   4   86.79   11.60
   2  -9   4   74.09    9.40
  -2  -9  -4   72.89   10.90
   2   9   4   76.19    7.10
   2   9   4   69.49    7.00
  -2   9  -4   74.89    6.80
   3  -9   4  171.18   13.30
   3  -9   4  189.28   12.60
  -3  -9  -4  198.18   14.60
   3   9   4  173.98    9.70
   3   9   4  183.18    9.80
   4  -9   4   10.00    3.60
   4  -9   4    8.60    4.80
  -4  -9  -4   10.30    6.20
   4   9   4   14.40    4.30
   4   9   4    6.40    3.30
   5  -9   4   62.59    9.00
   5  -9   4   51.89    9.60
   5   9   4   64.29    7.50
   5   9   4   57.79    7.00
   6  -9   4    3.90    4.90
   6  -9   4    5.40    4.80
   6   9   4    8.80    4.30
   6   9   4    9.10    4.00
   7  -9   4   16.70    6.70
   7  -9   4   33.80    7.40
   7   9   4   36.50    6.60
   7   9   4   13.20    4.70
  -7   9  -4   20.10    5.70
   8  -9   4   98.19   11.80
   8  -9   4  110.79   13.80
   8   9   4  102.59   10.10
   8   9   4  105.29   10.20
  -8   9  -4   85.69    9.00
   9  -9   4  109.29   13.90
   9  -9   4   74.59   11.10
   9   9   4   78.59    9.20
   9   9   4   76.29    9.00
  -9   9  -4   63.49    8.80
   9 -10  -4    8.00    5.70
  -9 -10   4   22.50    6.40
  -9 -10   4   11.60    5.90
   9 -10  -4   26.90    6.10
  -9  10   4   20.90    2.90
   9  10  -4   18.20    5.60
  -8 -10   4   22.80    7.20
   8 -10  -4   20.80    5.40
  -8 -10   4   52.59    8.70
  -8  10   4   28.90    3.50
   8  10  -4   33.60    6.50
   8  10  -4   33.70    6.60
  -7 -10   4  451.55   20.20
  -7 -10   4  431.86   22.00
  -7  10   4  425.76   12.90
   7  10  -4  388.36   17.70
   7  10  -4  436.16   18.20
  -6 -10   4   36.40    8.50
   6 -10  -4   49.70    9.90
   6  10  -4   36.90    6.40
  -6  10   4   36.70    4.10
   6  10  -4   30.00    6.10
   5 -10  -4  108.79   13.60
  -5 -10   4   87.69   12.10
   5  10  -4   96.99    9.60
  -5  10   4   87.49    6.00
   5  10  -4   92.99    9.40
   4 -10  -4    7.90    5.90
  -4 -10   4    5.20    5.40
  -4  10   4    7.70    2.80
   4  10  -4   11.80    4.40
   4  10  -4    6.40    3.90
   3 -10  -4  179.18   14.90
  -3 -10   4  166.58   14.00
   3  10  -4  175.28   10.80
   3  10  -4  174.28   10.70
  -3  10   4  168.88    8.60
  -3  10   4  166.28    7.70
   2 -10  -4  216.08   16.20
  -2 -10   4  195.58   15.20
  -2  10   4  201.18    9.70
   2  10  -4  218.98   11.60
   2  10  -4  223.38   11.70
  -2  10   4  214.08    9.20
   1 -10  -4    6.90    6.10
  -1 -10   4   14.10    6.90
  -1  10   4   14.00    3.60
   1  10  -4   17.50    4.20
  -1  10   4    5.10    3.00
   1  10  -4   10.50    3.80
   0 -10  -4    8.40    6.00
   0 -10   4    5.70    5.80
   0  10  -4    4.60    3.60
   0  10   4   -1.20    2.50
   0  10  -4    2.70    2.80
   0  10   4    3.60    3.00
  -1 -10  -4   60.09   11.10
  -1  10  -4   55.99    6.70
   1  10   4   44.70    6.00
  -1  10  -4   40.10    5.70
   1  10   4   40.90    5.60
   2 -10   4   -2.20    4.60
  -2 -10  -4    4.10    5.60
  -2  10  -4    1.50    2.90
  -2  10  -4    2.10    3.00
   2  10   4   -3.20    2.70
   2  10   4   -2.70    2.60
   3 -10   4    0.90    4.40
   3 -10   4    5.00    5.60
  -3 -10  -4    9.20    5.50
  -3  10  -4   12.10    3.90
   3  10   4   11.70    4.20
  -3  10  -4   13.50    3.80
   3  10   4    9.80    3.70
  -4 -10  -4  208.58   16.40
   4 -10   4  224.88   14.20
   4 -10   4  213.98   16.60
   4  10   4  228.38   12.10
   4  10   4  202.28   11.30
  -4  10  -4  217.28   10.80
  -4  10  -4  201.48   10.30
   5 -10   4   18.40    6.40
   5 -10   4   14.50    7.00
   5  10   4   20.40    5.30
   5  10   4   22.50    5.60
   6 -10   4    6.10    5.90
   6 -10   4   15.10    4.20
   6  10   4    9.20    4.30
   6  10   4    5.30    4.00
   3  11  -4  140.29   10.20
  -2 -11   4  163.68   15.10
   2 -11  -4  148.79   17.30
  -2  11   4  173.68    8.70
   2  11  -4  169.68   11.20
   2  11  -4  171.98   10.90
  -2  11   4  146.69    9.10
   1 -11  -4  105.89   14.60
  -1 -11   4  112.79   14.60
   1  11  -4   86.89    9.00
  -1  11   4  106.89    8.00
  -1  11   4  110.79    7.50
   1  11  -4  100.79    9.50
   0 -11  -4   10.30    6.80
   0 -11   4    6.60    6.00
   0  11  -4    9.70    4.30
   0  11   4    8.50    3.70
   0  11   4    3.60    3.40
   0  11  -4   -3.20    2.60
 -20   0   5    2.00    4.70
 -19   0   5    9.30    4.90
 -18   0   5   -6.00    3.30
 -18   0   5   -2.60    2.80
  18   0  -5    4.20    3.30
 -17   0   5    9.50    4.80
 -17   0   5   12.90    4.70
  17   0  -5    8.80    3.90
  16   0  -5    3.30    3.40
 -16   0   5   -0.10    3.70
 -16   0   5   -1.40    3.00
  15   0  -5  496.55   17.80
 -15   0   5  507.85   17.80
 -15   0   5  501.35   18.70
  14   0  -5    0.40    2.80
 -14   0   5   -1.10    3.40
 -14   0   5   -1.80    2.90
 -13   0   5  222.58   11.10
 -13   0   5  229.78   11.30
  13   0  -5  223.58    9.50
  13   0  -5  232.18   10.60
  12   0  -5   -0.20    1.70
 -12   0   5    0.30    3.20
 -12   0   5    2.50    2.20
  12   0  -5   -1.00    2.00
 -12   0   5    1.70    1.90
 -11   0   5  194.68    7.90
  11   0  -5  210.98    8.30
 -11   0   5  220.58   10.00
  11   0  -5  218.68    9.20
 -10   0   5   -1.60    2.40
 -10   0   5    0.50    1.40
  10   0  -5    0.60    2.00
  10   0  -5   -0.80    1.50
  10   0  -5   -1.00    1.30
   9   0  -5  465.35   12.80
  -9   0   5  454.15   14.80
  -9   0   5  472.25   12.80
   9   0  -5  465.15   13.50
   9   0  -5  476.55   12.50
   8   0  -5    0.20    1.40
  -8   0   5    3.70    2.70
   8   0  -5    0.70    1.40
  -8   0   5    1.70    1.50
  -8   0   5    0.50    1.40
   8   0  -5    1.90    1.70
   7   0  -5   91.89    4.20
  -7   0   5   90.19    4.30
   7   0  -5   92.89    4.10
  -7   0   5   72.49    2.80
  -7   0   5   86.29    5.90
   7   0  -5   92.79    4.40
  -7   0   5   84.59    4.10
   6   0  -5   -0.70    1.30
   6   0  -5    1.80    1.30
   6   0  -5    1.40    1.10
  -6   0   5   -0.50    1.10
  -6   0   5   -0.40    1.10
  -6   0   5   -0.60    2.40
   5   0  -5 1185.78   24.90
   5   0  -5 1179.08   23.70
  -5   0   5 1204.88   25.20
  -5   0   5 1181.88   27.50
  -5   0   5 1203.28   25.20
   4   0  -5    0.20    0.80
  -4   0   5   -0.10    1.00
  -4   0   5   -1.80    1.70
  -4   0   5   -0.30    0.90
  -3   0   5   37.10    3.60
  -3   0   5   38.60    2.40
  -3   0   5   44.60    2.50
  -2   0   5    1.70    1.00
  -2   0   5    2.00    1.60
   2   0  -5    1.30    1.50
  -2   0   5    2.30    1.20
  -1   0   5 1766.82   36.90
   1   0  -5 1798.02   36.70
  -1   0   5 1754.52   36.10
  -1   0   5 1793.22   36.10
   0   0   5    1.00    1.10
   0   0   5    1.10    1.20
   0   0   5   -1.80    1.00
   0   0  -5   -3.40    1.40
  -1   0  -5 4313.37   81.69
   1   0   5 4022.30   81.29
   1   0   5 4094.69   81.29
   2   0   5   -1.50    1.20
   2   0   5    2.20    1.50
  -2   0  -5    2.30    1.80
  -3   0  -5  726.43   18.10
   3   0   5  747.83   18.10
   3   0   5  766.02   18.20
   4   0   5    1.10    1.70
   4   0   5    0.50    1.70
  -4   0  -5    0.90    2.30
  -5   0  -5   29.90    3.80
   5   0   5   23.80    3.30
   5   0   5   28.90    3.50
  -6   0  -5   -0.10    1.70
   6   0   5   -0.90    1.60
   6   0   5    1.50    1.70
   7   0   5  405.36   13.00
   7   0   5  384.56   12.80
  -7   0  -5  414.66   13.40
   8   0   5   -1.30    1.80
   8   0   5   -0.40    1.80
  -8   0  -5    0.60    2.60
   9   0   5   73.29    5.70
   9   0   5   66.79    6.10
  -9   0  -5   82.49    6.70
  10   0   5    1.50    2.30
 -10   0  -5   -0.10    3.10
  10   0   5    3.20    4.00
  11   0   5   33.50    5.10
 -11   0  -5   39.40    5.90
  11   0   5   46.00    7.70
 -12   0  -5   -1.00    2.70
  12   0   5    0.40    4.10
  12   0   5   -1.50    2.30
 -13   0  -5   63.99    7.90
  13   0   5   83.09   10.30
  13   0   5   70.19    7.60
 -14   0  -5   -0.70    4.10
  14   0   5   -1.50    3.00
  14   0   5   -7.70    3.40
  15   0   5   -3.20    3.80
 -15   0  -5   -9.20    3.80
 -16   0  -5   -4.00    4.80
  16   0   5    3.70    5.00
  17   0   5   11.70    6.40
 -17   0  -5   -2.00    5.10
 -20  -1   5    5.00    5.00
 -20   1   5   -0.30    4.80
 -19  -1   5    1.90    5.10
 -19  -1   5    6.90    4.70
 -19   1   5   11.20    5.20
 -18  -1   5   82.19    9.00
  18  -1  -5   96.29    8.50
 -18  -1   5   88.69    9.30
  18   1  -5   89.19    9.70
 -18   1   5   71.49    9.00
  17  -1  -5   -2.30    3.00
 -17  -1   5    1.20    3.70
 -17  -1   5   -1.50    3.80
 -17   1   5   -0.30    2.90
  17   1  -5    4.80    3.60
 -17   1   5   -3.00    3.30
  16  -1  -5   99.29    8.20
 -16  -1   5   98.29    9.50
 -16  -1   5  103.89    8.50
 -16   1   5  103.59    8.50
  16   1  -5  105.39    8.60
 -16   1   5   97.89    8.20
 -15  -1   5   43.10    6.30
 -15  -1   5   58.49    7.40
  15  -1  -5   50.49    6.50
 -15   1   5   41.00    6.70
  15   1  -5   57.79    6.90
 -15   1   5   53.39    6.80
 -14  -1   5   38.90    6.60
 -14  -1   5   36.20    5.60
  14  -1  -5   45.20    5.80
 -14   1   5   48.10    6.10
 -14   1   5   34.20    5.80
  14   1  -5   36.90    4.90
  14   1  -5   34.70    5.50
 -13  -1   5   13.30    3.90
  13  -1  -5   25.10    4.40
 -13  -1   5   12.50    4.60
 -13   1   5    8.70    3.20
 -13   1   5   14.70    4.10
  13   1  -5   16.20    4.30
  13   1  -5   11.70    3.20
  12  -1  -5  438.26   14.80
  12  -1  -5  446.06   14.60
 -12  -1   5  480.15   16.40
 -12  -1   5  429.46   15.40
  12   1  -5  453.25   14.50
 -12   1   5  446.96   16.10
 -12   1   5  453.55   15.40
 -12   1   5  454.05   13.30
 -11  -1   5  317.37   12.80
  11  -1  -5  310.67   11.20
 -11  -1   5  303.27   10.70
  11  -1  -5  326.77   10.00
 -11   1   5  305.87    9.80
  11   1  -5  292.87   10.70
 -11   1   5  294.07   11.60
 -11   1   5  293.17   12.20
 -11   1   5  295.97    9.60
  10  -1  -5  773.12   19.80
 -10  -1   5  758.62   21.50
 -10  -1   5  718.73   19.20
  10  -1  -5  763.82   18.30
  10   1  -5  745.33   19.60
 -10   1   5  751.82   18.20
 -10   1   5  759.62   20.80
  10   1  -5  775.02   19.30
 -10   1   5  745.33   18.10
  -9  -1   5   56.89    5.90
  -9  -1   5   60.09    4.10
   9  -1  -5   59.69    4.00
   9  -1  -5   58.59    3.50
   9   1  -5   60.29    4.20
   9   1  -5   51.89    4.10
  -9   1   5   63.09    3.60
  -9   1   5   64.99    6.00
   8  -1  -5    5.80    1.80
  -8  -1   5    4.80    2.10
  -8  -1   5    6.60    1.90
  -8  -1   5    8.20    3.40
   8  -1  -5    5.30    1.40
  -8   1   5    6.50    2.70
  -8   1   5    4.10    1.20
   8   1  -5    6.10    1.70
  -8   1   5    5.00    1.50
   8   1  -5    3.40    1.80
  -8   1   5    4.90    1.50
  -7  -1   5    0.60    1.50
   7  -1  -5    1.80    1.50
  -7  -1   5    6.10    3.30
   7  -1  -5    0.90    1.20
  -7  -1   5    2.50    0.90
  -7  -1   5    2.70    1.80
  -7   1   5    2.80    1.40
  -7   1   5    2.70    1.20
  -7   1   5    4.10    1.40
   7   1  -5    4.70    1.80
  -7   1   5   -1.10    2.00
   7   1  -5    0.30    0.60
  -6  -1   5  111.99    5.20
  -6  -1   5  115.99    5.00
   6  -1  -5  124.09    4.40
  -6  -1   5  117.39    6.70
   6  -1  -5  115.99    4.10
  -6  -1   5  115.99    4.30
   6   1  -5  112.09    5.10
  -6   1   5  124.99    4.80
  -6   1   5  114.59    4.10
  -6   1   5  114.79    4.10
  -6   1   5  106.69    5.90
   5  -1  -5  441.56   10.40
  -5  -1   5  449.06   11.80
  -5  -1   5  425.06   11.50
  -5  -1   5  460.15   13.60
  -5   1   5  453.95   10.50
  -5   1   5  452.85   10.40
  -5   1   5  449.46   10.30
  -5   1   5  461.95   12.90
  -4  -1   5  606.24   16.30
  -4  -1   5  623.24   14.80
   4  -1  -5  625.34   13.10
   4  -1  -5  630.94   13.50
  -4  -1   5  615.34   14.80
   4   1  -5  628.74   14.60
   4   1  -5  622.24   12.80
  -4   1   5  609.34   13.50
  -4   1   5  610.34   13.30
  -4   1   5  646.54   13.50
  -4   1   5  629.34   15.90
  -3  -1   5  113.29    5.60
  -3  -1   5  119.19    4.60
  -3  -1   5  114.49    4.60
  -3   1   5  115.09    3.60
  -3   1   5  121.09    3.80
   3   1  -5  110.59    3.20
  -3   1   5  115.19    3.70
  -3   1   5  113.09    5.10
  -2  -1   5  242.28    6.00
  -2  -1   5  250.37    7.30
  -2  -1   5  235.98    7.20
  -2  -1   5  244.18    8.10
  -2   1   5  244.88    6.40
   2   1  -5  249.68    7.50
   2   1  -5  242.48    6.20
  -2   1   5  237.48    6.40
  -1  -1   5  380.56    9.80
   1  -1  -5  371.46    9.80
  -1  -1   5  369.16    9.70
  -1  -1   5  364.56    9.10
   1   1  -5  369.56    9.50
  -1   1   5  371.56    9.20
   1   1  -5  379.46   10.00
  -1   1   5  370.36    9.10
   0  -1   5  855.91   19.20
   0  -1  -5  859.61   19.00
   0  -1   5  845.62   19.00
   0  -1   5  859.21   19.20
   0  -1   5  852.81   19.20
   0   1   5  851.91   18.70
   0   1  -5  817.82   19.30
   0   1   5  856.31   18.80
   0   1  -5  845.12   19.00
   1  -1   5   41.60    2.70
  -1  -1  -5   36.60    3.20
   1  -1   5   36.60    3.30
   1  -1   5   41.60    3.00
   1  -1   5   47.00    3.10
   1   1   5   38.20    2.80
  -1   1  -5   41.70    2.90
  -1   1  -5   42.30    3.10
   1   1   5   42.90    3.00
   2  -1   5   27.70    2.90
   2  -1   5   27.10    2.90
  -2  -1  -5   24.80    2.80
   2  -1   5   25.30    2.10
   2  -1   5   27.50    3.70
  -2   1  -5   21.50    2.70
   2   1   5   24.80    2.70
  -2   1  -5   27.30    2.80
   2   1   5   26.60    2.90
  -3  -1  -5   17.50    2.80
   3  -1   5   16.00    3.20
   3  -1   5   18.90    2.60
   3  -1   5   15.80    2.30
   3  -1   5   18.10    1.80
  -3   1  -5   18.20    2.70
  -3   1  -5   14.20    2.40
   3   1   5   17.30    2.70
   3   1   5   17.10    2.70
   4  -1   5  246.68    6.30
   4  -1   5  240.88    8.40
   4  -1   5  240.58    8.40
   4  -1   5  259.27   10.80
  -4  -1  -5  258.47    8.60
   4   1   5  255.27    8.80
  -4   1  -5  250.07    8.40
   4   1   5  234.48    8.60
  -4   1  -5  249.58    9.10
   5  -1   5   16.40    3.90
   5  -1   5   15.00    2.60
   5  -1   5   18.20    2.80
   5  -1   5   15.90    1.70
  -5  -1  -5   17.50    3.00
   5   1   5   20.60    3.20
  -5   1  -5   15.30    3.20
   5   1   5   20.10    3.10
  -5   1  -5   20.10    2.90
   6  -1   5  434.26   13.00
   6  -1   5  436.86   10.10
  -6  -1  -5  449.46   13.10
   6  -1   5  399.16   15.70
   6  -1   5  416.06   12.80
   6   1   5  422.66   13.30
  -6   1  -5  432.26   12.90
   6   1   5  436.76   13.40
  -6   1  -5  441.76   13.80
   7  -1   5   42.40    4.50
   7  -1   5   32.60    5.80
   7  -1   5   38.80    2.50
   7  -1   5   36.80    4.20
   7   1   5   37.00    4.40
   7   1   5   41.10    4.60
  -7   1  -5   38.40    4.30
  -7   1  -5   37.90    4.80
   8  -1   5   -1.00    1.40
   8  -1   5   -1.80    1.50
  -8  -1  -5    2.40    2.80
   8  -1   5    3.50    3.70
   8   1   5   -2.10    1.70
   8   1   5    0.40    2.20
  -8   1  -5    0.90    2.20
  -8   1  -5   -0.60    2.10
  -9  -1  -5   87.69    6.60
   9  -1   5  101.09    8.90
   9  -1   5   76.09    5.90
   9   1   5   93.19    6.60
   9   1   5   99.09    6.70
  -9   1  -5  101.89    7.00
  10  -1   5   87.09    6.40
  10  -1   5   83.79    9.60
 -10  -1  -5   85.29    6.90
 -10   1  -5   66.89    7.20
  10   1   5   70.89    6.90
 -11  -1  -5   13.30    4.20
  11  -1   5   18.90    4.00
  11  -1   5   23.00    6.10
  11   1   5   23.10    4.50
 -11   1  -5   17.40    4.90
  12  -1   5  121.89    8.10
 -12  -1  -5  121.99    8.80
  12  -1   5  134.19   10.50
 -12   1  -5  123.59    9.50
  12   1   5  129.29    8.70
 -13  -1  -5    1.00    3.80
  13  -1   5    2.40    4.50
 -13   1  -5   10.00    4.80
  13   1   5   14.00    4.00
 -14  -1  -5   -6.80    3.40
  14  -1   5   -0.30    4.20
 -14   1  -5   -2.20    4.20
  14   1   5    5.50    5.10
  14   1   5    4.00    3.30
  15  -1   5    7.50    5.00
 -15  -1  -5   -2.10    4.30
 -15   1  -5   -3.40    4.30
  15   1   5    2.90    3.70
  15   1   5    4.80    5.00
  16  -1   5   13.90    5.50
 -16  -1  -5    5.60    5.20
 -16   1  -5   -2.00    5.00
  16   1   5   14.00    6.50
 -17  -1  -5   23.80    6.90
  17  -1   5   30.00    7.70
 -17   1  -5   50.49    9.00
  17   1   5   36.40    8.70
 -19  -2   5   16.00    5.30
 -19  -2   5    8.00    6.10
 -19   2   5   10.10    5.60
 -18  -2   5   18.20    5.40
  18  -2  -5   18.70    5.00
 -18  -2   5   21.20    6.90
 -18   2   5   14.90    5.70
  17  -2  -5   16.20    4.70
 -17  -2   5   16.20    6.10
 -17  -2   5    9.20    4.20
  17   2  -5    9.00    4.30
 -17   2   5    8.30    4.80
  16  -2  -5   -0.60    2.50
 -16  -2   5    0.70    4.20
 -16  -2   5   -3.80    2.70
 -16   2   5   -1.00    3.60
 -16   2   5    1.90    3.60
 -15  -2   5  152.28   10.50
  15  -2  -5  160.38    9.50
 -15  -2   5  159.78    9.80
 -15   2   5  156.78   10.40
 -15   2   5  147.29    9.00
  15   2  -5  164.48    9.40
 -14  -2   5  110.09    9.00
 -14  -2   5  108.39    7.90
  14  -2  -5  108.69    7.60
 -14   2   5  112.59    7.70
  14   2  -5  115.19    7.60
 -14   2   5  115.49    8.90
 -13  -2   5   94.59    9.00
 -13  -2   5   94.59    7.00
  13  -2  -5   89.09    6.60
  13   2  -5   91.49    6.70
 -13   2   5   88.69    6.90
 -13   2   5   90.39    5.40
 -13   2   5   93.89    7.90
 -12  -2   5  653.93   19.80
 -12  -2   5  684.53   21.40
  12  -2  -5  649.04   19.60
 -12   2   5  670.33   17.10
 -12   2   5  700.13   21.60
  12   2  -5  680.83   19.60
 -12   2   5  659.83   19.60
  11  -2  -5  187.08    7.00
  11  -2  -5  200.28    8.90
 -11  -2   5  196.88   10.40
 -11  -2   5  182.18    8.50
 -11   2   5  186.88    6.80
  11   2  -5  189.48    8.70
 -11   2   5  200.48    9.10
 -11   2   5  199.98   10.00
 -11   2   5  187.98    6.90
 -10  -2   5  702.43   19.30
 -10  -2   5  734.43   21.60
  10  -2  -5  718.83   17.90
  10  -2  -5  758.52   19.90
 -10   2   5  724.43   20.10
 -10   2   5  733.03   17.20
  10   2  -5  733.43   19.50
 -10   2   5  694.53   16.80
  10   2  -5  731.83   19.90
 -10   2   5  764.62   21.30
  -9  -2   5 1588.84   37.80
   9  -2  -5 1630.04   35.70
  -9  -2   5 1592.54   35.60
  -9  -2   5 1576.94   31.70
   9  -2  -5 1536.65   32.50
   9  -2  -5 1572.54   34.50
   9   2  -5 1599.64   36.00
   9   2  -5 1596.44   35.60
  -9   2   5 1565.74   36.30
  -9   2   5 1597.44   32.90
  -8  -2   5    6.80    3.60
  -8  -2   5    8.90    1.60
   8  -2  -5    9.20    2.30
  -8  -2   5    8.60    2.40
   8  -2  -5    5.10    2.00
   8  -2  -5    8.90    1.40
  -8  -2   5    8.50    2.40
   8   2  -5    8.40    2.40
  -8   2   5   11.10    1.60
   8   2  -5   10.70    2.60
  -8   2   5   10.40    2.80
  -7  -2   5  105.29    5.30
  -7  -2   5   98.59    4.30
   7  -2  -5  101.59    4.90
  -7  -2   5  103.99    5.50
   7  -2  -5  106.89    5.50
   7  -2  -5  107.59    3.40
  -7  -2   5  102.49    6.90
  -7   2   5  100.59    5.70
  -7   2   5   95.59    3.50
   7   2  -5  102.39    5.20
  -7   2   5   96.79    3.60
   7   2  -5  116.79    5.50
  -6  -2   5  361.66   12.50
   6  -2  -5  366.26   11.40
  -6  -2   5  373.76   10.20
   6  -2  -5  369.76   10.30
   6  -2  -5  366.26    8.00
  -6  -2   5  355.96   10.70
  -6  -2   5  381.16   11.20
  -6   2   5  371.66    8.40
   6   2  -5  352.96   10.90
   6   2  -5  369.36   10.80
  -6   2   5  356.76   11.30
  -6   2   5  366.76    8.40
   5  -2  -5   73.69    2.10
  -5  -2   5   63.19    4.20
   5  -2  -5   61.09    4.50
   5  -2  -5   61.49    3.60
  -5  -2   5   56.79    4.00
  -5  -2   5   57.89    5.60
  -5  -2   5   64.69    4.00
   5   2  -5   65.59    4.00
   5   2  -5   58.99    3.90
  -5   2   5   62.89    2.30
  -5   2   5   59.19    4.30
  -5   2   5   64.19    2.30
  -4  -2   5   32.90    3.20
  -4  -2   5   30.20    4.00
  -4  -2   5   27.00    3.00
   4  -2  -5   27.20    2.70
  -4  -2   5   30.50    3.10
   4   2  -5   28.20    2.20
  -4   2   5   31.00    1.60
  -4   2   5   31.80    1.50
   4   2  -5   25.90    2.80
  -3  -2   5 3942.01   75.19
  -3  -2   5 3784.22   75.09
  -3  -2   5 3611.74   75.99
  -3  -2   5 3792.62   76.49
  -3  -2   5 3888.51   73.69
   3   2  -5 3710.73   73.59
   3   2  -5 3807.22   74.79
  -3   2   5 3763.22   72.49
  -3   2   5 3675.43   72.59
  -2  -2   5  139.29    4.80
  -2  -2   5  135.79    6.20
  -2  -2   5  136.59    5.50
  -2  -2   5  145.29    5.60
  -2   2   5  129.49    4.20
   2   2  -5  141.59    5.50
  -2   2   5  142.69    4.20
  -1  -2   5  341.87    9.70
  -1  -2   5  334.97    9.70
  -1  -2   5  342.47   10.00
  -1  -2   5  347.67    9.20
   1   2  -5  353.86    9.70
  -1   2   5  347.57    8.70
   1   2  -5  329.57    9.60
   0  -2  -5    7.10    1.70
   0  -2   5   13.20    2.20
   0  -2   5   10.40    2.10
   0  -2   5   11.30    2.00
   0  -2   5   10.80    1.90
   0   2   5   13.10    1.90
   0   2  -5    8.20    1.90
   0   2   5   10.30    1.80
   0   2  -5   13.30    2.10
   1  -2   5  345.47    9.70
   1  -2   5  328.57    8.80
   1  -2   5  334.17   10.10
   1  -2   5  328.67    9.50
  -1  -2  -5  337.87    9.00
   1   2   5  315.97    9.30
  -1   2  -5  317.37    9.80
   1   2   5  334.37    9.30
  -1   2  -5  327.47    8.60
  -1   2  -5  318.37    9.40
   2  -2   5    0.60    1.30
   2  -2   5    1.80    1.40
   2  -2   5    1.90    1.50
  -2  -2  -5    0.40    1.70
   2  -2   5    2.50    2.00
   2   2   5   -0.40    1.60
  -2   2  -5    3.80    2.40
  -2   2  -5    0.90    0.90
  -2   2  -5   -1.30    1.20
   2   2   5    1.00    1.50
  -3  -2  -5    0.00    1.90
   3  -2   5    5.60    1.90
   3  -2   5    0.80    2.20
   3  -2   5    3.60    1.70
   3  -2   5    0.50    1.00
   3   2   5    1.40    1.80
   3   2   5    3.30    1.90
  -3   2  -5    1.20    1.90
  -3   2  -5    1.30    1.50
   4  -2   5    2.90    1.80
   4  -2   5    5.60    2.00
   4  -2   5    6.60    0.80
   4  -2   5    2.90    2.60
  -4  -2  -5    3.80    1.90
  -4   2  -5    8.20    2.40
  -4   2  -5    3.60    1.70
   4   2   5    1.50    1.90
   4   2   5    8.50    2.40
   5  -2   5  276.37   11.70
   5  -2   5  286.97    9.50
   5  -2   5  286.47    9.50
  -5  -2  -5  276.57    9.30
  -5   2  -5  269.37    9.20
   5   2   5  283.57   10.10
  -5   2  -5  281.67   10.30
   5   2   5  266.37    9.90
  -6  -2  -5   54.49    4.30
   6  -2   5   51.79    4.00
   6  -2   5   48.90    4.50
   6  -2   5   54.29    6.50
   6   2   5   50.89    4.90
  -6   2  -5   53.19    5.30
  -6   2  -5   53.89    4.20
   6   2   5   46.90    4.90
  -7  -2  -5   10.00    3.00
   7  -2   5   10.50    4.10
   7  -2   5   17.00    3.00
  -7   2  -5   13.00    3.70
   7   2   5   16.40    3.50
  -7   2  -5   16.90    3.00
   7   2   5   12.10    2.80
   8  -2   5   19.40    3.50
   8  -2   5   17.90    4.80
  -8  -2  -5   14.30    3.30
   8   2   5   15.60    3.50
  -8   2  -5   16.50    4.10
   8   2   5   14.20    3.50
  -8   2  -5   22.30    3.60
   9  -2   5  168.68    8.30
   9  -2   5  173.28   11.20
   9   2   5  175.18    9.00
  -9   2  -5  160.58    9.50
   9   2   5  167.18    9.00
  10  -2   5  177.28    8.80
  10  -2   5  175.68   11.70
 -10  -2  -5  162.08    8.80
  10   2   5  165.08    9.30
 -10   2  -5  169.48   10.00
  11  -2   5    1.60    2.40
  11  -2   5   -1.60    2.50
 -11  -2  -5    1.40    3.10
  11   2   5    0.40    2.60
 -11   2  -5   -0.10    3.70
  12  -2   5    1.00    3.90
  12  -2   5    0.90    3.80
 -12  -2  -5   -3.50    3.40
 -12   2  -5    0.10    4.00
  12   2   5    1.20    2.50
  13  -2   5   37.90    6.60
  13  -2   5   38.40    7.60
 -13  -2  -5   30.20    5.60
 -13   2  -5   33.10    6.00
  13   2   5   39.00    6.30
 -14  -2  -5   -3.40    3.70
  14  -2   5    4.80    4.50
 -14   2  -5    2.90    4.70
  14   2   5   -2.70    2.90
  15  -2   5   25.60    7.30
  15   2   5   19.80    5.30
 -15   2  -5   11.60    5.90
  16  -2   5    5.70    4.80
 -16   2  -5   -4.90    4.70
 -19  -3   5   35.20    6.50
 -19  -3   5   38.70    8.40
 -19   3   5   40.50    7.50
  18  -3  -5   64.29    8.10
 -18  -3   5   52.99    7.50
 -18   3   5   65.19    9.10
 -17  -3   5   59.09    7.40
  17  -3  -5   62.09    8.00
 -17  -3   5   66.09    8.90
 -17   3   5   49.80    7.90
  16  -3  -5   56.99    7.40
 -16  -3   5   80.09    8.00
 -16  -3   5   65.49    8.70
 -16   3   5   58.49    8.30
  16   3  -5   69.99    8.80
 -15  -3   5   21.70    6.00
 -15  -3   5   16.60    4.20
  15  -3  -5   19.10    4.90
 -15   3   5   14.90    4.90
  15   3  -5   21.10    4.70
 -15   3   5   21.20    4.60
 -14  -3   5   30.10    4.90
  14  -3  -5   26.80    5.00
 -14  -3   5   33.20    6.60
  14   3  -5   31.60    5.20
 -14   3   5   38.40    5.50
 -14   3   5   33.00    6.00
  13  -3  -5  109.59    7.70
 -13  -3   5  106.09    9.90
 -13  -3   5   98.99    7.30
  13   3  -5   84.49    7.70
 -13   3   5   92.59    5.10
 -13   3   5   84.79    8.20
 -13   3   5   91.99    6.80
  12  -3  -5   56.79    4.70
 -12  -3   5   46.20    7.00
 -12  -3   5   48.90    5.30
  12  -3  -5   55.39    6.10
 -12   3   5   66.69    6.90
  12   3  -5   64.39    6.30
 -12   3   5   60.09    3.90
 -12   3   5   61.79    6.20
  11  -3  -5  998.20   26.20
 -11  -3   5  972.60   27.60
  11  -3  -5 1001.60   24.90
 -11   3   5 1002.00   21.90
 -11   3   5  960.90   22.10
  11   3  -5 1008.70   26.40
 -11   3   5  965.90   25.40
 -11   3   5 1026.90   27.80
 -10  -3   5 1868.61   38.00
  10  -3  -5 1798.52   40.70
  10  -3  -5 1796.22   41.40
 -10  -3   5 1824.02   43.60
  10   3  -5 1774.12   41.10
  10   3  -5 1773.42   41.50
 -10   3   5 1880.81   43.10
 -10   3   5 1827.12   41.20
 -10   3   5 1780.92   37.20
  -9  -3   5  112.69    5.20
   9  -3  -5  116.89    6.50
   9  -3  -5  119.99    3.30
  -9  -3   5  123.99    8.30
   9  -3  -5  122.09    6.60
   9   3  -5  119.49    6.60
   9   3  -5  122.09    6.60
  -9   3   5  124.69    4.30
  -9   3   5  129.49    7.60
  -9   3   5  124.69    6.90
  -8  -3   5  300.17   12.10
  -8  -3   5  292.07    9.30
   8  -3  -5  275.57   10.50
  -8   3   5  278.47    7.00
   8   3  -5  292.27   10.50
   8   3  -5  288.77   10.30
  -8   3   5  284.07   10.20
  -7  -3   5  141.89    6.20
  -7  -3   5  151.68    7.00
   7  -3  -5  155.18    6.90
  -7  -3   5  139.89    7.70
   7  -3  -5  144.99    7.20
  -7   3   5  148.89    3.90
   7   3  -5  135.79    6.60
   7   3  -5  152.08    7.10
  -7   3   5  141.49    3.90
   6  -3  -5   93.79    5.90
  -6  -3   5   91.49    6.60
  -6  -3   5   90.39    5.30
  -6  -3   5   91.39    5.30
   6  -3  -5   88.39    5.00
   6   3  -5   97.09    5.30
  -6   3   5   86.79    5.20
  -6   3   5   89.69    2.30
   6   3  -5   94.09    5.40
  -6   3   5   88.79    2.40
  -5  -3   5  953.10   24.10
  -5  -3   5  948.01   23.00
   5  -3  -5  945.91   22.40
  -5  -3   5  983.20   22.90
   5  -3  -5  943.01   24.50
   5   3  -5  931.81   22.50
  -5   3   5  932.51   18.40
   4  -3  -5 5959.60  120.59
  -4  -3   5 5966.90  117.89
  -4  -3   5 5937.41  118.09
  -4  -3   5 6044.00  119.39
  -4  -3   5 5865.01  119.09
   4  -3  -5 6185.18  117.89
  -4   3   5 6051.59  115.29
   4   3  -5 6180.08  117.79
  -4   3   5 5782.52  116.09
   3  -3  -5    0.60    2.40
  -3  -3   5    5.20    2.80
  -3  -3   5    5.00    2.80
  -3  -3   5    2.90    2.00
  -3  -3   5    1.90    1.50
  -3  -3   5    3.00    1.80
   3   3  -5   -2.80    1.60
  -3   3   5    1.50    0.90
  -3   3   5    1.10    0.80
   2  -3  -5 1847.82   42.80
  -2  -3   5 1837.12   39.50
  -2  -3   5 1879.21   42.20
  -2  -3   5 1898.11   39.20
  -2  -3   5 1865.71   40.00
  -2  -3   5 1911.11   39.80
   2   3  -5 1903.81   39.60
  -2   3   5 1851.31   37.20
   2   3  -5 1892.71   39.00
  -2   3   5 1791.62   37.30
  -1  -3   5  928.11   21.60
  -1  -3   5  936.11   24.40
  -1  -3   5  941.11   21.60
  -1  -3   5  913.61   21.40
  -1  -3   5  914.91   21.50
  -1   3   5  927.71   20.10
  -1   3   5  928.61   19.90
   1   3  -5  899.41   21.30
   1   3  -5  895.31   21.00
   0  -3   5 1525.95   32.60
   0  -3   5 1534.55   33.00
   0  -3   5 1480.05   32.40
   0  -3   5 1440.56   35.60
   0  -3   5 1528.15   32.00
   0   3   5 1445.16   31.60
   0   3  -5 1510.45   32.30
   0   3   5 1513.45   31.50
   0   3  -5 1527.85   32.50
   1  -3   5   -0.40    1.30
  -1  -3  -5    0.40    1.20
   1  -3   5    3.50    1.70
   1  -3   5   -1.00    2.60
   1  -3   5   -0.70    1.50
   1  -3   5   -2.50    1.50
  -1   3  -5    4.10    2.40
   1   3   5    0.70    1.40
  -1   3  -5    1.00    1.40
   1   3   5    2.90    1.50
   2  -3   5  234.48    8.00
   2  -3   5  251.77    8.30
   2  -3   5  243.78    6.70
   2  -3   5  235.98    9.10
  -2  -3  -5  241.98    7.10
   2  -3   5  231.78   10.90
  -2   3  -5  237.18    6.80
  -2   3  -5  238.98    8.70
  -2   3  -5  238.58    8.00
   2   3   5  235.28    8.20
   2   3   5  249.58    8.40
   3  -3   5   41.00    4.70
   3  -3   5   39.00    5.70
   3  -3   5   38.00    1.90
  -3  -3  -5   30.00    2.80
   3  -3   5   31.20    3.40
   3   3   5   32.30    3.60
  -3   3  -5   30.40    3.20
  -3   3  -5   27.60    1.70
  -3   3  -5   30.20    3.90
   3   3   5   32.80    3.70
   4  -3   5  112.99    5.60
   4  -3   5  101.59    6.70
  -4  -3  -5  113.39    5.00
   4  -3   5  114.59    8.00
   4   3   5  110.79    6.00
  -4   3  -5  117.59    5.50
  -4   3  -5  110.79    6.00
   4   3   5  108.69    5.90
   5  -3   5  104.29    7.10
   5  -3   5  100.29    5.30
   5  -3   5   99.39    7.70
  -5  -3  -5  106.09    5.20
   5  -3   5   96.99    5.40
   5   3   5   99.29    6.00
  -5   3  -5  102.49    5.30
  -5   3  -5   95.39    6.40
   5   3   5  103.69    6.10
   6  -3   5  126.69    6.30
   6  -3   5  121.09    8.70
  -6  -3  -5  134.59    6.20
   6  -3   5  130.69    8.10
   6  -3   5  122.99    6.30
   6   3   5  127.79    7.10
   6   3   5  127.09    6.80
  -6   3  -5  123.19    6.10
   7  -3   5   12.30    4.40
  -7  -3  -5   15.60    3.20
   7  -3   5   14.60    4.20
   7  -3   5   17.20    3.10
  -7   3  -5    9.30    3.70
   7   3   5   13.20    3.40
   7   3   5   17.80    3.60
  -7   3  -5   14.80    2.80
  -8  -3  -5  133.09    7.10
   8  -3   5  158.88   10.00
   8  -3   5  149.79    7.40
   8  -3   5  132.59    9.50
   8   3   5  138.49    8.10
  -8   3  -5  146.69    8.80
   8   3   5  141.09    7.80
  -9  -3  -5    2.90    2.90
   9  -3   5    3.50    2.40
   9  -3   5    0.70    3.90
   9  -3   5    0.60    3.50
   9   3   5    4.10    2.70
   9   3   5    6.10    3.20
  -9   3  -5    6.10    4.00
 -10  -3  -5  155.18    8.40
  10  -3   5  128.49   10.30
  10  -3   5  155.58   10.30
  10  -3   5  156.18    8.40
  10   3   5  152.58    9.10
 -10   3  -5  147.09    9.80
  10   3   5  161.18    9.20
 -11  -3  -5   16.90    3.90
  11  -3   5   20.60    5.80
  11  -3   5   18.10    5.00
 -11   3  -5   14.50    5.10
  11   3   5   21.80    4.50
 -12  -3  -5   43.70    6.00
  12  -3   5   49.60    8.30
  12   3   5   45.70    6.50
 -12   3  -5   55.39    7.80
  13  -3   5   39.90    7.10
 -13  -3  -5   36.10    5.60
  13  -3   5   46.70    7.80
 -13   3  -5   37.70    7.00
  13   3   5   45.70    6.60
  14  -3   5   24.30    6.70
 -14  -3  -5   21.40    5.60
 -14   3  -5   11.70    5.70
  14   3   5   27.60    5.60
  15  -3   5    8.60    5.00
 -15  -3  -5    0.50    3.90
  15   3   5    7.40    4.40
 -15   3  -5   -1.20    5.00
  16  -3   5    2.50    4.50
  16   3   5   -0.50    3.80
 -16   3  -5  -14.30    4.30
  18  -4  -5   24.50    6.10
 -18  -4   5   15.70    6.20
 -18   4   5   14.30    5.20
  17  -4  -5    4.50    3.70
 -17  -4   5   -1.10    4.80
 -17  -4   5    2.30    4.00
 -17   4   5   -4.40    4.00
 -16  -4   5  128.39    8.70
 -16  -4   5  153.08   10.20
  16  -4  -5  124.99    9.80
  16   4  -5  131.69    9.20
 -16   4   5   93.89   10.20
  15  -4  -5   25.00    5.20
 -15  -4   5   23.70    4.60
 -15  -4   5   24.20    6.50
 -15   4   5   29.20    6.00
  15   4  -5   24.20    5.10
 -14  -4   5   93.59   10.00
  14  -4  -5  110.89    8.30
 -14  -4   5  108.89    7.40
 -14   4   5  115.29    9.30
 -14   4   5  104.09    7.10
  14   4  -5  123.69    8.70
 -13  -4   5  414.46   17.40
 -13  -4   5  401.66   14.50
  13  -4  -5  422.96   16.10
 -13   4   5  419.76   14.40
 -13   4   5  399.56   16.70
  13   4  -5  421.66   15.90
 -13   4   5  423.26   11.80
 -12  -4   5    1.60    2.30
  12  -4  -5    2.50    2.40
  12  -4  -5    0.20    2.70
 -12  -4   5    0.70    4.20
 -12   4   5    0.40    1.40
  12   4  -5    0.50    2.70
 -12   4   5    0.70    2.50
 -12   4   5    4.90    3.60
 -11  -4   5    6.50    4.60
  11  -4  -5   10.80    3.30
 -11  -4   5    9.60    2.70
  11  -4  -5    5.30    3.20
 -11   4   5    7.60    3.30
 -11   4   5    6.70    1.60
  11   4  -5    1.80    2.80
 -11   4   5   11.70    3.90
 -10  -4   5   74.29    7.90
  10  -4  -5   75.49    6.10
 -10  -4   5   61.89    4.80
  10   4  -5   53.39    5.80
 -10   4   5   61.49    3.10
 -10   4   5   60.19    5.10
  10   4  -5   67.99    6.30
 -10   4   5   55.49    6.30
   9  -4  -5  764.42   22.10
  -9  -4   5  797.62   20.30
   9  -4  -5  785.32   21.60
  -9  -4   5  758.72   23.10
  -9   4   5  748.33   16.20
  -9   4   5  753.02   20.60
   9   4  -5  791.92   21.80
  -9   4   5  763.22   22.00
   9   4  -5  724.53   20.90
  -8  -4   5 2372.76   51.29
   8  -4  -5 2433.26   53.69
  -8  -4   5 2338.07   53.89
   8  -4  -5 2422.86   52.29
   8   4  -5 2359.66   52.19
  -8   4   5 2402.66   52.49
  -8   4   5 2294.97   51.19
   8   4  -5 2381.46   51.89
  -8   4   5 2389.06   46.00
  -7  -4   5  257.67   10.90
   7  -4  -5  229.78    9.50
  -7  -4   5  222.78    9.40
  -7  -4   5  232.68    9.40
   7   4  -5  244.88    9.60
   7   4  -5  237.28    9.50
  -7   4   5  231.58    9.60
  -7   4   5  234.98    5.00
  -7   4   5  242.08    9.30
   6  -4  -5  186.68    8.20
  -6  -4   5  194.38    9.50
   6  -4  -5  198.08    9.60
  -6  -4   5  182.88    8.10
  -6  -4   5  185.58    8.40
   6   4  -5  160.28    7.60
   6   4  -5  190.78    8.10
   5  -4  -5    8.20    3.20
   5  -4  -5   11.50    3.00
  -5  -4   5    7.30    2.40
  -5  -4   5    8.00    3.40
  -5  -4   5   10.40    3.10
   5   4  -5    9.50    2.70
   5   4  -5   13.70    2.80
  -5   4   5   10.00    0.80
  -4  -4   5  118.59    6.30
   4  -4  -5  116.09    7.40
  -4  -4   5   97.59    6.50
  -4  -4   5  113.49    5.90
   4  -4  -5  107.99    6.00
  -4  -4   5  112.39    6.80
  -4   4   5  107.49    3.40
   4   4  -5  109.59    5.90
  -4   4   5  110.69    3.00
  -3  -4   5  740.53   20.00
  -3  -4   5  771.42   21.70
  -3  -4   5  792.92   19.70
   3  -4  -5  749.53   22.40
  -3  -4   5  769.12   19.40
  -3   4   5  773.02   16.20
  -3   4   5  759.42   16.50
   3   4  -5  795.32   19.40
   3   4  -5  761.62   18.10
   2  -4  -5  778.22   22.50
  -2  -4   5  746.63   18.90
  -2  -4   5  769.72   19.30
  -2  -4   5  729.83   21.50
  -2  -4   5  764.92   19.50
  -2  -4   5  749.92   19.20
   2   4  -5  741.63   17.90
   2   4  -5  762.92   19.00
  -2   4   5  750.72   16.60
  -2   4   5  742.33   16.80
  -1  -4   5   72.29    4.50
  -1  -4   5   79.59    4.90
   1  -4  -5   61.99    6.20
  -1  -4   5   78.29    6.10
  -1  -4   5   75.99    4.80
  -1  -4   5   75.09    4.80
  -1   4   5   75.29    3.70
   1   4  -5   81.79    4.50
   1   4  -5   77.59    4.60
  -1   4   5   77.49    3.90
   0  -4   5   49.10    4.30
   0  -4   5   50.89    3.90
   0  -4   5   54.49    6.30
   0  -4   5   47.90    4.10
   0  -4   5   45.60    4.00
   0   4  -5   40.00    3.70
   0   4   5   49.50    3.40
   0   4   5   44.70    3.40
   0   4  -5   43.30    3.90
   1  -4   5   10.60    2.30
   1  -4   5    5.60    3.30
   1  -4   5    1.50    1.30
   1   4   5    8.00    2.00
  -1   4  -5    7.10    2.50
  -1   4  -5    5.70    1.90
   1   4   5    4.90    1.90
  -2  -4  -5    2.60    1.10
   2  -4   5    0.00    1.40
   2  -4   5    3.10    3.20
   2  -4   5   -0.20    1.30
   2  -4   5    1.20    1.50
   2  -4   5   -0.90    1.80
  -2   4  -5    0.20    1.40
  -2   4  -5    1.00    2.10
   2   4   5   -0.10    1.80
   2   4   5    0.20    1.70
  -3  -4  -5   79.89    3.60
   3  -4   5   78.99    5.80
   3  -4   5   84.59    4.80
   3  -4   5   83.99    3.40
   3  -4   5   78.99    7.20
   3  -4   5   80.99    5.00
   3   4   5   73.69    5.00
  -3   4  -5   76.19    5.40
  -3   4  -5   76.79    4.60
   3   4   5   75.39    4.90
  -3   4  -5   84.29    3.60
  -4  -4  -5   20.40    2.40
   4  -4   5   20.30    4.00
   4  -4   5   25.20    3.30
   4  -4   5   22.80    3.10
   4  -4   5   23.60    5.20
  -4   4  -5   18.00    2.70
  -4   4  -5   23.50    1.50
  -4   4  -5   21.60    3.80
   4   4   5   22.20    3.50
   4   4   5   19.30    3.40
   5  -4   5   51.19    7.00
   5  -4   5   57.29    4.40
   5  -4   5   56.69    6.30
   5  -4   5   61.49    4.40
  -5  -4  -5   56.29    3.70
  -5   4  -5   60.69    5.70
   5   4   5   59.79    5.50
   5   4   5   51.79    5.10
  -5   4  -5   56.49    4.10
   6  -4   5  104.09    7.90
   6  -4   5   97.39    5.90
  -6  -4  -5  100.69    5.30
   6  -4   5  110.29    8.80
  -6   4  -5   90.69    5.40
   6   4   5  108.59    6.50
   6   4   5  104.99    7.00
  -6   4  -5  112.09    7.40
   7  -4   5   -0.50    3.50
   7  -4   5    1.80    2.00
  -7  -4  -5    3.60    2.40
   7  -4   5    5.50    3.50
   7   4   5    2.60    2.40
  -7   4  -5    5.80    2.90
   7   4   5    5.30    2.70
   8  -4   5   90.39    9.40
   8  -4   5   98.59    6.20
   8  -4   5   84.19    8.30
  -8  -4  -5   97.59    5.90
   8   4   5   99.39    7.20
  -8   4  -5  101.19    8.00
   8   4   5   82.99    7.40
   9  -4   5  188.88   11.80
   9  -4   5  214.38   12.50
  -9  -4  -5  172.28    8.10
  -9   4  -5  192.58   10.80
   9   4   5  171.98    9.70
   9   4   5  188.68   10.10
  10  -4   5    4.10    3.80
  10  -4   5   -2.40    3.20
 -10  -4  -5   -0.70    2.60
  10   4   5    0.70    2.80
 -10   4  -5   -4.90    3.60
  10   4   5   -1.00    2.80
 -11  -4  -5    2.90    3.20
  11  -4   5    5.60    4.30
  11  -4   5   -2.40    3.30
  11   4   5    3.50    3.30
 -11   4  -5   -9.80    3.30
  12  -4   5   -3.90    3.80
  12  -4   5    0.00    2.80
  12   4   5    2.90    2.70
 -12   4  -5   -3.80    4.10
  13  -4   5   35.90    7.30
  13   4   5   39.90    6.70
 -13   4  -5   35.50    7.20
  14  -4   5   25.20    6.80
 -14   4  -5    9.90    6.00
  14   4   5   10.70    4.50
  15  -4   5    9.30    5.60
 -15   4  -5    3.40    5.70
  15   4   5   12.00    5.00
  18  -5  -5    1.70    4.10
 -18  -5   5   -4.00    5.90
 -18   5   5   -0.60    5.00
  17  -5  -5  246.18   14.40
 -17  -5   5  250.07   15.30
  17   5  -5  254.57   14.10
 -17   5   5  241.78   15.10
  16  -5  -5   73.19    8.90
 -16  -5   5   73.89   10.00
 -16   5   5   70.49    9.10
  16   5  -5   63.49    8.10
 -15  -5   5   15.20    6.10
  15  -5  -5    7.90    4.10
  15   5  -5    6.90    4.00
 -15   5   5    4.30    4.40
 -14  -5   5   40.80    6.40
  14  -5  -5   28.10    5.60
 -14   5   5   28.70    6.10
  14   5  -5   29.60    5.60
 -13  -5   5  203.68   13.60
  13   5  -5  173.28   10.10
 -13   5   5  179.28    6.60
 -13   5   5  174.28   11.00
 -13   5   5  195.78    9.30
 -12  -5   5  103.89    6.50
 -12  -5   5  110.29   10.80
  12  -5  -5  106.29    8.20
  12  -5  -5  111.19    8.10
  12   5  -5  103.49    8.10
 -12   5   5  103.19    4.50
 -12   5   5  110.09    8.60
 -12   5   5  101.59    7.00
 -11  -5   5  187.78   11.00
 -11  -5   5  169.88    8.10
 -11  -5   5  176.48    8.70
  11  -5  -5  181.18   10.00
  11   5  -5  190.88   10.40
 -11   5   5  191.68    9.20
 -11   5   5  189.18    5.80
 -11   5   5  186.98   10.40
  10  -5  -5    1.90    2.90
  10  -5  -5    3.20    2.80
 -10  -5   5    5.80    4.50
 -10  -5   5    5.00    2.50
 -10   5   5    5.70    2.50
 -10   5   5    5.30    3.30
 -10   5   5    1.40    1.10
  10   5  -5    2.60    3.00
  10   5  -5    7.30    3.10
  -9  -5   5  242.58   10.70
   9  -5  -5  261.17   11.70
   9  -5  -5  259.37   12.30
  -9  -5   5  241.48   12.50
  -9   5   5  263.07   11.40
   9   5  -5  252.57   11.00
  -9   5   5  259.97    6.20
   9   5  -5  269.17   11.60
  -8  -5   5  289.87   11.70
   8  -5  -5  294.67   12.00
   8  -5  -5  303.27   13.20
  -8  -5   5  274.87   12.90
  -8   5   5  294.47   11.00
  -8   5   5  308.67   11.80
   8   5  -5  273.97   11.70
   8   5  -5  284.77   11.50
  -8   5   5  294.07    6.40
  -7  -5   5  751.32   22.60
  -7  -5   5  766.32   22.10
   7  -5  -5  754.22   23.40
   7  -5  -5  766.52   21.80
  -7   5   5  750.22   14.90
   7   5  -5  764.72   21.50
   7   5  -5  720.63   20.70
  -7   5   5  766.92   20.90
  -6  -5   5  896.31   25.30
  -6  -5   5  924.61   24.10
  -6  -5   5  932.11   25.60
   6   5  -5  948.91   24.20
  -6   5   5  941.11   18.60
  -6   5   5  933.41   23.60
   6   5  -5  936.61   24.50
  -6   5   5  913.21   18.50
  -5  -5   5  158.18    8.70
  -5  -5   5  167.18    9.00
   5  -5  -5  146.39    8.10
  -5  -5   5  161.98    7.80
   5  -5  -5  162.58    9.40
   5   5  -5  160.88    7.90
  -5   5   5  159.78    4.50
  -5   5   5  155.98    7.10
   5   5  -5  169.38    7.80
   4  -5  -5  533.65   18.70
  -4  -5   5  522.05   17.60
  -4  -5   5  518.15   15.30
  -4  -5   5  531.15   16.50
   4   5  -5  542.25   15.60
  -4   5   5  508.15   14.20
  -4   5   5  522.25   11.40
  -4   5   5  511.35   11.30
  -4   5   5  524.85   11.90
  -3  -5   5   94.49    5.70
  -3  -5   5  103.69    6.60
  -3  -5   5  108.89    6.20
  -3  -5   5  103.19    7.50
   3  -5  -5   91.19    7.60
  -3   5   5  106.19    3.90
  -3   5   5  107.99    4.20
   3   5  -5   99.09    5.80
   3   5  -5  109.19    4.90
   3   5  -5   98.89    5.80
   2  -5  -5  477.15   17.90
  -2  -5   5  500.25   14.60
  -2  -5   5  479.85   17.30
  -2  -5   5  501.75   15.20
  -2  -5   5  501.85   14.40
   2   5  -5  503.95   13.20
   2   5  -5  489.15   14.40
  -2   5   5  475.55   12.00
  -2   5   5  491.95   12.40
  -1  -5   5  260.37   10.20
  -1  -5   5  231.78    8.80
  -1  -5   5  264.97    9.60
   1  -5  -5  266.17   12.70
  -1  -5   5  246.38    9.40
  -1  -5   5  238.88   11.70
   1   5  -5  264.07    8.70
   1   5  -5  257.67    9.30
  -1   5   5  244.28    7.90
  -1   5   5  251.27    8.10
   0  -5  -5  383.26   16.00
   0  -5   5  406.86   12.10
   0  -5   5  375.36   12.20
   0  -5   5  402.26   13.40
   0  -5   5  412.06   16.00
   0   5  -5  385.36   12.10
   0   5   5  420.56   11.60
   0   5  -5  388.06   11.70
   0   5   5  402.76    9.60
   0   5   5  418.16   11.70
   1  -5   5   63.09    4.30
   1  -5   5   66.19    4.70
   1  -5   5   83.59    6.00
   1  -5   5   73.19    4.70
  -1  -5  -5   70.79    8.00
   1   5   5   66.59    4.60
   1   5   5   69.69    3.00
   1   5   5   71.39    4.50
  -1   5  -5   78.59    5.30
  -1   5  -5   68.59    4.60
   2  -5   5  363.56   15.40
   2  -5   5  337.07    9.90
   2  -5   5  289.07   12.10
   2  -5   5  343.07   11.20
   2  -5   5  369.26   11.30
  -2   5  -5  368.86   11.80
   2   5   5  323.87   11.20
   2   5   5  353.96    8.10
   2   5   5  376.26   11.80
  -2   5  -5  334.17   11.00
   3  -5   5  145.59   10.00
   3  -5   5  129.39    7.80
   3  -5   5  144.39    6.80
   3   5   5  160.28    7.50
  -3   5  -5  159.78    7.70
   3   5   5  144.59    7.30
  -3   5  -5  145.59    6.60
   3   5   5  140.29    4.40
   4  -5   5  123.59    7.70
  -4  -5  -5  113.79    4.10
   4  -5   5  105.09    8.90
   4  -5   5  128.29    6.50
   4   5   5  120.19    6.80
   4   5   5  125.79    7.00
  -4   5  -5  128.79    7.30
   4   5   5  124.29    5.90
  -4   5  -5  116.99    6.10
   5  -5   5  121.29    8.40
   5  -5   5  111.69    6.40
  -5  -5  -5  115.99    4.50
   5  -5   5  126.59    9.20
   5   5   5  112.99    7.00
  -5   5  -5  126.39    7.60
   5   5   5  128.49    7.30
  -5   5  -5  120.89    6.20
   6  -5   5    8.30    3.60
   6  -5   5    9.50    4.00
  -6  -5  -5    8.30    2.40
   6  -5   5    9.20    2.80
   6   5   5    8.40    3.20
[truncated: 541,781 more chars]
