# Supplementary material for: Crystal structure of bis­(ammonium) bis­[penta­aqua­(di­methyl­formamide)­zinc(II)] deca­vanadate tetra­hydrate
Source: Acta Crystallogr E Crystallogr Commun. 2022 Apr 5;78(Pt 5):481–4. doi: 10.1107/S2056989022003449 (PMC9069511; doi:10.1107/S2056989022003449)
Supplement: Supplementary file 2 [file e-78-00481-Isup2.hkl]

data_I                                                                          
_shelx_title ' ae_022 in P2(1)/n'                                               
_shelx_refln_list_code          4                                               
_shelx_F_calc_maximum      497.98                                               
_exptl_crystal_F_000      1512.00                                               
_reflns_d_resolution_high  0.7692                                               
                                                                                
loop_                                                                           
 _space_group_symop_operation_xyz                                               
 'x, y, z'                                                                      
 '-x+1/2, y+1/2, -z+1/2'                                                        
 '-x, -y, -z'                                                                   
 'x-1/2, -y-1/2, z-1/2'                                                         
                                                                                
_cell_length_a    15.5436                                                       
_cell_length_b     8.6538                                                       
_cell_length_c    16.7362                                                       
_cell_angle_alpha  90.000                                                       
_cell_angle_beta  108.628                                                       
_cell_angle_gamma  90.000                                                       
                                                                                
_shelx_F_squared_multiplier     1.000                                           
                                                                                
loop_                                                                           
 _refln_index_h                                                                 
 _refln_index_k                                                                 
 _refln_index_l                                                                 
 _refln_F_squared_calc                                                          
 _refln_F_squared_meas                                                          
 _refln_F_squared_sigma                                                         
 _refln_observed_status                                                         
   2   0   0      14945.91      15707.99       122.11 o                         
   4   0   0        485.16        539.84        19.22 o                         
   6   0   0      78267.70      72371.41       722.78 o                         
   8   0   0         91.05        100.98        21.84 o                         
  10   0   0       2374.06       2507.29        57.06 o                         
  12   0   0        275.56        341.56        44.35 o                         
  14   0   0       6079.81       6136.00       165.04 o                         
  16   0   0       4193.90       4069.88       186.90 o                         
  18   0   0         95.59        141.13        85.66 o                         
   1   1   0     104378.09      78997.49       830.36 o                         
   2   1   0          4.83         29.71         6.17 o                         
   3   1   0      25505.61      25807.85       125.37 o                         
   4   1   0       1645.10       1544.67        20.68 o                         
   5   1   0      19293.14      18472.11       110.66 o                         
   6   1   0        763.53        804.35        18.64 o                         
   7   1   0       9208.72       9137.27        71.45 o                         
   8   1   0        705.13        769.53        23.14 o                         
   9   1   0       7577.95       7443.84        70.21 o                         
  10   1   0        419.58        428.70        21.94 o                         
  11   1   0         22.45         26.89        15.90 o                         
  12   1   0        455.10        482.03        30.70 o                         
  13   1   0       2184.89       2385.39        65.48 o                         
  14   1   0       1361.92       1399.63        60.73 o                         
  15   1   0        279.63        306.87        44.77 o                         
  16   1   0        153.21        152.72        43.02 o                         
  17   1   0       3411.88       3508.39       128.73 o                         
  18   1   0        382.33        366.73        94.84 o                         
  19   1   0        753.42        834.59        84.75 o                         
   0   2   0         34.83         46.09         6.34 o                         
   1   2   0       9165.07       9373.63        58.14 o                         
   2   2   0      65927.55      61289.28       362.65 o                         
   3   2   0       4980.30       5045.58        44.37 o                         
   4   2   0      57086.24      51383.61       286.21 o                         
   5   2   0       1280.18       1648.82        23.00 o                         
   6   2   0       5997.92       5998.94        52.85 o                         
   7   2   0        371.74        409.07        16.73 o                         
   8   2   0       1974.79       1896.42        32.70 o                         
   9   2   0          4.47         -2.31        12.27 o                         
  10   2   0       1795.46       1847.84        41.14 o                         
  11   2   0         37.90         27.70        15.05 o                         
  12   2   0        700.21        740.96        39.13 o                         
  13   2   0        800.08        872.01        49.41 o                         
  14   2   0       1052.22       1137.81        65.52 o                         
  15   2   0         84.00         81.38        34.24 o                         
  16   2   0       1183.22       1299.57       150.49 o                         
  17   2   0        284.78        199.97        59.78 o                         
  18   2   0        496.27        648.74        75.43 o                         
   1   3   0      16956.34      15992.45        94.91 o                         
   2   3   0       7062.66       6546.43        62.35 o                         
   3   3   0       9619.48       7801.16        69.22 o                         
   4   3   0       1194.88       1056.73        22.28 o                         
   5   3   0         88.99         42.44        10.13 o                         
   6   3   0       1871.52       2225.53        31.62 o                         
   7   3   0        328.65        358.10        20.44 o                         
   8   3   0       1869.30       1813.05        46.16 o                         
   9   3   0       1910.00       1933.24        35.07 o                         
  10   3   0       6114.39       6105.68        68.56 o                         
  11   3   0       1502.42       1583.13        42.04 o                         
  12   3   0        528.60        522.25        70.44 o                         
  13   3   0          5.48          9.47        30.51 o                         
  14   3   0          0.12         -9.67        29.70 o                         
  15   3   0         27.14         20.38        35.22 o                         
  16   3   0        354.68        331.49        50.12 o                         
  17   3   0        633.31        646.07        68.23 o                         
  18   3   0        927.32        988.08        89.86 o                         
   0   4   0       3133.73       2899.04        40.79 o                         
   1   4   0       6471.92       6281.80        52.37 o                         
   2   4   0       1615.30       1469.56        27.07 o                         
   3   4   0        850.74       1038.27        23.12 o                         
   4   4   0         74.24        150.77         9.38 o                         
   5   4   0       3153.81       3087.21        39.53 o                         
   6   4   0      10931.65      11093.46        98.51 o                         
   7   4   0      10763.16      10410.88        94.10 o                         
   8   4   0        278.13        325.19        17.34 o                         
   9   4   0        431.49        437.92        23.99 o                         
  10   4   0        306.46        361.24        24.41 o                         
  11   4   0        431.25        447.29        31.88 o                         
  12   4   0        197.83        155.02        31.60 o                         
  13   4   0        186.63        128.73        32.93 o                         
  14   4   0        680.34        639.50        57.36 o                         
  15   4   0       3555.04       3462.41       121.67 o                         
  16   4   0       1013.45       1076.23       102.29 o                         
  17   4   0        549.45        618.61        72.99 o                         
   1   5   0      21070.41      19795.93       146.94 o                         
   2   5   0      49113.29      46532.89       315.97 o                         
   3   5   0       1864.90       1904.95        49.03 o                         
   4   5   0      10506.97      10461.90        97.32 o                         
   5   5   0       5100.81       5052.19        61.89 o                         
   6   5   0        551.55        565.94        21.80 o                         
   7   5   0       1990.20       2051.74        36.11 o                         
   8   5   0      15246.35      15060.99       138.66 o                         
   9   5   0       3251.82       3324.81        55.24 o                         
  10   5   0       2316.36       2417.96        61.95 o                         
  11   5   0         65.62         76.29        35.24 o                         
  12   5   0        188.17        195.14        43.80 o                         
  13   5   0        255.73        235.41        44.88 o                         
  14   5   0       1262.66       1357.59        91.04 o                         
  15   5   0         13.79        -32.43        42.87 o                         
  16   5   0       2841.40       2917.54       128.03 o                         
  17   5   0         50.87         70.52        74.18 o                         
   0   6   0      37880.18      36793.82       361.55 o                         
   1   6   0      55602.74      52584.20       352.38 o                         
   2   6   0      16978.84      16553.44       138.25 o                         
   3   6   0       1882.84       1806.26        37.52 o                         
   4   6   0       5289.34       5221.31        66.20 o                         
   5   6   0       8862.92       8890.17        98.98 o                         
   6   6   0       5276.96       5358.57        81.85 o                         
   7   6   0       6881.96       6882.35        96.86 o                         
   8   6   0          6.12         18.55        18.35 o                         
   9   6   0         73.72         55.56        23.17 o                         
  10   6   0        499.42        452.19        43.85 o                         
  11   6   0        408.04        382.56        47.87 o                         
  12   6   0        454.06        420.79        51.51 o                         
  13   6   0       1208.59       1277.19        78.51 o                         
  14   6   0        386.35        425.52        64.12 o                         
  15   6   0       2396.64       2238.30       122.10 o                         
  16   6   0       1127.03       1107.32        93.64 o                         
   1   7   0       2793.80       2865.75        59.58 o                         
   2   7   0      28810.60      28105.46       286.08 o                         
   3   7   0          0.80         10.61        14.46 o                         
   4   7   0      26422.50      26396.90       256.44 o                         
   5   7   0       1724.66       1800.70        69.56 o                         
   6   7   0       4167.36       4174.77        75.43 o                         
   7   7   0       1947.42       2050.95        56.20 o                         
   8   7   0       1520.84       1606.70        75.38 o                         
   9   7   0        281.61        224.56        37.04 o                         
  10   7   0        240.38        327.84        42.01 o                         
  11   7   0        873.32        885.91        67.77 o                         
  12   7   0        839.32        876.83        70.55 o                         
  13   7   0        919.71        934.15        81.53 o                         
  14   7   0        124.74        153.46        58.04 o                         
   0   8   0      22856.33      22410.23       353.10 o                         
   1   8   0       3525.80       3486.10        83.41 o                         
   2   8   0       2790.89       2911.84        71.58 o                         
   3   8   0         84.70         88.91        23.37 o                         
   4   8   0       7439.08       7246.49       104.89 o                         
   5   8   0      12019.85      11681.14       254.65 o                         
   6   8   0       2541.51       2507.05        83.82 o                         
   7   8   0         17.09         40.60        28.62 o                         
   8   8   0       1021.51       1066.94        82.06 o                         
   9   8   0        207.75        224.45        44.60 o                         
  10   8   0        132.88        115.86        61.91 o                         
  11   8   0         40.36        117.14        44.89 o                         
  12   8   0       1646.73       1535.08       119.57 o                         
  13   8   0       1608.06       1275.79       198.69 o                         
   1   9   0       4786.68       4790.20       112.66 o                         
   2   9   0       4135.16       4103.45        92.37 o                         
   3   9   0        434.92        428.28        39.99 o                         
   4   9   0       2549.51       2485.33        69.07 o                         
   5   9   0       1573.08       1585.16        63.46 o                         
   6   9   0         13.27        -22.57        22.57 o                         
   7   9   0        585.30        615.07        51.42 o                         
   8   9   0       3011.07       2850.00        82.94 o                         
   9   9   0       1941.81       1970.16       112.33 o                         
  10   9   0         93.43        112.71        50.21 o                         
  11   9   0        629.14        522.43        72.82 o                         
   0  10   0         57.39         60.67        39.60 o                         
   1  10   0        890.39        895.52        56.20 o                         
   2  10   0       6517.33       6213.86       127.30 o                         
   3  10   0       1153.62       1287.57        75.32 o                         
   4  10   0       4252.70       4302.82        99.11 o                         
   5  10   0         92.57        100.80        29.73 o                         
   6  10   0         64.01         58.12        29.00 o                         
   7  10   0       5028.79       4719.05       123.61 o                         
   8  10   0       3900.69       3808.88       104.38 o                         
   1  11   0        634.11        591.36        72.41 o                         
   2  11   0       2600.38       2608.05        90.01 o                         
   3  11   0      13046.99      12576.71       190.65 o                         
 -19   0   1       2766.49       2643.60       189.47 o                         
 -17   0   1          8.80         13.01        56.74 o                         
 -15   0   1        267.27        354.50        50.43 o                         
 -13   0   1       1300.89       1508.21        73.06 o                         
 -11   0   1       6171.49       6261.64       108.14 o                         
  -9   0   1        575.42        619.91        33.91 o                         
  -7   0   1        977.04        893.46        36.01 o                         
  -5   0   1      39881.40      38276.20       320.28 o                         
  -3   0   1      15028.16      14192.70       114.58 o                         
   1   0   1      39024.86      37603.29       374.11 o                         
   3   0   1      36852.14      35910.91       254.89 o                         
   5   0   1      14238.14      14161.51       135.59 o                         
   7   0   1     164891.20     147664.02      2280.78 o                         
   9   0   1       9397.50       9825.54       146.20 o                         
  11   0   1       1721.36       1814.37        72.60 o                         
  13   0   1       8329.08       8371.50       158.81 o                         
  15   0   1         19.40         27.01        60.21 o                         
  17   0   1       1667.08       1926.24       158.43 o                         
 -19   1   1        607.75        626.84        78.15 o                         
 -18   1   1       5521.41       5566.67       170.52 o                         
 -17   1   1       1447.56       1556.33        86.91 o                         
 -16   1   1       3049.30       3051.26        98.28 o                         
 -15   1   1        266.80        264.82        39.41 o                         
 -14   1   1        733.07        722.11        46.07 o                         
 -13   1   1        198.94        186.16        31.01 o                         
 -12   1   1          2.87         21.63        19.98 o                         
 -11   1   1        424.76        466.94        26.89 o                         
 -10   1   1       2229.82       2246.70        34.14 o                         
  -9   1   1       4439.54       4596.26        48.01 o                         
  -8   1   1       9834.26       9830.88        76.34 o                         
  -7   1   1        908.20        973.20        20.16 o                         
  -6   1   1      11997.76      12290.84        80.61 o                         
  -5   1   1       2582.95       2689.71        25.67 o                         
  -4   1   1      10008.64      10062.04        63.27 o                         
  -3   1   1       1108.14       1135.58        11.65 o                         
  -2   1   1      27777.31      26523.15       137.94 o                         
  -1   1   1          2.10         11.40         3.99 o                         
   0   1   1      12624.07      13533.60        66.23 o                         
   1   1   1       1087.02       1151.53         9.81 o                         
   2   1   1       2907.96       2573.26        20.37 o                         
   3   1   1      13711.21      13660.40        79.28 o                         
   4   1   1       1534.89       1559.59        22.27 o                         
   5   1   1      58323.43      56022.18       312.96 o                         
   6   1   1       2882.37       2815.42        33.86 o                         
   7   1   1      55315.32      54593.62       344.77 o                         
   8   1   1      40684.21      41126.10       269.03 o                         
   9   1   1      10917.36      10952.65        97.17 o                         
  10   1   1       5008.65       5136.06        67.15 o                         
  11   1   1       4935.24       5010.36        70.06 o                         
  12   1   1          6.52         15.17        19.07 o                         
  13   1   1        394.64        424.91        43.96 o                         
  14   1   1       6619.03       6854.97       134.45 o                         
  15   1   1        310.81        356.11        43.21 o                         
  16   1   1       2997.22       2906.54       116.26 o                         
  17   1   1        881.98        843.02        81.06 o                         
  18   1   1        164.03        128.03        54.38 o                         
 -19   2   1        511.26        440.28        82.32 o                         
 -18   2   1       3015.29       2933.12       124.67 o                         
 -17   2   1       1763.95       1764.24       108.92 o                         
 -16   2   1         36.44         58.32        42.36 o                         
 -15   2   1        752.37        798.29        58.86 o                         
 -14   2   1        294.82        394.40        60.26 o                         
 -13   2   1        468.33        493.28        39.52 o                         
 -12   2   1        249.43        290.63        26.30 o                         
 -11   2   1        343.05        411.20        27.74 o                         
 -10   2   1       2921.41       2857.10        44.06 o                         
  -9   2   1        971.22        988.23        28.74 o                         
  -8   2   1       1079.13       1086.15        25.65 o                         
  -7   2   1       4898.04       4811.62        52.53 o                         
  -6   2   1       4883.38       5054.28        49.23 o                         
  -5   2   1        911.33        809.96        17.57 o                         
  -4   2   1       1846.53       1773.47        20.44 o                         
  -3   2   1       6424.70       6649.85        48.18 o                         
  -2   2   1         44.86         35.39         4.69 o                         
  -1   2   1       6792.85       6575.23        44.06 o                         
   0   2   1        289.53        383.04        11.15 o                         
   1   2   1      37777.30      36572.24       204.27 o                         
   2   2   1         95.14        119.78         6.54 o                         
   3   2   1      40628.04      37575.17       204.72 o                         
   4   2   1       3492.10       4382.74        37.49 o                         
   5   2   1       1954.76       1802.02        25.05 o                         
   6   2   1      14435.15      14088.18       100.62 o                         
   7   2   1         82.63        113.96        11.26 o                         
   8   2   1       2680.97       2725.50        39.13 o                         
   9   2   1       8234.96       8078.04        81.78 o                         
  10   2   1       3367.50       3420.10        52.08 o                         
  11   2   1       6358.31       6435.15        91.66 o                         
  12   2   1       1780.51       1844.96        60.34 o                         
  13   2   1       1848.60       1988.61        77.52 o                         
  14   2   1        309.33        260.63        42.09 o                         
  15   2   1         65.49         36.36        38.43 o                         
  16   2   1       1646.71       1756.11       104.29 o                         
  17   2   1       4670.90       4338.10       164.51 o                         
  18   2   1         99.22         -6.11        50.67 o                         
 -18   3   1       1416.37       1527.65       119.57 o                         
 -17   3   1        419.74        389.90        60.18 o                         
 -16   3   1        512.50        496.47        55.29 o                         
 -15   3   1        834.51        694.36        57.74 o                         
 -14   3   1         61.86         67.40        35.25 o                         
 -13   3   1          8.55        -27.21        27.21 o                         
 -12   3   1          8.91          9.57        19.84 o                         
 -11   3   1        516.78        579.18        29.49 o                         
 -10   3   1         24.99         22.77        13.03 o                         
  -9   3   1       3808.59       3904.78        49.01 o                         
  -8   3   1      10355.36      10174.29        87.43 o                         
  -7   3   1       2962.51       3124.44        42.14 o                         
  -6   3   1        704.16        744.52        22.39 o                         
  -5   3   1          3.91          0.29         9.94 o                         
  -4   3   1       1932.29       1904.09        26.53 o                         
  -3   3   1         17.80         15.37         6.60 o                         
  -2   3   1       2202.64       2223.46        26.54 o                         
  -1   3   1       1109.85       1095.43        15.04 o                         
   0   3   1       4513.35       4464.78        36.79 o                         
   1   3   1      17397.45      16317.52       107.04 o                         
   2   3   1       7061.04       6057.52        50.59 o                         
   3   3   1        291.77        309.25        12.20 o                         
   4   3   1        430.09        236.52        11.50 o                         
   5   3   1       1074.02       1308.70        22.29 o                         
   6   3   1       2705.34       2558.32        34.37 o                         
   7   3   1       1566.31       1625.59        28.76 o                         
   8   3   1       1996.67       1964.10        32.95 o                         
   9   3   1       9728.97       9818.16        94.31 o                         
  10   3   1      12180.95      12038.20       117.44 o                         
  11   3   1        700.49        673.60        41.18 o                         
  12   3   1        719.18        756.73        57.04 o                         
  13   3   1         43.81         70.71        29.48 o                         
  14   3   1       5525.27       5452.98       164.29 o                         
  15   3   1       2045.50       2109.57        91.46 o                         
  16   3   1       1121.31       1015.01        71.78 o                         
  17   3   1        165.67        184.56        75.81 o                         
  18   3   1        122.66        116.83        77.59 o                         
 -18   4   1        361.35        388.24        79.31 o                         
 -17   4   1         57.47         -1.84        42.02 o                         
 -16   4   1         76.23        151.61        68.55 o                         
 -15   4   1         19.58         49.25        38.71 o                         
 -14   4   1       2956.39       2963.37        91.88 o                         
 -13   4   1          7.76        -15.82        24.43 o                         
 -12   4   1       1944.48       2081.17        67.44 o                         
 -11   4   1       1291.69       1293.11        52.08 o                         
 -10   4   1         30.62         46.40        15.60 o                         
  -9   4   1       3059.72       2887.12        47.18 o                         
  -8   4   1        377.20        404.46        18.25 o                         
  -7   4   1       2274.88       2238.75        32.19 o                         
  -6   4   1       2586.58       2354.29        32.97 o                         
  -5   4   1       5961.65       5843.78        55.35 o                         
  -4   4   1        667.77        662.31        16.82 o                         
  -3   4   1        284.27        306.71        13.45 o                         
  -2   4   1        621.97        569.97        18.56 o                         
  -1   4   1       1100.08       1069.02        17.98 o                         
   0   4   1       2449.67       2484.05        27.22 o                         
   1   4   1        712.12        882.96        21.91 o                         
   2   4   1       5644.42       6635.69        60.95 o                         
   3   4   1        142.96        252.94        15.79 o                         
   4   4   1       2770.57       2648.56        34.03 o                         
   5   4   1        402.16        536.71        19.09 o                         
   6   4   1       2259.87       2270.04        31.06 o                         
   7   4   1       1368.33       1337.21        25.52 o                         
   8   4   1       6121.79       5942.48        57.93 o                         
   9   4   1          6.47         24.12        14.16 o                         
  10   4   1       2480.33       2559.19        57.43 o                         
  11   4   1       1719.43       1734.64        60.71 o                         
  12   4   1        551.64        543.59        49.07 o                         
  13   4   1       4292.46       4394.78        99.88 o                         
  14   4   1        565.43        591.52        58.66 o                         
  15   4   1        853.21        893.62        78.24 o                         
  16   4   1        926.12       1039.94        85.86 o                         
  17   4   1        666.83        675.43        91.71 o                         
 -17   5   1       1167.37       1088.43       151.74 o                         
 -16   5   1         34.21         76.24        49.16 o                         
 -15   5   1        255.66        233.84        61.66 o                         
 -14   5   1        470.19        486.62        60.17 o                         
 -13   5   1        731.90        694.77        59.13 o                         
 -12   5   1       1601.03       1659.44        85.30 o                         
 -11   5   1       4364.27       4364.49        85.62 o                         
 -10   5   1       2880.10       2829.24        57.14 o                         
  -9   5   1        470.56        483.39        26.58 o                         
  -8   5   1        738.28        715.87        24.57 o                         
  -7   5   1       8182.50       8398.23        84.46 o                         
  -6   5   1        387.31        385.55        15.51 o                         
  -5   5   1         13.21         20.41         7.27 o                         
  -4   5   1        147.10        137.31        13.09 o                         
  -3   5   1       9323.78       9231.26        87.02 o                         
  -2   5   1      22311.94      21531.27       139.19 o                         
  -1   5   1          4.75         12.15         7.51 o                         
   0   5   1        250.83        245.61        12.44 o                         
   1   5   1       1519.94       1621.44        35.49 o                         
   2   5   1      13283.47      13319.55       112.49 o                         
   3   5   1       1650.54       1842.56        33.76 o                         
   4   5   1       6343.65       6219.77        65.59 o                         
   5   5   1        308.95        314.59        18.64 o                         
   6   5   1       5264.01       5068.73        56.80 o                         
   7   5   1       2675.61       2691.08        42.07 o                         
   8   5   1      20961.17      20957.31       179.00 o                         
   9   5   1      21070.72      20896.48       218.51 o                         
  10   5   1       3108.03       3069.04        82.95 o                         
  11   5   1          3.76         30.08        27.88 o                         
  12   5   1         39.16         71.92        34.18 o                         
  13   5   1        825.34        931.30        68.59 o                         
  14   5   1       1503.04       1338.57        91.07 o                         
  15   5   1       2871.66       3080.82       121.88 o                         
  16   5   1         72.82         -0.41        46.21 o                         
 -16   6   1       1059.33       1196.75        97.41 o                         
 -15   6   1          3.90        -16.69        44.17 o                         
 -14   6   1        261.05        181.31        52.27 o                         
 -13   6   1        194.89        173.65        42.75 o                         
 -12   6   1       4432.27       4248.21       115.75 o                         
 -11   6   1        942.24        980.98        66.09 o                         
 -10   6   1        367.49        346.63        41.25 o                         
  -9   6   1          0.50        -16.00        16.00 o                         
  -8   6   1          2.02          1.77        17.82 o                         
  -7   6   1       1191.44       1212.78        42.83 o                         
  -6   6   1       3603.11       3744.73        59.39 o                         
  -5   6   1       7152.89       7281.66        87.11 o                         
  -4   6   1      15519.93      15464.42       144.97 o                         
  -3   6   1       5758.20       5923.37        69.18 o                         
  -2   6   1       6246.65       6171.73        88.47 o                         
  -1   6   1      14557.64      14436.69       115.26 o                         
   0   6   1         54.22         72.78        13.80 o                         
   1   6   1      14828.37      14571.31       130.27 o                         
   2   6   1       1106.58       1083.60        33.13 o                         
   3   6   1      20144.70      19877.79       160.38 o                         
   4   6   1        302.05        335.49        22.60 o                         
   5   6   1      10716.51      10385.29       122.09 o                         
   6   6   1       7743.57       7814.35       109.10 o                         
   7   6   1       7208.25       7132.37       105.61 o                         
   8   6   1       3722.51       3609.57        79.50 o                         
   9   6   1       6843.17       6957.21       124.95 o                         
  10   6   1       5004.91       4924.33       116.24 o                         
  11   6   1         71.69        155.58        50.58 o                         
  12   6   1       7328.35       7501.47       158.38 o                         
  13   6   1          2.58         15.15        34.20 o                         
  14   6   1        155.27         67.09        48.54 o                         
  15   6   1          5.34        -38.50        46.01 o                         
 -15   7   1         16.72        -42.99        66.87 o                         
 -14   7   1        458.61        501.78        71.20 o                         
 -13   7   1         34.77         58.13        46.91 o                         
 -12   7   1         75.26        118.41        48.89 o                         
 -11   7   1         98.17        211.33        60.38 o                         
 -10   7   1         66.25         50.70        32.36 o                         
  -9   7   1       3824.01       3819.34        90.04 o                         
  -8   7   1        224.72        243.60        28.52 o                         
  -7   7   1        433.97        464.41        36.40 o                         
  -6   7   1       6418.71       6147.07        96.42 o                         
  -5   7   1         33.94         52.79        16.91 o                         
  -4   7   1        191.06        217.78        19.75 o                         
  -3   7   1      14333.53      14272.04       129.97 o                         
  -2   7   1       2689.95       2722.41        51.39 o                         
  -1   7   1         17.61         34.67        12.31 o                         
   0   7   1       1500.21       1553.62        38.16 o                         
   1   7   1        375.30        407.81        24.08 o                         
   2   7   1       1436.26       1454.53        42.26 o                         
   3   7   1        488.14        408.49        34.46 o                         
   4   7   1       1043.08       1060.37        60.80 o                         
   5   7   1      14521.26      14276.28       167.61 o                         
   6   7   1         59.09         62.61        28.15 o                         
   7   7   1       7474.96       7395.31       131.11 o                         
   8   7   1         42.76         76.78        33.46 o                         
   9   7   1        759.02        771.11        55.29 o                         
  10   7   1        422.05        400.90        47.05 o                         
  11   7   1       7240.55       6900.90       153.08 o                         
  12   7   1       3536.79       3602.13       147.68 o                         
  13   7   1       2149.68       2135.69       119.45 o                         
  14   7   1        684.05        675.25        92.71 o                         
 -13   8   1          3.33        -10.74        53.55 o                         
 -12   8   1          4.93        -27.83        39.69 o                         
 -11   8   1        792.30        800.76        68.62 o                         
 -10   8   1       2581.44       2374.69        89.37 o                         
  -9   8   1        513.54        512.25        46.70 o                         
  -8   8   1        396.16        325.73        39.04 o                         
  -7   8   1        913.97        952.09        44.54 o                         
  -6   8   1       2832.62       2859.76        68.49 o                         
  -5   8   1        199.22        180.72        24.86 o                         
  -4   8   1        417.15        408.53        29.43 o                         
  -3   8   1        547.14        621.91        40.46 o                         
  -2   8   1          4.67        -13.10        20.19 o                         
  -1   8   1       7582.56       7602.24       134.82 o                         
   0   8   1       8267.29       8083.77       125.67 o                         
   1   8   1       8107.37       7969.07       124.77 o                         
   2   8   1       1249.90       1279.17        58.67 o                         
   3   8   1       8262.10       8418.60       130.46 o                         
   4   8   1       1224.81       1248.31        52.89 o                         
   5   8   1       1754.18       1738.40        72.29 o                         
   6   8   1       5123.84       5156.20       122.63 o                         
   7   8   1       7509.18       7701.29       141.05 o                         
   8   8   1          3.04        -29.71        29.71 o                         
   9   8   1        641.84        832.86        65.96 o                         
  10   8   1        517.95        489.16        56.44 o                         
  11   8   1        620.70        593.83        72.71 o                         
  12   8   1       3836.76       3670.56       165.58 o                         
  13   8   1        715.24        722.85        81.06 o                         
 -11   9   1        310.44        154.44        56.42 o                         
 -10   9   1       1228.08       1360.17       118.06 o                         
  -9   9   1        701.19        784.62        69.11 o                         
  -8   9   1        679.97        626.63        87.82 o                         
  -7   9   1       2613.59       2781.17        76.37 o                         
  -6   9   1        649.54        682.54        47.65 o                         
  -5   9   1       1490.78       1478.90        58.61 o                         
  -4   9   1        300.38        288.85        34.00 o                         
  -3   9   1       1058.89       1097.93        55.03 o                         
  -2   9   1        743.86        732.70        46.91 o                         
  -1   9   1        704.85        773.96        48.80 o                         
   0   9   1       1392.26       1399.98        73.22 o                         
   1   9   1       1698.26       1705.42        66.44 o                         
   2   9   1       3078.03       2865.54        82.34 o                         
   3   9   1        842.31        803.06        46.60 o                         
   4   9   1       1635.68       1781.08        64.30 o                         
   5   9   1        434.26        483.98        38.41 o                         
   6   9   1        359.04        400.45        43.01 o                         
   7   9   1       4198.22       3936.32       154.29 o                         
   8   9   1        622.52        674.12        66.92 o                         
   9   9   1       4236.31       4311.60       146.91 o                         
  10   9   1        923.28        984.98        89.98 o                         
  11   9   1         62.42         -7.26        65.38 o                         
  -9  10   1         76.85        117.92        81.32 o                         
  -8  10   1        339.58        413.71        44.88 o                         
  -7  10   1        642.36        587.69        51.82 o                         
  -6  10   1       2384.13       2252.61       108.01 o                         
  -5  10   1       5142.98       5041.73       113.23 o                         
  -4  10   1       2985.87       2916.16        87.42 o                         
  -3  10   1       1075.98       1009.13        57.25 o                         
  -2  10   1          6.59         46.49        27.49 o                         
  -1  10   1        111.59        128.06        32.48 o                         
   0  10   1         75.33         89.65        28.40 o                         
   1  10   1       3766.16       3704.78        97.92 o                         
   2  10   1        271.63        210.33        35.87 o                         
   3  10   1       1215.08       1236.43        63.25 o                         
   4  10   1        152.62        157.47        33.39 o                         
   5  10   1       1327.77       1269.64        61.06 o                         
   6  10   1        604.32        568.22        47.42 o                         
   7  10   1        615.51        547.34        44.48 o                         
   8  10   1       2036.22       2149.56       121.16 o                         
  -4  11   1        704.48        706.80        53.91 o                         
  -3  11   1       3550.40       3730.18       101.72 o                         
  -2  11   1        213.92        246.17        40.43 o                         
  -1  11   1         61.92         14.66        30.18 o                         
   0  11   1       3413.98       3288.80        92.86 o                         
   1  11   1       1484.94       1361.97        82.31 o                         
   2  11   1       4042.51       3944.91       112.84 o                         
   3  11   1        269.80        212.69        39.49 o                         
 -18   0   2       1415.84       1556.58       138.77 o                         
 -16   0   2       5015.41       4921.16       151.75 o                         
 -14   0   2      10440.22      10271.98       213.70 o                         
 -12   0   2       3523.42       3658.18        85.91 o                         
 -10   0   2      14329.46      14613.12       162.88 o                         
  -8   0   2      21869.77      21730.27       227.15 o                         
  -6   0   2       1704.75       1885.26        30.35 o                         
  -4   0   2      14718.02      14882.97       124.74 o                         
  -2   0   2      29160.85      28223.19       196.49 o                         
   0   0   2      40552.11      38746.09       338.46 o                         
   2   0   2      17492.37      17345.82       139.27 o                         
   4   0   2         13.39          7.92        10.16 o                         
   6   0   2     247987.27     206959.27      3858.09 o                         
   8   0   2       2002.80       2064.17        51.11 o                         
  10   0   2       1418.31       1493.66        50.36 o                         
  12   0   2       9273.53       9403.39       165.66 o                         
  14   0   2         12.80         63.70        80.95 o                         
  16   0   2       2665.24       2681.30       182.16 o                         
  18   0   2        161.04         -8.79       119.27 o                         
 -19   1   2        671.95        564.92        70.53 o                         
 -18   1   2       7821.44       7683.76       352.69 o                         
 -17   1   2       1385.22       1524.20        87.83 o                         
 -16   1   2       8534.56       8621.16       187.41 o                         
 -15   1   2         30.71         13.20        30.21 o                         
 -14   1   2       4157.14       4128.53       135.76 o                         
 -13   1   2       2521.69       2529.73        68.90 o                         
 -12   1   2         11.68         18.98        15.73 o                         
 -11   1   2      17499.31      17412.88       134.23 o                         
 -10   1   2       3182.13       3031.06        46.11 o                         
  -9   1   2       3852.23       3905.42        42.62 o                         
  -8   1   2        676.20        628.78        17.14 o                         
  -7   1   2       9351.91       8994.05        67.50 o                         
  -6   1   2        568.87        631.51        14.81 o                         
  -5   1   2       5511.84       5863.08        44.01 o                         
  -4   1   2        400.88        460.63         9.76 o                         
  -3   1   2      18822.50      18516.70        90.86 o                         
  -2   1   2         76.00         97.73         7.18 o                         
  -1   1   2        812.81        997.92        10.34 o                         
   0   1   2       2262.45       2264.20        19.30 o                         
   1   1   2      11843.06      11260.75        72.02 o                         
   2   1   2       2506.34       2466.17        26.24 o                         
   3   1   2      23030.53      23364.06       150.90 o                         
   4   1   2       8022.72       7924.83        63.40 o                         
   5   1   2      15114.81      14491.23       104.04 o                         
   6   1   2       9624.04      10203.24       101.60 o                         
   7   1   2      65722.78      63281.31       391.23 o                         
   8   1   2      20391.30      20177.15       156.45 o                         
   9   1   2       7390.29       7302.84        77.78 o                         
  10   1   2      29245.94      28882.92       247.09 o                         
  11   1   2       7413.99       7502.21       102.29 o                         
  12   1   2       4429.17       4750.61        76.75 o                         
  13   1   2       4749.19       5069.36       111.43 o                         
  14   1   2       8150.69       8307.67       150.79 o                         
  15   1   2        961.67       1112.15        65.70 o                         
  16   1   2       5922.63       6016.90       210.66 o                         
  17   1   2        285.12        217.20        59.53 o                         
  18   1   2        312.98        294.53        67.08 o                         
 -19   2   2       1019.23        938.70        85.03 o                         
 -18   2   2        726.73        886.59       102.30 o                         
 -17   2   2       9107.55       9299.06       197.01 o                         
 -16   2   2       1199.87       1253.93       119.54 o                         
 -15   2   2       6634.12       6562.64       135.52 o                         
 -14   2   2       7220.50       7418.68       122.61 o                         
 -13   2   2        147.67        239.48        32.24 o                         
 -12   2   2        109.61        115.77        20.59 o                         
 -11   2   2        622.59        639.54        25.23 o                         
 -10   2   2      14137.96      14027.68       117.89 o                         
  -9   2   2       1197.49       1134.92        27.18 o                         
  -8   2   2      12152.33      12220.14        92.71 o                         
  -7   2   2       4483.93       4437.66        45.92 o                         
  -6   2   2         29.41         58.14         9.64 o                         
  -5   2   2        925.78        910.47        16.02 o                         
  -4   2   2       1472.96       1551.76        18.19 o                         
  -3   2   2        521.49        535.26        17.99 o                         
  -2   2   2       6223.77       6377.65        53.33 o                         
  -1   2   2        646.32        597.46        11.34 o                         
   0   2   2      15221.06      14890.40        91.10 o                         
   1   2   2       4676.19       4767.52        35.37 o                         
   2   2   2      22340.80      21547.40       126.38 o                         
   3   2   2         26.24         31.85         6.10 o                         
   4   2   2       9706.01       9427.13        75.52 o                         
   5   2   2       6446.69       5983.59        63.76 o                         
   6   2   2      26005.24      26191.11       189.61 o                         
   7   2   2         57.16         84.84        10.69 o                         
   8   2   2      16468.50      15970.68       124.35 o                         
   9   2   2       8740.40       8531.86        89.22 o                         
  10   2   2      13973.51      13855.00       124.41 o                         
  11   2   2        845.59        949.83        51.58 o                         
  12   2   2      24612.45      24536.53       269.19 o                         
  13   2   2        229.78        349.16        47.20 o                         
  14   2   2        107.08         85.80        42.60 o                         
  15   2   2       3398.63       3540.77       104.49 o                         
  16   2   2        423.44        470.66        64.99 o                         
  17   2   2       2620.49       2650.08       149.66 o                         
  18   2   2        210.17        120.53        77.31 o                         
 -18   3   2        467.62        405.87        64.21 o                         
 -17   3   2        973.65       1010.31        79.75 o                         
 -16   3   2        884.33        925.91        66.45 o                         
 -15   3   2       2054.96       2180.13        86.03 o                         
 -14   3   2        134.53        117.97        36.29 o                         
 -13   3   2       3213.97       3370.12        80.12 o                         
 -12   3   2       8066.02       7853.62       105.91 o                         
 -11   3   2       3517.74       3507.29        58.57 o                         
 -10   3   2       2821.53       2842.01        49.30 o                         
  -9   3   2        372.92        403.16        20.63 o                         
  -8   3   2         49.37         51.17        10.06 o                         
  -7   3   2       1203.98       1215.70        22.73 o                         
  -6   3   2        933.43        903.00        19.35 o                         
  -5   3   2       7908.35       7570.44        65.12 o                         
  -4   3   2       3780.30       3745.44        48.76 o                         
  -3   3   2          1.88         26.76         6.03 o                         
  -2   3   2       5253.77       5390.20        43.67 o                         
  -1   3   2       1050.50        950.14        19.23 o                         
   0   3   2        401.16        395.72        13.69 o                         
   1   3   2       1411.64       1477.63        21.08 o                         
   2   3   2       1134.51       1481.95        19.31 o                         
   3   3   2       4917.00       4081.49        37.05 o                         
   4   3   2        527.83        472.59        14.73 o                         
   5   3   2        987.77        933.48        16.86 o                         
   6   3   2       5261.82       5576.03        58.18 o                         
   7   3   2       2397.11       2266.79        46.63 o                         
   8   3   2      21832.41      21627.21       182.28 o                         
   9   3   2      37695.62      37927.98       292.12 o                         
  10   3   2       3842.67       3788.57        64.03 o                         
  11   3   2        123.25        119.01        26.69 o                         
  12   3   2       4099.26       3936.60        90.13 o                         
  13   3   2        956.26       1115.19        56.26 o                         
  14   3   2       3866.98       3774.54       105.37 o                         
  15   3   2       1624.65       1516.73        80.47 o                         
  16   3   2         99.75         98.27        41.93 o                         
  17   3   2         91.39        -48.47        48.47 o                         
 -18   4   2        248.09        284.05        71.44 o                         
 -17   4   2       5692.32       5696.27       188.03 o                         
 -16   4   2         84.96         74.34        46.89 o                         
 -15   4   2       2261.77       2265.76       137.25 o                         
 -14   4   2       6325.33       6431.51       135.37 o                         
 -13   4   2       7097.14       6983.83       135.86 o                         
 -12   4   2         84.32         93.35        20.81 o                         
 -11   4   2        822.32        868.32        35.48 o                         
 -10   4   2       3044.37       3023.17        53.30 o                         
  -9   4   2      11292.61      11269.76       104.13 o                         
  -8   4   2       2161.63       2147.70        31.93 o                         
  -7   4   2       1603.76       1577.95        25.13 o                         
  -6   4   2       6078.77       6007.84        59.37 o                         
  -5   4   2        424.49        443.93        16.64 o                         
  -4   4   2       3979.72       3863.48        41.92 o                         
  -3   4   2       1840.71       1790.83        25.12 o                         
  -2   4   2        862.86        860.61        17.92 o                         
  -1   4   2       6071.64       6200.71        50.21 o                         
   0   4   2       4894.99       4801.60        47.30 o                         
   1   4   2       6386.04       5928.22        58.78 o                         
   2   4   2       1947.97       1820.01        32.80 o                         
   3   4   2         29.59         41.89        10.51 o                         
   4   4   2        152.85        101.04        10.81 o                         
   5   4   2       3832.77       3769.91        45.32 o                         
   6   4   2       1577.59       1579.79        25.14 o                         
   7   4   2      20012.09      19559.11       157.27 o                         
   8   4   2       7925.89       7803.78        90.77 o                         
   9   4   2       7140.86       7160.72        96.09 o                         
  10   4   2         94.70         80.10        35.67 o                         
  11   4   2       2098.80       2041.53        68.96 o                         
  12   4   2       5654.19       5559.48       110.58 o                         
  13   4   2      17585.13      16935.36       240.63 o                         
  14   4   2        570.54        620.13        66.52 o                         
  15   4   2       4658.35       4499.32       164.01 o                         
  16   4   2        192.12        143.44        86.82 o                         
  17   4   2        235.41        151.47        62.75 o                         
 -17   5   2         12.78        -43.99        43.99 o                         
 -16   5   2        585.99        548.44        68.71 o                         
 -15   5   2       1712.82       1790.51       103.46 o                         
 -14   5   2        234.85        299.47        53.42 o                         
 -13   5   2       1263.85       1446.61        74.43 o                         
 -12   5   2      11884.48      11678.93       241.56 o                         
 -11   5   2       1754.98       1794.13        47.38 o                         
 -10   5   2       6326.23       6392.11        82.48 o                         
  -9   5   2        153.24        142.56        18.14 o                         
  -8   5   2       1631.15       1630.33        36.16 o                         
  -7   5   2       1046.92       1034.86        27.28 o                         
  -6   5   2       3644.69       3725.43        45.19 o                         
  -5   5   2        128.47        133.41        16.62 o                         
  -4   5   2      12449.53      12371.28        94.25 o                         
  -3   5   2         21.98         32.90         8.23 o                         
  -2   5   2       4256.15       4314.22        40.53 o                         
  -1   5   2        167.43        173.63        12.46 o                         
   0   5   2        226.78        241.69        12.17 o                         
   1   5   2       1899.70       1935.81        36.53 o                         
   2   5   2       6838.53       6613.75        74.33 o                         
   3   5   2       1101.12       1152.01        31.33 o                         
   4   5   2      12290.29      12057.48       115.03 o                         
   5   5   2      10388.01      10173.40        95.95 o                         
   6   5   2        459.59        454.77        21.08 o                         
   7   5   2       1366.92       1331.92        33.11 o                         
   8   5   2      45665.39      44609.89       362.03 o                         
   9   5   2       4143.80       4159.28        93.16 o                         
  10   5   2       5417.92       5445.09       121.56 o                         
  11   5   2       7287.03       7232.74       163.83 o                         
  12   5   2       1064.19       1195.88        97.85 o                         
  13   5   2       2989.07       3045.91       131.44 o                         
  14   5   2      10639.07      10743.96       222.82 o                         
  15   5   2        835.42        651.74        86.63 o                         
  16   5   2        180.49        105.84        63.06 o                         
 -16   6   2        986.85        856.73       138.68 o                         
 -15   6   2       6797.01       6625.66       176.60 o                         
 -14   6   2         50.36         56.55        43.58 o                         
 -13   6   2        515.04        426.18        53.01 o                         
 -12   6   2        587.30        633.80        78.25 o                         
 -11   6   2        267.77        322.19        31.91 o                         
 -10   6   2        703.56        747.51        38.05 o                         
  -9   6   2       8709.27       8887.56       110.30 o                         
  -8   6   2       1922.96       1925.24        45.49 o                         
  -7   6   2       4776.69       4752.07        72.41 o                         
  -6   6   2       2060.58       1961.91        54.50 o                         
  -5   6   2       2663.54       2698.10        42.25 o                         
  -4   6   2        721.39        734.86        22.86 o                         
  -3   6   2       1892.57       1819.97        31.77 o                         
  -2   6   2       1681.72       1689.73        34.92 o                         
  -1   6   2      11219.95      11143.62        89.46 o                         
   0   6   2        469.99        490.86        19.49 o                         
   1   6   2       3420.30       3410.02        58.54 o                         
   2   6   2        298.66        337.76        22.35 o                         
   3   6   2       1615.47       1590.84        39.76 o                         
   4   6   2        765.70        809.89        36.42 o                         
   5   6   2      34881.18      34431.23       317.34 o                         
   6   6   2      12645.53      12343.30       168.47 o                         
   7   6   2       5982.69       6022.79       112.28 o                         
   8   6   2       4256.94       4093.18       146.97 o                         
   9   6   2          6.00         41.39        32.33 o                         
  10   6   2       7449.36       7763.85       153.25 o                         
  11   6   2       8763.85       9081.48       338.32 o                         
  12   6   2        905.20        980.28        86.95 o                         
  13   6   2         25.63        105.30        47.64 o                         
  14   6   2         71.15         93.18        56.86 o                         
  15   6   2          8.03        -20.90        47.26 o                         
 -15   7   2        344.68        361.22        69.30 o                         
 -14   7   2       5027.93       4668.20       307.43 o                         
 -13   7   2        268.24        250.52        45.41 o                         
 -12   7   2       3277.34       3016.59       102.46 o                         
 -11   7   2         10.90         17.42        35.85 o                         
 -10   7   2       5684.51       5645.35        94.70 o                         
  -9   7   2       2888.81       2728.50        62.99 o                         
  -8   7   2        423.23        450.43        31.58 o                         
  -7   7   2        439.76        466.08        25.79 o                         
  -6   7   2       5071.37       4967.81        88.76 o                         
  -5   7   2       2954.11       2914.03        48.79 o                         
  -4   7   2       1584.67       1590.80        38.85 o                         
  -3   7   2         97.44         93.77        16.84 o                         
  -2   7   2       2257.03       2247.32        45.47 o                         
  -1   7   2       1101.45       1082.57        30.06 o                         
   0   7   2         57.91         38.39        17.10 o                         
   1   7   2       1888.89       1850.74        47.95 o                         
   2   7   2       9795.80       9596.81       126.44 o                         
   3   7   2        409.84        502.05        39.16 o                         
   4   7   2      44285.23      43064.40       419.69 o                         
   5   7   2       4743.39       4572.88        97.55 o                         
   6   7   2       8591.97       8825.13       143.04 o                         
   7   7   2        555.30        608.59        50.95 o                         
   8   7   2        307.01        306.13        46.01 o                         
   9   7   2        610.88        504.91        57.94 o                         
  10   7   2      27086.05      26403.14       340.91 o                         
  11   7   2       1871.30       1772.28       118.17 o                         
  12   7   2       8972.67       8500.84       201.38 o                         
  13   7   2          5.00        -41.22        41.22 o                         
  14   7   2          8.98         28.67        78.32 o                         
 -13   8   2       2974.05       2849.42       112.16 o                         
 -12   8   2        216.26        127.04        45.86 o                         
 -11   8   2       3781.38       3676.16       115.15 o                         
 -10   8   2         40.82         15.84        29.64 o                         
  -9   8   2       1006.80        949.85        58.23 o                         
  -8   8   2        673.60        709.89        38.51 o                         
  -7   8   2       3150.64       3092.18        69.50 o                         
  -6   8   2        496.50        507.86        30.28 o                         
  -5   8   2        435.86        471.67        29.73 o                         
  -4   8   2        369.79        350.93        28.65 o                         
  -3   8   2       1318.93       1363.39        63.04 o                         
  -2   8   2        994.32       1033.23        49.60 o                         
  -1   8   2        537.22        594.79        39.95 o                         
   0   8   2        884.18        938.56        50.64 o                         
   1   8   2       8139.88       8156.47       133.51 o                         
   2   8   2        266.74        242.36        27.26 o                         
   3   8   2       1029.47        989.44        53.66 o                         
   4   8   2         82.03         61.39        29.14 o                         
   5   8   2       7616.31       7478.32       133.23 o                         
   6   8   2       2929.27       3002.90        86.97 o                         
   7   8   2       4402.52       4532.23       115.48 o                         
   8   8   2        359.36        416.94        52.97 o                         
   9   8   2        297.89        384.67        62.54 o                         
  10   8   2       2311.59       2416.97       105.91 o                         
  11   8   2      11266.61      11131.01       236.88 o                         
  12   8   2        293.51        242.51        58.29 o                         
 -11   9   2       2808.58       2864.68       129.31 o                         
 -10   9   2         83.18         64.80        43.04 o                         
  -9   9   2        731.83        609.59        56.86 o                         
  -8   9   2        590.60        626.54        46.14 o                         
  -7   9   2         33.74         87.08        26.67 o                         
  -6   9   2       3733.92       3683.66        84.88 o                         
  -5   9   2        159.23        191.81        29.20 o                         
  -4   9   2        362.64        390.41        36.15 o                         
  -3   9   2       3378.69       3481.76        93.39 o                         
  -2   9   2          2.48          2.44        23.65 o                         
  -1   9   2         26.35         23.32        25.07 o                         
   0   9   2       2055.91       2152.06        69.68 o                         
   1   9   2        376.70        413.87        38.79 o                         
   2   9   2       8272.95       8121.75       134.52 o                         
   3   9   2        415.68        499.39        45.29 o                         
   4   9   2        979.27        897.42        49.30 o                         
   5   9   2       2456.93       2530.00        97.30 o                         
   6   9   2       5777.44       5618.25       142.50 o                         
   7   9   2       3588.92       3566.46       126.86 o                         
   8   9   2      15261.45      14923.31       243.42 o                         
   9   9   2          5.62        -34.73        34.73 o                         
  10   9   2        194.08        316.71        71.99 o                         
  -9  10   2       2696.10       2528.15        95.25 o                         
  -8  10   2       1834.87       1695.11        76.60 o                         
  -7  10   2          5.99          0.57        29.86 o                         
  -6  10   2         84.55        100.68        36.30 o                         
  -5  10   2         58.59         61.42        32.16 o                         
  -4  10   2         26.07         23.14        27.01 o                         
  -3  10   2         46.76         82.45        29.09 o                         
  -2  10   2       1533.47       1628.16        67.05 o                         
  -1  10   2        585.30        554.55        51.56 o                         
   0  10   2         65.89         49.74        29.70 o                         
   1  10   2          9.99         45.11        28.20 o                         
   2  10   2       2401.55       2274.50        78.78 o                         
   3  10   2        305.05        360.84        43.80 o                         
   4  10   2       2539.53       2443.32        87.41 o                         
   5  10   2         36.11         13.23        28.03 o                         
   6  10   2        952.87        995.17        57.14 o                         
   7  10   2       5727.58       5334.34       129.65 o                         
   8  10   2       1651.30       2020.86       258.06 o                         
  -4  11   2        177.98        239.37        44.97 o                         
  -3  11   2       1530.24       1512.94        71.03 o                         
  -2  11   2        586.75        562.47        58.19 o                         
  -1  11   2          0.28        -27.99        27.99 o                         
   0  11   2       1784.82       1607.65        90.54 o                         
   1  11   2        327.39        407.68        45.38 o                         
   2  11   2        496.94        440.03        56.41 o                         
 -19   0   3       6581.08       6177.98       241.48 o                         
 -17   0   3        418.96        486.60        69.82 o                         
 -15   0   3       6445.54       6403.51       169.76 o                         
 -13   0   3       7500.05       8145.91       153.32 o                         
 -11   0   3      19380.64      19459.24       367.54 o                         
  -9   0   3        311.70        363.49        26.38 o                         
  -7   0   3       1271.43       1294.88        33.62 o                         
  -5   0   3      18371.18      18626.90       141.98 o                         
  -3   0   3        356.42        327.36        11.78 o                         
  -1   0   3       5368.68       5860.61        54.46 o                         
   1   0   3      26264.32      26197.02       220.29 o                         
   3   0   3        382.71        449.14        21.10 o                         
   5   0   3         90.46        160.11        22.44 o                         
   7   0   3        736.00        728.31        35.74 o                         
   9   0   3         16.35         42.92        19.88 o                         
  11   0   3       5103.98       5134.95       113.11 o                         
  13   0   3       2651.18       2990.18       118.30 o                         
  15   0   3        993.11       1074.09       120.84 o                         
  17   0   3       3586.87       3573.43       235.29 o                         
 -19   1   3       3239.95       3112.13       123.57 o                         
 -18   1   3       3945.11       4318.65       167.44 o                         
 -17   1   3      19637.27      19585.38       275.56 o                         
 -16   1   3      11561.04      11566.98       170.63 o                         
 -15   1   3       1691.80       1894.65        73.66 o                         
 -14   1   3       1586.44       1526.67        60.74 o                         
 -13   1   3       3662.59       3896.16        84.29 o                         
 -12   1   3       9256.22       9376.13       111.07 o                         
 -11   1   3      11370.26      11244.10       104.41 o                         
 -10   1   3       1069.04       1114.84        28.43 o                         
  -9   1   3       3830.01       3885.69        46.81 o                         
  -8   1   3       2694.14       2942.97        43.65 o                         
  -7   1   3       4917.70       5181.88        51.82 o                         
  -6   1   3       2458.25       2306.58        28.43 o                         
  -5   1   3        730.22        660.52        14.27 o                         
  -4   1   3       1178.50       1244.58        14.65 o                         
  -3   1   3       3049.41       3114.00        23.49 o                         
  -2   1   3       1232.59       1179.93        12.19 o                         
  -1   1   3       1784.49       1792.34        16.87 o                         
   0   1   3      26030.15      26103.65       133.59 o                         
   1   1   3        174.35        166.80         8.37 o                         
   2   1   3       4939.73       4911.17        42.43 o                         
   3   1   3        687.19        758.07        17.60 o                         
   4   1   3       5989.72       6121.64        60.03 o                         
   5   1   3        420.64        460.13        19.22 o                         
   6   1   3          9.17         31.15        11.32 o                         
   7   1   3       6369.95       6696.01        73.42 o                         
   8   1   3         81.58        136.07        17.91 o                         
   9   1   3       1843.01       1888.16        50.24 o                         
  10   1   3         19.66          3.71        17.91 o                         
  11   1   3       8472.50       8882.36       130.71 o                         
  12   1   3       1187.22       1292.40        58.51 o                         
  13   1   3      12504.69      12686.48       191.67 o                         
  14   1   3       9909.72      10246.66       244.74 o                         
  15   1   3       7237.61       7462.74       159.87 o                         
  16   1   3       2341.89       2475.46       125.94 o                         
  17   1   3       8074.90       8175.18       220.95 o                         
 -19   2   3        689.51        721.94        69.16 o                         
 -18   2   3      12995.15      13062.76       221.38 o                         
 -17   2   3        455.68        494.16        65.25 o                         
 -16   2   3       9926.47       9870.77       322.16 o                         
 -15   2   3      14770.42      14876.66       194.37 o                         
 -14   2   3        994.15       1154.89        74.64 o                         
 -13   2   3         18.13          8.35        25.91 o                         
 -12   2   3       9242.95       9269.28       108.83 o                         
 -11   2   3        650.28        682.51        25.69 o                         
 -10   2   3       3245.76       3305.99        40.98 o                         
  -9   2   3      14904.19      14669.92       104.43 o                         
  -8   2   3        888.65        916.60        23.27 o                         
  -7   2   3       1561.46       1661.33        24.14 o                         
  -6   2   3        801.88        869.72        17.57 o                         
  -5   2   3       3985.97       4230.57        37.11 o                         
  -4   2   3        164.77        206.88        13.81 o                         
  -3   2   3      14291.67      14309.45       112.54 o                         
  -2   2   3        901.44        943.02        13.47 o                         
  -1   2   3       3805.22       4118.68        39.27 o                         
   0   2   3       3627.12       3537.30        31.86 o                         
   1   2   3       2621.93       2699.99        27.60 o                         
   2   2   3        844.46        897.88        16.27 o                         
   3   2   3       1794.61       1680.44        36.80 o                         
   4   2   3       3005.40       3078.99        44.07 o                         
   5   2   3        415.26        447.42        37.36 o                         
   6   2   3       2836.12       2992.05        46.36 o                         
   7   2   3       7007.53       6982.10        78.50 o                         
   8   2   3         23.54         29.61        14.56 o                         
   9   2   3       1587.57       1640.49        42.43 o                         
  10   2   3        469.45        463.49        31.10 o                         
  11   2   3         32.12         27.11        23.73 o                         
  12   2   3       5124.45       5404.27       105.17 o                         
  13   2   3       5783.16       5729.53       124.48 o                         
  14   2   3       7410.78       7390.86       169.03 o                         
  15   2   3        424.19        386.44        58.14 o                         
  16   2   3       5427.94       5586.50       162.72 o                         
  17   2   3       1441.44       1378.19        99.79 o                         
 -19   3   3       1748.83       1823.02       138.66 o                         
 -18   3   3       3290.94       3183.98       162.70 o                         
 -17   3   3       1574.45       1660.69       114.19 o                         
 -16   3   3       1900.18       1915.93        90.02 o                         
 -15   3   3       1119.21       1250.10        69.68 o                         
 -14   3   3        989.73        950.32        52.01 o                         
 -13   3   3       9861.23       9856.49       143.30 o                         
 -12   3   3        931.88        989.08        39.34 o                         
 -11   3   3       1429.04       1418.81        39.48 o                         
 -10   3   3      16985.76      16718.33       156.23 o                         
  -9   3   3       1405.60       1440.75        29.80 o                         
  -8   3   3       1171.65       1150.40        23.70 o                         
  -7   3   3       3242.89       3173.89        36.57 o                         
  -6   3   3        550.75        562.13        16.18 o                         
  -5   3   3       1780.80       1879.22        34.95 o                         
  -4   3   3        489.44        526.04        30.30 o                         
  -3   3   3       3585.50       3680.46        34.92 o                         
  -2   3   3      29466.36      29775.96       182.91 o                         
  -1   3   3       7202.68       7332.95        67.04 o                         
   0   3   3         18.31         28.39         7.46 o                         
   1   3   3      10236.08      10740.96        82.23 o                         
   2   3   3         70.46         70.08         8.88 o                         
   3   3   3          8.67         21.04         9.57 o                         
   4   3   3       3580.28       3397.11        39.76 o                         
   5   3   3       1559.16       1426.43        32.87 o                         
   6   3   3       2180.32       2255.62        42.35 o                         
   7   3   3       3157.15       3153.61        50.46 o                         
   8   3   3       2770.88       2807.04        52.43 o                         
   9   3   3        255.70        253.69        23.12 o                         
  10   3   3        742.73        763.08        39.14 o                         
  11   3   3        344.49        335.96        37.90 o                         
  12   3   3        985.69        977.55        56.79 o                         
  13   3   3        474.53        583.36        50.10 o                         
  14   3   3       1349.99       1407.26        88.24 o                         
  15   3   3       3972.86       3915.65       134.28 o                         
  16   3   3       4631.37       4780.03       146.91 o                         
  17   3   3        441.14        469.69       185.41 o                         
 -18   4   3       1121.62       1142.03       107.28 o                         
 -17   4   3         46.81         57.15        46.47 o                         
 -16   4   3       4291.93       4198.85       118.88 o                         
 -15   4   3       4683.11       4611.25       116.41 o                         
 -14   4   3      24614.39      24567.69       309.20 o                         
 -13   4   3        788.48        845.35        50.15 o                         
 -12   4   3       9006.04       8857.29       109.70 o                         
 -11   4   3        184.69        217.24        21.80 o                         
 -10   4   3        387.62        399.53        21.74 o                         
  -9   4   3       5777.90       5596.89        61.90 o                         
  -8   4   3      30553.55      30016.37       218.35 o                         
  -7   4   3       1064.02       1081.74        25.50 o                         
  -6   4   3       2885.81       3008.54        39.60 o                         
  -5   4   3        701.00        703.19        22.52 o                         
  -4   4   3        791.90        860.28        31.33 o                         
  -3   4   3       1955.77       2003.38        28.09 o                         
  -2   4   3        464.81        496.95        15.86 o                         
  -1   4   3       1065.10       1073.02        44.33 o                         
   0   4   3       1908.69       2032.49        30.85 o                         
   1   4   3       1162.46       1112.67        22.11 o                         
   2   4   3       1682.26       1702.54        26.94 o                         
   3   4   3       3021.57       2920.07        41.04 o                         
   4   4   3         97.62        121.48        11.13 o                         
   5   4   3       3092.84       3238.30        42.21 o                         
   6   4   3       3723.82       3616.41        58.85 o                         
   7   4   3        163.11        182.86        19.42 o                         
   8   4   3        440.34        478.52        31.97 o                         
   9   4   3         64.44         51.57        23.87 o                         
  10   4   3        651.63        703.88        42.33 o                         
  11   4   3         12.26         -9.49        27.43 o                         
  12   4   3       1518.10       1682.91        87.54 o                         
  13   4   3        252.03        154.37        47.83 o                         
  14   4   3       8640.79       8998.64       234.09 o                         
  15   4   3        100.71         25.75        47.25 o                         
  16   4   3      13826.38      13545.14       310.55 o                         
 -17   5   3        760.81        849.03        81.72 o                         
 -16   5   3       8783.17       8397.92       196.94 o                         
 -15   5   3       3998.91       4171.83       134.55 o                         
 -14   5   3       1116.72       1108.26        82.57 o                         
 -13   5   3      14888.19      14562.33       249.76 o                         
 -12   5   3       3600.91       3511.22        80.45 o                         
 -11   5   3       2184.79       2194.01        51.34 o                         
 -10   5   3        386.89        410.60        25.07 o                         
  -9   5   3        542.07        593.02        22.22 o                         
  -8   5   3       1317.39       1360.21        32.02 o                         
  -7   5   3       1616.82       1614.38        31.46 o                         
  -6   5   3        176.96        157.82        11.03 o                         
  -5   5   3        240.12        240.95        12.84 o                         
  -4   5   3       1104.46       1208.08        22.69 o                         
  -3   5   3         10.92         31.42        10.79 o                         
  -2   5   3        526.33        541.89        18.26 o                         
  -1   5   3       2185.30       2221.11        30.58 o                         
   0   5   3       5877.00       6009.12        54.53 o                         
   1   5   3       4254.17       4292.76        54.08 o                         
   2   5   3          4.42         12.30        11.90 o                         
   3   5   3       7374.29       7303.94        95.30 o                         
   4   5   3       1997.32       1988.03        54.40 o                         
   5   5   3        203.90        226.44        17.19 o                         
   6   5   3       2275.07       2353.74        40.60 o                         
   7   5   3        438.00        436.18        29.32 o                         
   8   5   3       2777.04       2693.30        82.98 o                         
   9   5   3       1388.35       1385.63        84.15 o                         
  10   5   3       1824.78       1832.18       101.92 o                         
  11   5   3        101.21        131.05        47.89 o                         
  12   5   3       1083.00       1308.68       131.06 o                         
  13   5   3       2817.51       2973.83       135.19 o                         
  14   5   3        590.76        647.36        84.87 o                         
  15   5   3      14111.99      13951.08       315.91 o                         
  16   5   3        289.97        167.22        66.02 o                         
 -16   6   3       6666.03       6432.77       203.45 o                         
 -15   6   3       1051.22       1123.57        87.78 o                         
 -14   6   3        926.18       1080.28        95.29 o                         
 -13   6   3       3916.81       3676.51       122.76 o                         
 -12   6   3       5407.85       5552.94       107.14 o                         
 -11   6   3       2575.45       2548.41        89.72 o                         
 -10   6   3       9996.55       9850.30       114.28 o                         
  -9   6   3       7236.36       7230.33        91.83 o                         
  -8   6   3        117.79        136.73        21.40 o                         
  -7   6   3        846.42        830.94        32.43 o                         
  -6   6   3       1584.32       1620.19        30.83 o                         
  -5   6   3       1448.96       1410.29        34.85 o                         
  -4   6   3       1575.43       1692.60        30.23 o                         
  -3   6   3        166.21        176.13        25.57 o                         
  -2   6   3       2229.93       2292.87        33.69 o                         
  -1   6   3       3599.85       3646.20        46.80 o                         
   0   6   3        447.01        420.88        21.22 o                         
   1   6   3      12323.13      12068.61       126.46 o                         
   2   6   3       8609.69       8534.56       116.49 o                         
   3   6   3        271.06        335.22        25.65 o                         
   4   6   3        276.58        270.64        25.87 o                         
   5   6   3        934.26        914.80        48.92 o                         
   6   6   3        557.64        578.81        50.99 o                         
   7   6   3         10.32         27.84        29.82 o                         
   8   6   3        956.55       1078.43        65.71 o                         
   9   6   3       1087.09       1187.66       108.65 o                         
  10   6   3       1116.15       1073.38        69.44 o                         
  11   6   3        293.25        339.49        56.19 o                         
  12   6   3       2565.61       2537.76       119.00 o                         
  13   6   3         95.70        115.11        49.60 o                         
  14   6   3         45.74        -56.24        56.24 o                         
  15   6   3         92.03         33.07        94.43 o                         
 -15   7   3       1593.93       1545.04       121.04 o                         
 -14   7   3         66.36         66.95        60.80 o                         
 -13   7   3          1.59        -26.06        37.23 o                         
 -12   7   3         50.29         77.05        38.44 o                         
 -11   7   3       8632.00       8340.41       125.52 o                         
 -10   7   3        551.52        559.56        35.60 o                         
  -9   7   3       3029.78       3112.50        61.05 o                         
  -8   7   3          2.37          4.68        19.78 o                         
  -7   7   3        333.74        387.78        22.93 o                         
  -6   7   3          6.11         14.88        12.10 o                         
  -5   7   3        771.08        767.64        28.44 o                         
  -4   7   3         10.13          1.87        13.64 o                         
  -3   7   3        108.34         99.20        16.20 o                         
  -2   7   3          2.98         12.19        12.38 o                         
  -1   7   3       3834.21       3810.94        58.59 o                         
   0   7   3       2361.36       2416.37        51.50 o                         
   1   7   3        727.69        794.93        43.68 o                         
   2   7   3       1720.39       1682.76        60.20 o                         
   3   7   3       2520.92       2512.83        72.89 o                         
   4   7   3        716.96        786.31        48.54 o                         
   5   7   3        975.57        979.21        55.38 o                         
   6   7   3         46.73         49.59        31.69 o                         
   7   7   3        312.87        316.66        42.82 o                         
   8   7   3          8.42         28.48        39.13 o                         
   9   7   3       1102.62       1239.47       106.36 o                         
  10   7   3       1908.25       2036.62       106.44 o                         
  11   7   3       7985.15       8122.44       193.87 o                         
  12   7   3        793.70        816.63        80.82 o                         
  13   7   3       6167.33       6393.74       206.33 o                         
 -14   8   3       4792.04       4588.67       153.82 o                         
 -13   8   3       3959.42       4058.61       160.64 o                         
 -12   8   3        310.18        311.87        49.02 o                         
 -11   8   3       2212.61       2216.70       107.76 o                         
 -10   8   3        166.16        220.26        38.79 o                         
  -9   8   3        561.14        642.63        42.07 o                         
  -8   8   3        503.34        518.23        32.52 o                         
  -7   8   3       1150.95       1180.45        43.99 o                         
  -6   8   3          4.69        -12.70        19.39 o                         
  -5   8   3          6.68         -9.66        15.45 o                         
  -4   8   3       8483.24       8459.42       108.18 o                         
  -3   8   3        251.17        239.73        27.53 o                         
  -2   8   3         77.25        102.80        23.99 o                         
  -1   8   3          6.60         12.63        19.86 o                         
   0   8   3       2791.98       2865.76        72.36 o                         
   1   8   3        206.81        188.21        27.68 o                         
   2   8   3       1747.55       1816.10        66.40 o                         
   3   8   3        165.10        138.44        30.06 o                         
   4   8   3        788.57        829.27        53.82 o                         
   5   8   3        699.20        652.84        50.28 o                         
   6   8   3       1527.23       1487.30        77.73 o                         
   7   8   3       1274.19       1294.18        74.56 o                         
   8   8   3         58.90         27.89        34.92 o                         
   9   8   3          2.84        -19.96        35.58 o                         
  10   8   3        201.15        154.60        45.58 o                         
  11   8   3        241.01        281.10        67.92 o                         
  12   8   3       6106.65       5959.17       312.66 o                         
 -12   9   3       3954.20       3891.08       147.53 o                         
 -11   9   3         72.93         42.23        45.39 o                         
 -10   9   3        232.74        292.19        36.89 o                         
  -9   9   3       2721.40       2600.38        76.61 o                         
  -8   9   3        291.12        275.02        33.55 o                         
  -7   9   3       2498.09       2640.02        74.56 o                         
  -6   9   3        917.03        999.10        57.50 o                         
  -5   9   3       1452.33       1482.52        53.69 o                         
  -4   9   3       1705.61       1703.17        64.81 o                         
  -3   9   3       3373.19       3385.51        91.49 o                         
  -2   9   3       1529.64       1517.78        64.22 o                         
  -1   9   3       2187.49       2258.52        71.06 o                         
   0   9   3         36.98         65.67        27.08 o                         
   1   9   3         15.28         51.12        27.98 o                         
   2   9   3       1891.58       1789.24        65.42 o                         
   3   9   3        597.34        727.77        46.17 o                         
   4   9   3        314.30        378.00        51.00 o                         
   5   9   3       3136.33       3095.69       106.23 o                         
   6   9   3       1750.55       1815.45       104.17 o                         
   7   9   3       2196.79       2314.00       103.03 o                         
   8   9   3       1031.53       1060.67        75.96 o                         
   9   9   3       1891.16       1891.35        99.75 o                         
  10   9   3        504.92        448.31        71.03 o                         
  -9  10   3        771.32        845.42        89.72 o                         
  -8  10   3        930.49        983.76        62.57 o                         
  -7  10   3        701.98        674.37        55.45 o                         
  -6  10   3         12.80         44.83        32.35 o                         
  -5  10   3        405.03        420.99        48.05 o                         
  -4  10   3       1481.64       1483.79        62.88 o                         
  -3  10   3        542.16        625.49        45.65 o                         
  -2  10   3        610.06        615.87        47.84 o                         
  -1  10   3        328.83        366.89        41.09 o                         
   0  10   3       1192.63       1145.94        61.89 o                         
   1  10   3       1800.48       1865.53        75.52 o                         
   2  10   3       1147.79       1212.38        72.11 o                         
   3  10   3         78.77         54.43        32.46 o                         
   4  10   3         19.27         25.94        30.83 o                         
   5  10   3       1226.24       1113.32        64.17 o                         
   6  10   3        994.31        902.21        81.32 o                         
   7  10   3         20.02         88.05        45.76 o                         
  -3  11   3        425.09        530.13        56.20 o                         
  -2  11   3        291.94        278.44        41.28 o                         
  -1  11   3       2340.64       2460.76        88.27 o                         
   0  11   3          3.26         -2.45        31.23 o                         
   1  11   3        615.89        627.55        51.72 o                         
   2  11   3         99.07         82.83        36.53 o                         
 -18   0   4        442.38        360.37        68.04 o                         
 -16   0   4        745.82        779.88        76.76 o                         
 -14   0   4        683.52        617.51        68.88 o                         
 -12   0   4      21825.64      22277.69       257.31 o                         
 -10   0   4      24736.49      24318.96       238.12 o                         
  -8   0   4         51.75         83.43        16.87 o                         
  -6   0   4      26561.66      23336.13       189.62 o                         
  -4   0   4     104855.55      92390.86      1291.96 o                         
  -2   0   4      12929.48      13046.34       250.47 o                         
   0   0   4         12.05         42.15        11.85 o                         
   2   0   4       3260.79       3482.78        61.24 o                         
   4   0   4      18511.91      18913.27       333.00 o                         
   6   0   4        165.61        213.01        27.59 o                         
   8   0   4       3216.65       3352.89       131.95 o                         
  10   0   4       2091.92       2102.89       106.36 o                         
  12   0   4      10556.80      11142.01       327.86 o                         
  14   0   4       1027.64        961.79        98.89 o                         
  16   0   4       5763.23       5799.08       238.97 o                         
 -19   1   4        299.97        261.56        55.80 o                         
 -18   1   4        249.78        224.46        45.27 o                         
 -17   1   4       1456.41       1583.45        74.60 o                         
 -16   1   4        707.07        763.33        53.99 o                         
 -15   1   4        319.62        284.29        38.89 o                         
 -14   1   4         11.75         35.79        25.72 o                         
 -13   1   4       1857.17       1891.89        64.02 o                         
 -12   1   4          8.33         14.46        16.84 o                         
 -11   1   4      10924.48      10738.03       103.88 o                         
 -10   1   4      34075.12      33119.57       223.34 o                         
  -9   1   4        280.17        297.40        21.09 o                         
  -8   1   4       1701.62       1530.42        27.26 o                         
  -7   1   4         11.47         35.47         7.81 o                         
  -6   1   4          0.15         19.69         7.12 o                         
  -5   1   4      12224.78      11594.10        80.17 o                         
  -4   1   4      34797.90      33822.47       198.99 o                         
  -3   1   4        778.28        705.71        15.64 o                         
  -2   1   4        249.97        253.93         9.62 o                         
  -1   1   4       6774.81       7001.54        53.87 o                         
   0   1   4        105.13        106.96         9.08 o                         
   1   1   4      17699.83      18177.37       134.05 o                         
   2   1   4        419.59        382.42        15.73 o                         
   3   1   4       3091.99       3038.64        54.57 o                         
   4   1   4        469.90        516.66        19.41 o                         
   5   1   4       5067.73       5210.84        59.17 o                         
   6   1   4       1944.87       2116.82        37.14 o                         
   7   1   4       1914.79       1944.59        37.96 o                         
   8   1   4       1730.24       1733.92        38.30 o                         
   9   1   4       8823.46       8853.19       116.29 o                         
  10   1   4        920.18        943.05        53.92 o                         
  11   1   4       2285.88       2269.29        76.73 o                         
  12   1   4         89.63         80.63        32.04 o                         
  13   1   4       5508.85       5727.04       143.05 o                         
  14   1   4       6043.75       6078.93       140.68 o                         
  15   1   4       3489.33       3457.09       112.72 o                         
  16   1   4       8428.69       8539.52       239.54 o                         
  17   1   4        230.50        120.75        59.59 o                         
 -19   2   4        853.88        989.53        78.25 o                         
 -18   2   4       1099.71        949.92        79.63 o                         
 -17   2   4        691.53        797.96        64.78 o                         
 -16   2   4        313.35        350.71        52.10 o                         
 -15   2   4       1371.08       1546.42        68.38 o                         
 -14   2   4      10305.76      10209.98       149.68 o                         
 -13   2   4         43.62         26.97        21.59 o                         
 -12   2   4       2583.45       2578.54        58.02 o                         
 -11   2   4      30166.28      29598.41       201.33 o                         
 -10   2   4       3771.16       3641.15        47.25 o                         
  -9   2   4      42415.20      41015.08       282.17 o                         
  -8   2   4      59533.32      56908.68       338.32 o                         
  -7   2   4        263.63        263.80        12.87 o                         
  -6   2   4        130.65        160.30         9.64 o                         
  -5   2   4        704.61        612.85        13.16 o                         
  -4   2   4      14129.74      14315.22       103.04 o                         
  -3   2   4      15837.89      16133.79       109.63 o                         
  -2   2   4      89409.68      81479.73       509.87 o                         
  -1   2   4      13667.32      13863.87       101.58 o                         
   0   2   4       3390.47       3615.95        35.88 o                         
   1   2   4         45.76         54.22         8.82 o                         
   2   2   4       4481.76       4289.43        43.01 o                         
   3   2   4        531.27        473.87        16.80 o                         
   4   2   4       3996.73       3963.86        70.43 o                         
   5   2   4        581.93        568.85        27.56 o                         
   6   2   4      17556.29      17540.80       186.15 o                         
   7   2   4       5949.80       6016.55        78.90 o                         
   8   2   4       1787.33       1837.32        45.44 o                         
   9   2   4        155.11        173.25        24.64 o                         
  10   2   4        382.84        403.63        36.50 o                         
  11   2   4        948.78        970.36        53.40 o                         
  12   2   4       9391.02       9648.87       165.70 o                         
  13   2   4         44.03         -2.13        32.77 o                         
  14   2   4       1717.15       1840.59       100.33 o                         
  15   2   4       3561.99       3306.49       121.20 o                         
  16   2   4        704.65        855.98        87.70 o                         
  17   2   4       6158.36       5862.44       177.25 o                         
 -19   3   4        231.00        238.36        59.13 o                         
 -18   3   4         96.56         68.06        75.43 o                         
 -17   3   4         41.95        -19.02        45.48 o                         
 -16   3   4        173.82        206.53        41.01 o                         
 -15   3   4         14.48         35.61        32.38 o                         
 -14   3   4        107.76        109.42        29.23 o                         
 -13   3   4       1552.12       1649.30        54.98 o                         
 -12   3   4        413.40        538.80        31.37 o                         
 -11   3   4       3829.50       3865.72        61.13 o                         
 -10   3   4       6354.41       6231.15        78.43 o                         
  -9   3   4      34107.19      32925.23       231.14 o                         
  -8   3   4       2915.76       2939.87        35.38 o                         
  -7   3   4      50642.69      47888.98       339.74 o                         
  -6   3   4      24065.13      23432.83       191.37 o                         
  -5   3   4       3092.15       3282.79        55.34 o                         
  -4   3   4       5131.33       5146.32        58.39 o                         
  -3   3   4       6549.93       6113.73        54.80 o                         
  -2   3   4         65.12         56.88         9.97 o                         
  -1   3   4      13059.99      12832.83       110.30 o                         
   0   3   4      28274.77      27488.75       181.58 o                         
   1   3   4      27229.03      26423.32       181.79 o                         
   2   3   4       4267.45       4100.80        42.28 o                         
   3   3   4        301.88        340.47        15.95 o                         
   4   3   4       1675.78       1657.08        35.55 o                         
   5   3   4       2014.68       1999.02        58.27 o                         
   6   3   4       2262.13       2317.56        43.43 o                         
   7   3   4       3200.62       3148.03        53.17 o                         
   8   3   4       5907.49       5798.54        90.33 o                         
   9   3   4       3305.35       3331.54        70.79 o                         
  10   3   4        425.40        381.28        34.33 o                         
  11   3   4       1296.29       1275.43        68.03 o                         
  12   3   4       2061.10       2085.20        87.97 o                         
  13   3   4        603.15        643.66        58.76 o                         
  14   3   4       5606.74       5544.13       147.81 o                         
  15   3   4       8056.97       7705.61       182.78 o                         
  16   3   4       2060.31       2162.24       139.61 o                         
 -18   4   4          4.95        -25.49        53.28 o                         
 -17   4   4        732.91        594.72        83.25 o                         
 -16   4   4         55.60         44.34        48.69 o                         
 -15   4   4       2506.98       2709.85        90.48 o                         
 -14   4   4         56.41        124.46        55.55 o                         
 -13   4   4      13597.54      13179.00       156.36 o                         
 -12   4   4       1148.44       1221.73        46.32 o                         
 -11   4   4      10952.92      11052.93       123.74 o                         
 -10   4   4        194.09        183.83        16.15 o                         
  -9   4   4      11732.54      11557.60       104.29 o                         
  -8   4   4      32395.22      31564.69       275.77 o                         
  -7   4   4      23300.01      23044.92       186.45 o                         
  -6   4   4       1167.31       1161.21        26.20 o                         
  -5   4   4       8341.92       8439.81        84.31 o                         
  -4   4   4       7242.01       7646.48        67.42 o                         
  -3   4   4      12377.80      12494.91        98.14 o                         
  -2   4   4      16349.73      16171.86       126.15 o                         
  -1   4   4      21486.66      20839.67       147.35 o                         
   0   4   4       3023.50       3185.99        41.69 o                         
   1   4   4         26.02         11.15        10.19 o                         
   2   4   4       6400.67       6296.65        62.40 o                         
   3   4   4       1972.80       1979.85        29.83 o                         
   4   4   4        952.17        992.34        25.05 o                         
   5   4   4       7705.41       7506.82        82.67 o                         
   6   4   4        534.04        515.51        28.03 o                         
   7   4   4       1078.69       1030.98        38.17 o                         
   8   4   4       3427.61       3436.79        69.75 o                         
   9   4   4          5.47        -22.36        22.36 o                         
  10   4   4        313.05        365.63        38.90 o                         
  11   4   4       2290.06       2327.52       117.95 o                         
  12   4   4       2558.46       2554.69       102.83 o                         
  13   4   4       8254.88       8067.04       186.25 o                         
  14   4   4       5739.70       5866.84       236.78 o                         
  15   4   4       8347.63       8140.11       231.68 o                         
  16   4   4          4.53        -51.51        51.51 o                         
 -17   5   4        884.10        817.79        92.02 o                         
 -16   5   4         15.70         58.81        45.62 o                         
 -15   5   4       1631.98       1550.06        96.92 o                         
 -14   5   4        610.34        585.06        65.00 o                         
 -13   5   4       1152.08       1214.62        59.64 o                         
 -12   5   4       6907.37       6870.37       100.99 o                         
 -11   5   4       6121.81       6056.34        87.20 o                         
 -10   5   4          9.40         22.70        17.86 o                         
  -9   5   4         29.12         48.92        17.77 o                         
  -8   5   4       3543.64       3591.59        70.99 o                         
  -7   5   4       2200.07       2258.65        43.56 o                         
  -6   5   4      14111.91      13767.62       144.10 o                         
  -5   5   4      29342.93      28758.05       209.80 o                         
  -4   5   4      17818.81      17883.67       125.62 o                         
  -3   5   4       4991.48       4931.65        51.66 o                         
  -2   5   4       5600.21       5644.31        56.53 o                         
  -1   5   4         56.34         55.40         9.29 o                         
   0   5   4       6649.20       6712.70        65.70 o                         
   1   5   4        167.84        140.53        12.14 o                         
   2   5   4       9640.34       9412.73        91.48 o                         
   3   5   4        221.54        225.21        13.18 o                         
   4   5   4        286.37        281.26        24.93 o                         
   5   5   4          2.46         17.15        12.27 o                         
   6   5   4       3182.88       3174.09        62.12 o                         
   7   5   4       1343.31       1337.06        71.93 o                         
   8   5   4         50.80         97.22        29.15 o                         
   9   5   4       1290.07       1273.47        76.75 o                         
  10   5   4       8488.92       8335.38       158.41 o                         
  11   5   4        405.24        428.98        59.16 o                         
  12   5   4         92.57         80.45        38.33 o                         
  13   5   4        683.79        771.70        73.73 o                         
  14   5   4       8281.53       8430.44       280.62 o                         
  15   5   4        140.05        111.40        62.09 o                         
 -16   6   4       1248.97       1340.31       112.45 o                         
 -15   6   4       2872.58       2872.02       157.10 o                         
 -14   6   4          1.17        -38.25        38.25 o                         
 -13   6   4        149.84        185.10        51.02 o                         
 -12   6   4       1079.05       1170.18        51.73 o                         
 -11   6   4       2352.40       2415.96        61.57 o                         
 -10   6   4       4865.87       4835.12        76.40 o                         
  -9   6   4       9103.83       8904.89       108.97 o                         
  -8   6   4       1136.60       1163.35        42.60 o                         
  -7   6   4        153.54        128.12        18.05 o                         
  -6   6   4       9792.88       9689.32        84.33 o                         
  -5   6   4        139.07        143.16        11.53 o                         
  -4   6   4       2623.43       2691.96        37.02 o                         
  -3   6   4      18774.38      18578.47       140.56 o                         
  -2   6   4       3133.12       3052.47        42.32 o                         
  -1   6   4       1418.01       1416.57        26.19 o                         
   0   6   4        428.29        439.33        16.00 o                         
   1   6   4        228.59        256.21        21.32 o                         
   2   6   4       1135.80       1150.86        40.88 o                         
   3   6   4      10307.90      10364.04       125.49 o                         
   4   6   4        527.34        537.40        34.99 o                         
   5   6   4       1671.79       1758.03        68.16 o                         
   6   6   4       1660.47       1717.88        84.20 o                         
   7   6   4        344.74        355.04        49.07 o                         
   8   6   4        890.11        822.47        57.28 o                         
   9   6   4        169.69        160.04        38.84 o                         
  10   6   4         17.22         40.72        35.46 o                         
  11   6   4       9653.69       9596.52       206.38 o                         
  12   6   4        589.97        527.66        80.24 o                         
  13   6   4        630.84        635.66        73.49 o                         
  14   6   4        204.99        176.51        68.58 o                         
 -15   7   4        155.11         56.06        50.26 o                         
 -14   7   4       1131.61        987.34        83.93 o                         
 -13   7   4        222.16        166.78        45.21 o                         
 -12   7   4        614.16        685.54        56.25 o                         
 -11   7   4       4758.09       4677.62        87.92 o                         
 -10   7   4      16361.11      16458.78       166.21 o                         
  -9   7   4        192.39        190.77        23.09 o                         
  -8   7   4       3559.70       3449.99        83.92 o                         
  -7   7   4        342.32        336.28        27.35 o                         
  -6   7   4       8225.46       8225.11        88.35 o                         
  -5   7   4       1913.73       1949.57        47.73 o                         
  -4   7   4       5847.84       5874.78        73.30 o                         
  -3   7   4        644.74        666.72        28.83 o                         
  -2   7   4        467.97        492.42        22.93 o                         
  -1   7   4        771.49        747.26        33.05 o                         
   0   7   4      11251.63      11188.94       111.50 o                         
   1   7   4       2296.63       2345.78        64.14 o                         
   2   7   4       6427.50       6400.65       109.83 o                         
   3   7   4         41.87         32.66        26.94 o                         
   4   7   4        544.53        514.53        46.31 o                         
   5   7   4       1473.37       1423.21        69.48 o                         
   6   7   4        285.66        258.87        45.40 o                         
   7   7   4        397.10        416.68        47.56 o                         
   8   7   4       6478.31       6692.16       143.30 o                         
   9   7   4        657.62        669.49        65.51 o                         
  10   7   4       6111.97       5917.58       174.16 o                         
  11   7   4         71.10         83.55        49.69 o                         
  12   7   4        329.66        445.49        76.19 o                         
  13   7   4        702.75        702.76        92.36 o                         
 -14   8   4        167.92        113.84        64.17 o                         
 -13   8   4         56.36         28.77        47.29 o                         
 -12   8   4      12566.99      11865.63       214.36 o                         
 -11   8   4          3.24          3.75        25.21 o                         
 -10   8   4       2666.75       2656.89        67.40 o                         
  -9   8   4       6655.39       6574.09        87.21 o                         
  -8   8   4        291.51        278.20        24.08 o                         
  -7   8   4       6674.77       6488.01        88.00 o                         
  -6   8   4       6017.77       5956.34        73.92 o                         
  -5   8   4       1476.23       1443.49        58.13 o                         
  -4   8   4       5958.52       5865.65        84.53 o                         
  -3   8   4       2471.52       2680.13        62.68 o                         
  -2   8   4        139.67        131.85        35.77 o                         
  -1   8   4       8072.77       8302.59       127.44 o                         
   0   8   4       2454.39       2537.99        65.25 o                         
   1   8   4        741.46        713.95        41.18 o                         
   2   8   4        237.88        235.88        35.15 o                         
   3   8   4       2364.06       2490.86        81.22 o                         
   4   8   4        340.21        313.14        39.51 o                         
   5   8   4       2175.67       2253.43        92.00 o                         
   6   8   4        221.16        235.86        39.21 o                         
   7   8   4       5772.90       5616.17       152.55 o                         
   8   8   4        303.08        224.63        47.83 o                         
   9   8   4       1229.78       1240.28        80.01 o                         
  10   8   4        321.30        510.42        88.56 o                         
  11   8   4       1622.06       1483.26       113.58 o                         
 -12   9   4       1634.31       1487.81        90.82 o                         
 -11   9   4       3577.91       3369.80       110.69 o                         
 -10   9   4        808.71        882.20        77.02 o                         
  -9   9   4          1.86         16.25        31.43 o                         
  -8   9   4         76.55         98.01        34.12 o                         
  -7   9   4        872.71       1012.53        56.32 o                         
  -6   9   4      20184.53      20165.32       265.35 o                         
  -5   9   4       4135.17       4204.78        83.78 o                         
  -4   9   4        574.74        669.14        39.91 o                         
  -3   9   4         93.61        124.93        27.52 o                         
  -2   9   4         14.97         48.05        33.78 o                         
  -1   9   4        119.15        145.07        36.04 o                         
   0   9   4      10232.41      10291.92       155.76 o                         
   1   9   4        866.18        897.89        53.36 o                         
   2   9   4       1560.19       1624.29        72.67 o                         
   3   9   4       3720.20       3948.86       111.71 o                         
   4   9   4        209.06        213.41        40.10 o                         
   5   9   4       1127.99       1299.53        87.53 o                         
   6   9   4        110.73        151.26        48.29 o                         
   7   9   4        608.05        547.54        98.78 o                         
   8   9   4       2182.33       2157.70       103.15 o                         
   9   9   4       1843.04       1706.49       113.65 o                         
  -9  10   4        327.81        421.46        52.53 o                         
  -8  10   4        653.07        684.71        76.60 o                         
  -7  10   4       9394.10       9236.76       172.41 o                         
  -6  10   4        759.44        801.25        59.06 o                         
  -5  10   4       2012.13       2005.01        86.96 o                         
  -4  10   4        138.46        170.05        39.08 o                         
  -3  10   4       3655.51       3699.74        90.59 o                         
  -2  10   4       4562.64       4600.72       101.87 o                         
  -1  10   4        246.20        250.88        37.34 o                         
   0  10   4         69.32         67.89        29.69 o                         
   1  10   4       1003.15       1012.41        80.38 o                         
   2  10   4         15.17         -8.92        28.13 o                         
   3  10   4        254.03        202.49        35.12 o                         
   4  10   4       4668.37       4627.33       102.26 o                         
   5  10   4        373.38        424.23        64.71 o                         
   6  10   4         91.86        203.74        48.25 o                         
  -3  11   4       3019.27       3042.24       221.19 o                         
  -2  11   4       3350.83       3564.43        97.56 o                         
  -1  11   4       2257.83       2261.13        84.28 o                         
   0  11   4        109.65        101.46        40.96 o                         
 -19   0   5        199.54        201.67       106.26 o                         
 -17   0   5        184.06        223.42        55.18 o                         
 -15   0   5      11026.57      10885.59       226.43 o                         
 -13   0   5       4750.16       4920.58       114.41 o                         
 -11   0   5       4626.35       4555.85       110.75 o                         
  -9   0   5       9811.44      10140.34       128.10 o                         
  -7   0   5       2637.78       1859.36        50.26 o                         
  -5   0   5      28593.59      25828.04       244.52 o                         
  -3   0   5        772.07        887.08        50.12 o                         
  -1   0   5      37998.90      38562.83       395.16 o                         
   1   0   5     100730.14      89920.08      1752.98 o                         
   3   0   5      15145.93      16199.81       227.03 o                         
   5   0   5        540.04        596.96        44.02 o                         
   7   0   5       8205.43       8706.32       173.66 o                         
   9   0   5       1548.68       1608.61        84.79 o                         
  11   0   5        819.92        837.58        74.80 o                         
  13   0   5       1577.72       1548.96       104.87 o                         
  15   0   5          9.42        -65.06        65.06 o                         
  17   0   5        232.34         88.38       148.54 o                         
 -20   1   5        176.36         49.79        75.09 o                         
 -19   1   5        182.93        144.09        62.42 o                         
 -18   1   5       1872.21       1876.71        88.00 o                         
 -17   1   5         12.23         -6.25        29.47 o                         
 -16   1   5       2169.30       2200.96        75.72 o                         
 -15   1   5       1075.19       1108.18        59.68 o                         
 -14   1   5        841.32        855.38        46.67 o                         
 -13   1   5        339.08        328.83        32.75 o                         
 -12   1   5       9773.75       9763.60       114.81 o                         
 -11   1   5       6793.88       6614.13        78.17 o                         
 -10   1   5      16869.89      16363.92       139.74 o                         
  -9   1   5       1213.99       1290.92        32.20 o                         
  -8   1   5         95.42        114.95        11.15 o                         
  -7   1   5         69.74         43.31        10.41 o                         
  -6   1   5       3127.05       2524.64        30.85 o                         
  -5   1   5       8582.91       9732.90        86.30 o                         
  -4   1   5      13043.22      13510.55        91.98 o                         
  -3   1   5       2546.71       2498.58        31.24 o                         
  -2   1   5       5394.94       5273.56        52.03 o                         
  -1   1   5       7905.62       8064.96        72.89 o                         
   0   1   5      18247.30      18424.50       137.64 o                         
   1   1   5        842.13        894.18        21.65 o                         
   2   1   5        590.99        559.13        19.91 o                         
   3   1   5        316.59        372.55        17.97 o                         
   4   1   5       5281.55       5375.94        60.54 o                         
   5   1   5        351.81        380.20        19.66 o                         
   6   1   5       9420.69       9359.97        93.15 o                         
   7   1   5        802.18        836.89        30.91 o                         
   8   1   5         10.05         -5.67        14.82 o                         
   9   1   5       1911.59       2007.64        74.87 o                         
  10   1   5       1774.65       1727.75        83.96 o                         
  11   1   5        387.08        419.75        44.54 o                         
  12   1   5       2917.74       2727.68        87.43 o                         
  13   1   5        132.12        153.24        64.48 o                         
  14   1   5          7.46         -5.20        40.25 o                         
  15   1   5         74.15         37.53        42.43 o                         
  16   1   5        239.21        159.61        76.06 o                         
  17   1   5        865.98        781.60       103.57 o                         
 -19   2   5        330.39        250.63        70.59 o                         
 -18   2   5        432.17        394.42        61.07 o                         
 -17   2   5        259.18        251.85        45.58 o                         
 -16   2   5          0.79        -17.06        30.42 o                         
 -15   2   5       3460.96       3404.73        86.07 o                         
 -14   2   5       2522.90       2423.46        71.31 o                         
 -13   2   5       1905.17       1983.48        56.12 o                         
 -12   2   5      14738.10      14542.04       161.16 o                         
 -11   2   5       4098.53       4146.55        59.23 o                         
 -10   2   5      16280.64      15789.95       131.41 o                         
  -9   2   5      35725.16      34371.04       238.04 o                         
  -8   2   5        155.56        198.19        13.44 o                         
  -7   2   5       2184.71       2225.01        28.86 o                         
  -6   2   5       7934.70       7950.73        62.96 o                         
  -5   2   5       1398.86       1407.27        26.17 o                         
  -4   2   5        606.02        652.86        16.72 o                         
  -3   2   5      89609.82      81908.94       576.13 o                         
  -2   2   5       2985.63       3003.56        40.92 o                         
  -1   2   5       7606.12       7436.83        77.76 o                         
   0   2   5        160.10        239.58        14.01 o                         
   1   2   5       7214.58       7135.07        63.91 o                         
   2   2   5          5.46         20.19         9.62 o                         
   3   2   5         11.79         40.14        11.74 o                         
   4   2   5         97.97        119.35        16.79 o                         
   5   2   5       5905.29       6041.49        75.60 o                         
   6   2   5       1070.71       1125.15        35.88 o                         
   7   2   5        243.39        311.49        26.39 o                         
   8   2   5        395.35        379.86        30.17 o                         
   9   2   5       3446.05       3664.29        89.84 o                         
  10   2   5       3657.05       3679.74        92.73 o                         
  11   2   5          2.13          7.31        26.72 o                         
  12   2   5          4.08         -0.46        32.54 o                         
  13   2   5        791.61        770.54        61.30 o                         
  14   2   5         77.96         -3.43        43.19 o                         
  15   2   5        412.75        411.66        75.73 o                         
  16   2   5        110.44          7.46       114.93 o                         
 -19   3   5       1031.71        822.51        91.95 o                         
 -18   3   5       1375.91       1314.61       102.12 o                         
 -17   3   5       1270.28       1289.27        86.72 o                         
 -16   3   5       1340.58       1453.51        79.43 o                         
 -15   3   5        454.25        416.94        42.50 o                         
 -14   3   5        584.47        699.09        48.20 o                         
 -13   3   5       2023.71       2066.71        70.97 o                         
 -12   3   5       1225.02       1261.89        46.80 o                         
 -11   3   5      21850.38      21496.34       191.72 o                         
 -10   3   5      40295.48      39338.02       294.33 o                         
  -9   3   5       2639.48       2626.00        37.85 o                         
  -8   3   5       6483.88       6201.59        78.67 o                         
  -7   3   5       3206.49       3159.59        42.15 o                         
  -6   3   5       1920.86       1958.11        27.27 o                         
  -5   3   5      20400.66      20541.70       182.58 o                         
  -4   3   5     144283.94     130102.10       852.83 o                         
  -3   3   5         21.06         35.53        13.60 o                         
  -2   3   5      40983.93      40499.48       271.24 o                         
  -1   3   5      19634.62      19960.25       154.17 o                         
   0   3   5      33596.49      32577.05       235.32 o                         
   1   3   5         25.77         14.94        11.85 o                         
   2   3   5       5317.76       5214.81        52.25 o                         
   3   3   5        650.76        710.82        25.05 o                         
   4   3   5       2185.04       2424.39        45.50 o                         
   5   3   5       2115.40       2193.01        42.67 o                         
   6   3   5       2628.13       2754.72        52.11 o                         
   7   3   5        301.83        324.14        26.41 o                         
   8   3   5       2985.35       3094.22        67.32 o                         
   9   3   5         89.60         75.23        25.26 o                         
  10   3   5       3276.19       3303.28        75.96 o                         
  11   3   5        457.99        403.38        45.89 o                         
  12   3   5       1154.11       1041.85        75.54 o                         
  13   3   5        995.42        890.32        64.93 o                         
  14   3   5        479.57        479.91        63.44 o                         
  15   3   5        101.93         80.74        52.27 o                         
  16   3   5         27.56        -87.64       103.97 o                         
 -18   4   5        289.08        403.36        72.34 o                         
 -17   4   5          6.85         10.24        44.13 o                         
 -16   4   5       2779.27       2802.66       144.73 o                         
 -15   4   5        482.10        545.86        51.97 o                         
 -14   4   5       2281.20       2387.85        73.36 o                         
 -13   4   5       9083.79       9016.83       122.26 o                         
 -12   4   5          5.14         27.52        18.06 o                         
 -11   4   5        161.58        159.00        21.17 o                         
 -10   4   5       1443.73       1368.90        52.84 o                         
  -9   4   5      16761.65      16580.74       149.22 o                         
  -8   4   5      53217.27      51562.29       372.30 o                         
  -7   4   5       5121.91       5126.72        60.98 o                         
  -6   4   5       4073.97       4007.98        73.19 o                         
  -5   4   5        179.79        218.01        14.00 o                         
  -4   4   5       2287.72       2388.00        35.57 o                         
  -3   4   5      16321.62      16670.25       137.03 o                         
  -2   4   5      16052.56      16330.61       129.53 o                         
  -1   4   5       1650.72       1654.68        31.76 o                         
   0   4   5       1045.92       1017.83        28.50 o                         
   1   4   5         72.53        133.07        17.88 o                         
   2   4   5          0.83         14.41        10.62 o                         
   3   4   5       1685.08       1743.74        29.61 o                         
   4   4   5        459.98        480.09        19.11 o                         
   5   4   5       1158.10       1242.01        35.01 o                         
   6   4   5       2268.18       2219.22        49.76 o                         
   7   4   5         20.47         73.46        21.51 o                         
   8   4   5       1964.50       2057.61        59.29 o                         
   9   4   5       3912.99       4027.41       111.23 o                         
  10   4   5          8.06        -15.65        26.96 o                         
  11   4   5         21.97         -6.38        53.12 o                         
  12   4   5         11.92        -15.44        34.57 o                         
  13   4   5        874.12        810.17        88.29 o                         
  14   4   5        405.07        327.08       100.61 o                         
  15   4   5        179.96        182.29        67.68 o                         
 -18   5   5          6.28        -13.55        60.56 o                         
 -17   5   5       5504.52       5386.78       159.39 o                         
 -16   5   5       1516.02       1517.60        97.04 o                         
 -15   5   5        236.34        174.46        48.43 o                         
 -14   5   5        548.03        696.70        63.93 o                         
 -13   5   5       3954.95       3983.37       122.11 o                         
 -12   5   5       2248.96       2281.71        54.06 o                         
 -11   5   5       4088.33       4001.66        66.37 o                         
 -10   5   5         76.08         81.30        16.40 o                         
  -9   5   5       5624.33       5578.46        77.42 o                         
  -8   5   5       6293.16       6330.69        76.32 o                         
  -7   5   5      16406.95      16361.83       156.39 o                         
  -6   5   5      20097.21      20136.80       172.57 o                         
  -5   5   5       3475.66       3473.54        52.56 o                         
  -4   5   5      11344.47      11325.50       101.45 o                         
  -3   5   5       2215.34       2253.78        37.28 o                         
  -2   5   5      10793.80      10665.34       103.01 o                         
  -1   5   5       5452.65       5471.13        72.76 o                         
   0   5   5       9005.40       8686.95        93.56 o                         
   1   5   5       1555.58       1530.39        31.37 o                         
   2   5   5       7673.68       7532.27       147.93 o                         
   3   5   5       3259.06       3157.83        54.00 o                         
   4   5   5       2676.00       2612.72        46.18 o                         
   5   5   5       2612.93       2589.79        50.79 o                         
   6   5   5        147.86        187.39        25.64 o                         
   7   5   5       1540.63       1601.23        68.49 o                         
   8   5   5         85.28         85.30        35.27 o                         
   9   5   5       1128.42       1160.72        85.51 o                         
  10   5   5        204.29        141.89        39.89 o                         
  11   5   5        457.15        478.64        72.44 o                         
  12   5   5        430.46        338.36        52.33 o                         
  13   5   5        288.70        284.75        63.85 o                         
  14   5   5        143.30        126.26        60.47 o                         
  15   5   5        412.15        664.03       163.67 o                         
 -17   6   5        553.86        421.07        86.59 o                         
 -16   6   5       2627.07       2691.19       128.25 o                         
 -15   6   5        406.65        327.81        52.95 o                         
 -14   6   5       4534.37       4400.72       137.95 o                         
 -13   6   5        566.51        549.30        60.87 o                         
 -12   6   5       1623.34       1644.36        53.16 o                         
 -11   6   5        198.54        244.18        26.13 o                         
 -10   6   5       8231.70       8131.88       134.61 o                         
  -9   6   5        365.76        370.32        22.20 o                         
  -8   6   5        993.26       1060.88        34.75 o                         
  -7   6   5       1616.17       1647.71        39.19 o                         
  -6   6   5       1673.15       1674.00        38.12 o                         
  -5   6   5       9141.90       9403.17        81.70 o                         
  -4   6   5       2549.20       2679.03        38.85 o                         
  -3   6   5       7920.88       7982.62        79.92 o                         
  -2   6   5        283.49        304.35        17.55 o                         
  -1   6   5       4417.71       4337.20        65.92 o                         
   0   6   5         10.27         19.50        10.70 o                         
   1   6   5       7021.43       6883.98        89.49 o                         
   2   6   5          5.06        -13.25        14.58 o                         
   3   6   5        135.69        171.80        27.37 o                         
   4   6   5       1727.57       1771.61        61.82 o                         
   5   6   5          1.50         40.93        23.22 o                         
   6   6   5       1488.74       1482.53        71.45 o                         
   7   6   5       1852.29       1869.84        82.60 o                         
   8   6   5       4048.54       4209.93       111.26 o                         
   9   6   5        102.86        109.53        37.41 o                         
  10   6   5        643.11        692.97        61.46 o                         
  11   6   5        177.08        187.68        74.15 o                         
  12   6   5         29.54         29.94        50.79 o                         
  13   6   5        266.97        291.56        69.58 o                         
  14   6   5        168.82        128.73        63.10 o                         
 -15   7   5       1537.57       1447.72       116.75 o                         
 -14   7   5         90.93         77.30        48.55 o                         
 -13   7   5       2259.44       2172.20        82.14 o                         
 -12   7   5       1570.50       1694.87        58.07 o                         
 -11   7   5      12362.92      12281.18       145.73 o                         
 -10   7   5        502.77        478.54        28.36 o                         
  -9   7   5         27.50         42.41        16.19 o                         
  -8   7   5       2442.03       2423.42        54.98 o                         
  -7   7   5        196.94        198.43        18.53 o                         
  -6   7   5        415.80        381.98        24.21 o                         
  -5   7   5       3212.50       3374.24        51.12 o                         
  -4   7   5       6535.72       6285.80        76.21 o                         
  -3   7   5         14.38         -1.00        14.12 o                         
  -2   7   5         37.71         20.87        14.52 o                         
  -1   7   5       1158.50       1233.35        40.85 o                         
   0   7   5        837.61        945.37        39.76 o                         
   1   7   5         26.57         49.70        22.86 o                         
   2   7   5         10.11         -7.64        24.57 o                         
   3   7   5        504.25        512.29        45.36 o                         
   4   7   5        848.59        854.42        54.81 o                         
   5   7   5        421.11        426.13        45.95 o                         
   6   7   5       3189.94       3028.24       152.71 o                         
   7   7   5       2786.20       2711.75       104.86 o                         
   8   7   5        755.18        691.07        71.68 o                         
   9   7   5          5.86         80.87        55.36 o                         
  10   7   5        216.15        224.64        47.02 o                         
  11   7   5       3974.95       3732.34       136.27 o                         
  12   7   5        478.85        434.59        70.31 o                         
 -14   8   5       4140.86       3927.12       143.10 o                         
 -13   8   5       4775.52       4634.03       149.21 o                         
 -12   8   5       3775.06       3813.43        97.21 o                         
 -11   8   5       3238.45       3293.46        60.95 o                         
 -10   8   5       1821.18       1988.01        61.60 o                         
  -9   8   5       1533.34       1557.37        52.84 o                         
  -8   8   5       1882.03       1897.81        49.13 o                         
  -7   8   5       5544.35       5577.59        81.25 o                         
  -6   8   5       4382.35       4408.99        78.40 o                         
  -5   8   5       8044.42       8098.02        99.85 o                         
  -4   8   5        451.10        504.38        35.88 o                         
  -3   8   5       3854.14       3819.13        75.91 o                         
  -2   8   5        663.85        719.66        40.50 o                         
  -1   8   5       4659.26       4672.27        92.84 o                         
   0   8   5        193.65        214.32        29.37 o                         
   1   8   5       4162.28       4296.88        92.50 o                         
   2   8   5       3541.90       3608.90        95.23 o                         
   3   8   5        317.36        308.38        41.42 o                         
   4   8   5         43.50         48.07        32.47 o                         
   5   8   5        762.97        788.58        60.60 o                         
   6   8   5        154.00         99.26        37.69 o                         
   7   8   5        143.83        105.59        40.22 o                         
   8   8   5       1558.92       1561.58        93.08 o                         
   9   8   5         29.16         85.78        47.83 o                         
  10   8   5       3016.43       3041.02       125.23 o                         
  11   8   5        361.17        330.80        66.68 o                         
 -12   9   5       4259.51       4204.66        95.03 o                         
 -11   9   5       5329.98       5234.49       127.67 o                         
 -10   9   5         39.73         64.80        35.07 o                         
  -9   9   5       1114.57       1251.57        62.76 o                         
  -8   9   5        716.07        706.43        46.35 o                         
  -7   9   5       2842.94       2969.59        80.12 o                         
  -6   9   5       7291.68       7287.52       130.87 o                         
  -5   9   5       6616.45       6717.34       124.95 o                         
  -4   9   5       1423.67       1512.17        60.63 o                         
  -3   9   5       3059.75       3152.52        75.49 o                         
  -2   9   5        700.27        763.54        47.84 o                         
  -1   9   5        751.86        698.27        47.79 o                         
   0   9   5       7804.22       7797.92       132.63 o                         
   1   9   5       1141.57       1146.19        61.86 o                         
   2   9   5        306.50        199.84        40.17 o                         
   3   9   5        375.57        352.03        51.07 o                         
   4   9   5        284.67        293.97        50.67 o                         
   5   9   5        324.05        351.17        71.64 o                         
   6   9   5         76.29         28.72        39.46 o                         
   7   9   5       1188.39       1178.30        80.10 o                         
   8   9   5        481.91        444.92        60.93 o                         
   9   9   5          3.83        -34.75        62.46 o                         
  -9  10   5       7915.33       7783.66       150.96 o                         
  -8  10   5      13041.04      12422.48       192.97 o                         
  -7  10   5        603.61        595.31        49.41 o                         
  -6  10   5         17.29         79.55        33.94 o                         
  -5  10   5       1130.09       1166.11        65.24 o                         
  -4  10   5          1.50         -7.33        31.53 o                         
  -3  10   5       3008.94       2985.58        82.45 o                         
  -2  10   5       1638.07       1654.98        69.64 o                         
  -1  10   5          8.41         -9.66        29.42 o                         
   0  10   5         84.80        107.09        34.05 o                         
   1  10   5         78.70         63.67        32.61 o                         
   2  10   5       1199.60       1147.07        61.52 o                         
   3  10   5       2716.19       2554.93        96.75 o                         
   4  10   5       1033.32       1105.29        84.86 o                         
   5  10   5       2292.19       2223.66       135.84 o                         
   6  10   5        581.00        469.83        68.70 o                         
 -20   0   6        344.22        210.35       117.10 o                         
 -18   0   6       2302.34       2217.95       181.07 o                         
 -16   0   6        752.07        800.50        75.70 o                         
 -14   0   6        290.04        319.10        52.01 o                         
 -12   0   6       2824.87       2866.91       102.98 o                         
 -10   0   6       1130.90       1211.26        41.90 o                         
  -8   0   6       6872.48       7183.28        78.36 o                         
  -6   0   6        161.48        496.52        32.95 o                         
  -4   0   6       9175.51       8825.24       135.79 o                         
  -2   0   6        464.32        595.82        29.43 o                         
   0   0   6      26078.30      22848.50       253.42 o                         
   2   0   6      13556.13      11327.93       173.18 o                         
   4   0   6      12331.56      12597.77       197.79 o                         
   6   0   6      15184.87      15639.76       244.13 o                         
   8   0   6      15565.57      15981.61       261.24 o                         
  10   0   6       4472.56       4847.87       179.76 o                         
  12   0   6       2568.96       2563.52       116.72 o                         
  14   0   6          2.37         43.37       104.09 o                         
  16   0   6        286.47        286.25       125.78 o                         
 -20   1   6          3.49        -55.44        55.44 o                         
 -19   1   6        230.93        194.80        58.48 o                         
 -18   1   6         72.20         -0.90        45.38 o                         
 -17   1   6         84.75         95.93        34.82 o                         
 -16   1   6        216.69        217.11        49.01 o                         
 -15   1   6       2258.57       2422.03        74.50 o                         
 -14   1   6        437.06        470.59        41.38 o                         
 -13   1   6       1979.90       1951.32        56.21 o                         
 -12   1   6        708.26        752.05        38.15 o                         
 -11   1   6       1499.19       1485.59        41.08 o                         
 -10   1   6       1218.25       1264.50        34.14 o                         
  -9   1   6       2664.51       2679.10        40.36 o                         
  -8   1   6        252.33        358.80        14.50 o                         
  -7   1   6       2786.49       3305.21        42.85 o                         
  -6   1   6       3535.24       4084.25        57.29 o                         
  -5   1   6       8485.96       8034.73        69.12 o                         
  -4   1   6       3577.31       3557.98        37.63 o                         
  -3   1   6       1791.84       1966.75        27.22 o                         
  -2   1   6        124.62        117.94        11.81 o                         
  -1   1   6       2876.36       3088.71        41.47 o                         
   0   1   6        541.85        692.09        23.37 o                         
   1   1   6      10893.19       9644.79       109.79 o                         
   2   1   6        441.25        429.84        21.44 o                         
   3   1   6        393.92        441.49        22.99 o                         
   4   1   6       1148.15       1147.30        37.04 o                         
   5   1   6       4549.66       4569.51        62.22 o                         
   6   1   6      19983.57      19686.23       193.11 o                         
   7   1   6      26821.53      25504.82       257.39 o                         
   8   1   6       2173.07       2270.01        58.45 o                         
   9   1   6        681.66        661.50        42.93 o                         
  10   1   6        589.90        558.57        47.43 o                         
  11   1   6       1477.52       1657.09        84.95 o                         
  12   1   6         45.66        -34.84        40.38 o                         
  13   1   6       2165.89       2356.39       158.52 o                         
  14   1   6       2106.73       2228.65       128.56 o                         
  15   1   6        715.82        705.43        91.59 o                         
  16   1   6        580.78        737.66       198.35 o                         
 -19   2   6         24.40        105.46        60.57 o                         
 -18   2   6       2188.92       2051.61       125.37 o                         
 -17   2   6        444.28        447.83        52.17 o                         
 -16   2   6       2285.26       2227.96        78.76 o                         
 -15   2   6        572.44        672.44        54.39 o                         
 -14   2   6        836.11        886.22        52.24 o                         
 -13   2   6       1447.17       1453.88        50.49 o                         
 -12   2   6       1857.45       1841.58        55.80 o                         
 -11   2   6        533.22        564.15        31.99 o                         
 -10   2   6         32.32         51.43        14.19 o                         
  -9   2   6       1188.25       1359.02        28.13 o                         
  -8   2   6        541.28        536.29        17.95 o                         
  -7   2   6       2408.47       2576.59        38.32 o                         
  -6   2   6        278.75        304.76        13.36 o                         
  -5   2   6       7063.85       6965.96        64.16 o                         
  -4   2   6          4.97         33.49         9.55 o                         
  -3   2   6      34890.45      35635.82       314.75 o                         
  -2   2   6      92977.57      85395.69       911.63 o                         
  -1   2   6       7823.40       8177.37        80.11 o                         
   0   2   6       3954.27       4281.84        53.52 o                         
   1   2   6       5628.77       5823.72        62.22 o                         
   2   2   6       1755.28       1683.31        32.84 o                         
   3   2   6         20.78         23.71        13.21 o                         
   4   2   6      67969.43      63748.86       439.46 o                         
   5   2   6      13586.00      13232.72       118.09 o                         
   6   2   6        392.32        412.56        26.06 o                         
   7   2   6       4648.11       4527.86        71.58 o                         
   8   2   6       3211.24       3042.85        98.65 o                         
   9   2   6        373.21        293.78        33.08 o                         
  10   2   6       6140.78       6080.57       122.77 o                         
  11   2   6        842.43        750.86        55.57 o                         
  12   2   6        526.79        478.04        59.98 o                         
  13   2   6       1484.86       1604.78        85.04 o                         
  14   2   6         54.78        -21.46        40.68 o                         
  15   2   6       1392.72       1475.39       113.30 o                         
  16   2   6        381.17        196.24        75.15 o                         
 -19   3   6        845.83        659.80        87.43 o                         
 -18   3   6        203.12        226.85        64.34 o                         
 -17   3   6         25.16         26.23        38.56 o                         
 -16   3   6       1010.04       1093.39        68.62 o                         
 -15   3   6       3318.73       3383.16        87.95 o                         
 -14   3   6        191.21        183.92        33.43 o                         
 -13   3   6         67.18         81.35        22.47 o                         
 -12   3   6        176.58        202.73        24.97 o                         
 -11   3   6        152.42        200.29        45.79 o                         
 -10   3   6         13.48         -7.79        12.49 o                         
  -9   3   6        647.11        706.54        28.49 o                         
  -8   3   6        791.69        823.37        22.92 o                         
  -7   3   6       6524.29       6509.13        64.40 o                         
  -6   3   6       3428.88       3459.75        55.72 o                         
  -5   3   6       4223.62       4343.05        71.62 o                         
  -4   3   6      36087.54      37030.11       299.16 o                         
  -3   3   6     118455.27     111155.44      1016.75 o                         
  -2   3   6       2208.87       2440.15        43.93 o                         
  -1   3   6     145837.69     133107.39      1484.72 o                         
   0   3   6      17444.84      17979.53       145.81 o                         
   1   3   6          1.53          9.90        11.06 o                         
   2   3   6      22853.13      23038.24       167.67 o                         
   3   3   6      30584.11      29505.35       220.78 o                         
   4   3   6       1593.30       1659.58        36.84 o                         
   5   3   6      35115.42      34892.99       302.10 o                         
   6   3   6      21724.97      21723.78       210.34 o                         
   7   3   6       2256.84       2279.34        61.74 o                         
   8   3   6       6750.15       6637.48       104.37 o                         
   9   3   6       1034.95       1028.72        53.79 o                         
  10   3   6          0.59         41.00        30.68 o                         
  11   3   6        396.35        438.91        59.24 o                         
  12   3   6        337.22        352.63        59.98 o                         
  13   3   6        289.76        344.14        73.66 o                         
  14   3   6       1230.68       1252.77        86.95 o                         
  15   3   6        922.09        932.15       121.64 o                         
 -18   4   6        933.98        891.27       173.48 o                         
 -17   4   6        162.78        121.57        49.73 o                         
 -16   4   6       1665.47       1632.07        83.36 o                         
 -15   4   6        930.39        988.19        63.17 o                         
 -14   4   6        531.38        555.64        45.35 o                         
 -13   4   6       1986.69       2037.32        56.19 o                         
 -12   4   6         89.46        177.23        31.64 o                         
 -11   4   6          5.74         35.19        16.74 o                         
 -10   4   6       2403.05       2378.16        46.13 o                         
  -9   4   6       1606.20       1609.13        36.41 o                         
  -8   4   6        433.34        448.06        22.29 o                         
  -7   4   6        783.75        782.60        21.38 o                         
  -6   4   6       2155.48       2161.56        37.53 o                         
  -5   4   6        497.68        509.45        21.80 o                         
  -4   4   6       2262.49       2355.27        39.91 o                         
  -3   4   6      13125.55      12977.06       115.45 o                         
  -2   4   6      61122.05      60038.19       439.95 o                         
  -1   4   6      19935.37      19878.90       161.01 o                         
   0   4   6         47.99         59.06        13.50 o                         
   1   4   6        601.68        649.75        25.88 o                         
   2   4   6       5127.06       5156.60        68.66 o                         
   3   4   6      37679.49      36395.26       254.70 o                         
   4   4   6      13028.61      13081.27       125.21 o                         
   5   4   6        289.91        268.12        24.35 o                         
   6   4   6       2710.98       2775.35        62.11 o                         
   7   4   6        197.02        210.34        28.01 o                         
   8   4   6       3696.28       3772.42        78.30 o                         
   9   4   6       6940.22       6731.56       129.13 o                         
  10   4   6        377.37        341.50        39.96 o                         
  11   4   6       2642.12       2572.52       127.23 o                         
  12   4   6       1011.20       1108.42       102.08 o                         
  13   4   6        184.08        290.88        82.72 o                         
  14   4   6         72.22         42.41        96.50 o                         
  15   4   6        151.39         17.88        57.35 o                         
 -18   5   6         81.71         23.73        82.76 o                         
 -17   5   6        240.74        230.51        67.17 o                         
 -16   5   6         46.43         36.35        57.73 o                         
 -15   5   6        544.01        631.97        76.92 o                         
 -14   5   6       3335.79       3298.23        83.46 o                         
 -13   5   6        175.73        173.90        24.72 o                         
 -12   5   6        812.05        833.17        39.14 o                         
 -11   5   6        135.99        111.32        18.82 o                         
 -10   5   6         77.08         64.38        14.63 o                         
  -9   5   6        969.44        933.69        31.91 o                         
  -8   5   6        261.08        242.76        26.57 o                         
  -7   5   6       1043.54       1105.28        44.13 o                         
  -6   5   6       3216.32       3344.33        56.35 o                         
  -5   5   6       7852.55       7975.54        75.75 o                         
  -4   5   6       2418.79       2458.45        44.38 o                         
  -3   5   6      12055.77      11893.46       116.46 o                         
  -2   5   6       3012.93       3049.49        46.46 o                         
  -1   5   6      11616.24      11393.33       121.69 o                         
   0   5   6       8079.14       7822.97        90.22 o                         
   1   5   6      32846.86      31752.15       259.87 o                         
   2   5   6      18980.23      18564.35       170.69 o                         
   3   5   6       8373.39       8535.03        99.22 o                         
   4   5   6       3744.24       3668.34        66.09 o                         
   5   5   6        402.48        367.42        28.72 o                         
   6   5   6       6982.11       7271.83       120.03 o                         
   7   5   6       4955.84       5134.13       116.64 o                         
   8   5   6      11189.84      11400.62       187.73 o                         
   9   5   6       3499.17       3576.49       104.09 o                         
  10   5   6        183.81        216.24        35.84 o                         
  11   5   6         62.73         52.47        42.38 o                         
  12   5   6       2618.46       2427.77       120.98 o                         
  13   5   6        372.10        421.36       103.80 o                         
  14   5   6        129.53        131.89        64.92 o                         
 -17   6   6        374.09        389.37       118.97 o                         
 -16   6   6         17.99        -20.08        45.07 o                         
 -15   6   6        366.66        424.45        63.13 o                         
 -14   6   6         40.46         57.03        31.94 o                         
 -13   6   6       1217.83       1189.81        51.95 o                         
 -12   6   6       2737.66       2910.51        85.58 o                         
 -11   6   6        993.27       1066.05        36.31 o                         
 -10   6   6       1391.58       1391.71        39.79 o                         
  -9   6   6       3449.87       3290.17        71.15 o                         
  -8   6   6       1413.54       1385.58        56.72 o                         
  -7   6   6         52.44         59.90        17.16 o                         
  -6   6   6        365.29        381.92        20.28 o                         
  -5   6   6       1034.65       1054.95        23.65 o                         
  -4   6   6        302.94        322.14        19.15 o                         
  -3   6   6        647.03        734.53        25.79 o                         
  -2   6   6       5917.77       6127.54        81.74 o                         
  -1   6   6       6827.40       6635.73        88.04 o                         
   0   6   6       6721.85       6849.50        94.69 o                         
   1   6   6       1408.77       1363.71        45.44 o                         
   2   6   6       6447.02       6503.57        94.29 o                         
   3   6   6       1978.47       2056.99        81.09 o                         
   4   6   6        764.95        755.24        52.94 o                         
   5   6   6       9713.08       9673.51       174.23 o                         
   6   6   6       1824.58       1914.35        83.86 o                         
   7   6   6        314.67        353.03        39.51 o                         
   8   6   6       1097.44       1125.07        69.81 o                         
   9   6   6       5034.47       4893.97       169.57 o                         
  10   6   6        916.10       1008.43        73.27 o                         
  11   6   6       2083.28       1944.04       113.42 o                         
  12   6   6        317.92        266.25        60.19 o                         
  13   6   6         92.03         87.36        75.61 o                         
 -15   7   6        692.89        598.24        77.00 o                         
 -14   7   6       1391.53       1370.28        76.55 o                         
 -13   7   6         62.37         47.20        21.31 o                         
 -12   7   6        284.18        188.27        44.39 o                         
 -11   7   6       2655.04       2621.68        79.15 o                         
 -10   7   6         45.56         68.14        32.94 o                         
  -9   7   6        631.25        641.83        20.24 o                         
  -8   7   6        511.13        503.47        21.16 o                         
  -7   7   6        683.11        702.96        27.55 o                         
  -6   7   6       3476.63       3413.25        58.21 o                         
  -5   7   6       6893.35       6613.05        77.18 o                         
  -4   7   6       2223.87       2288.72        44.04 o                         
  -3   7   6        449.19        433.57        26.48 o                         
  -2   7   6         84.78         77.94        19.32 o                         
  -1   7   6       1088.07       1037.81        41.42 o                         
   0   7   6       8978.87       9157.53       114.31 o                         
   1   7   6        189.55        193.10        26.39 o                         
   2   7   6       2094.74       2107.58       106.73 o                         
   3   7   6       1940.76       2023.60        73.38 o                         
   4   7   6       1354.05       1402.81        70.22 o                         
   5   7   6        489.93        427.79        46.58 o                         
   6   7   6      16633.69      16634.20       241.32 o                         
   7   7   6        919.48        926.14        80.41 o                         
   8   7   6       2309.37       2340.79        95.42 o                         
   9   7   6         35.81         15.17        37.34 o                         
  10   7   6         69.78         63.55        47.93 o                         
  11   7   6       1040.10       1141.50       106.54 o                         
  12   7   6        597.32        519.50        85.78 o                         
 -14   8   6        318.54        372.70        65.09 o                         
 -13   8   6        681.80        667.89        73.08 o                         
 -12   8   6        238.74        247.18        50.96 o                         
 -11   8   6       1464.13       1333.16        83.77 o                         
 -10   8   6         93.02        102.35        22.64 o                         
  -9   8   6        863.27        870.78        30.71 o                         
  -8   8   6        277.24        292.33        29.66 o                         
  -7   8   6         49.05         72.03        17.74 o                         
  -6   8   6       3837.81       3839.07        75.54 o                         
  -5   8   6          8.99        -16.29        16.29 o                         
  -4   8   6       6085.73       6187.35       119.05 o                         
  -3   8   6       3510.73       3646.32        73.20 o                         
  -2   8   6       1618.04       1573.35        54.95 o                         
  -1   8   6       1926.39       2029.66        93.60 o                         
   0   8   6       8805.73       8875.05       125.34 o                         
   1   8   6        155.66        142.62        31.44 o                         
   2   8   6       9278.42       9451.16       159.01 o                         
   3   8   6       5728.90       5963.43       125.66 o                         
   4   8   6       1807.15       1915.52        85.43 o                         
   5   8   6       7204.66       7251.73       148.59 o                         
   6   8   6       2371.96       2471.65        94.75 o                         
   7   8   6       3236.39       3265.51       108.23 o                         
   8   8   6       2536.07       2690.90       108.78 o                         
   9   8   6       2893.30       2852.67       126.66 o                         
  10   8   6        241.01        234.43        61.37 o                         
 -11   9   6          2.99         -3.33        46.85 o                         
 -10   9   6        102.07        108.73        37.33 o                         
  -9   9   6        830.83        836.78        41.86 o                         
  -8   9   6        969.47        970.13        39.66 o                         
  -7   9   6        704.13        685.24        74.84 o                         
  -6   9   6        366.95        359.44        38.98 o                         
  -5   9   6       8875.24       8661.12       145.54 o                         
  -4   9   6       9820.56      10056.71       136.90 o                         
  -3   9   6        468.77        467.85        35.87 o                         
  -2   9   6        783.41        941.13        48.14 o                         
  -1   9   6       2735.52       2943.23        80.49 o                         
   0   9   6      14590.44      14659.20       219.09 o                         
   1   9   6      14543.71      14371.84       202.12 o                         
   2   9   6       6277.87       6204.40       152.37 o                         
   3   9   6       1189.43       1274.94        92.53 o                         
   4   9   6         76.80         34.45        43.15 o                         
   5   9   6         25.63        -16.32        41.50 o                         
   6   9   6       4377.40       4388.99       124.70 o                         
   7   9   6       4228.96       4390.85       131.41 o                         
   8   9   6       1405.62       1301.32        87.12 o                         
  -8  10   6       2068.71       2020.52        98.20 o                         
  -7  10   6         15.41        107.65        46.71 o                         
  -6  10   6          4.56        -25.02        29.08 o                         
  -5  10   6        130.88        156.73        42.74 o                         
  -4  10   6         11.81         26.04        30.14 o                         
  -3  10   6       1529.51       1463.33        71.60 o                         
  -2  10   6       3718.74       3701.71        91.82 o                         
  -1  10   6       3475.26       3288.75        89.24 o                         
   0  10   6       1896.65       1857.47        76.63 o                         
   1  10   6        383.14        311.16        42.27 o                         
   2  10   6        412.43        412.96        50.14 o                         
   3  10   6       8396.09       8027.43       163.53 o                         
   4  10   6       9092.16       9062.09       204.85 o                         
   5  10   6        293.20        322.52        77.31 o                         
 -19   0   7        432.31        539.71       100.01 o                         
 -17   0   7       7301.58       7660.61       248.39 o                         
 -15   0   7        550.15        493.99        59.99 o                         
 -13   0   7        979.86        936.79        83.88 o                         
 -11   0   7        357.83        345.59        33.26 o                         
  -9   0   7       9834.82       9692.46       111.14 o                         
  -7   0   7        279.03        251.10        16.38 o                         
  -5   0   7         15.06        -12.96        15.32 o                         
  -3   0   7       5090.79       4745.69        92.19 o                         
  -1   0   7       9741.89       8440.29       119.62 o                         
   1   0   7       4794.29       6699.67       134.32 o                         
   3   0   7          5.82          2.83        23.21 o                         
   5   0   7      19832.01      18992.14       400.19 o                         
   7   0   7      29286.80      29249.36       410.23 o                         
   9   0   7        345.71        423.67        59.22 o                         
  11   0   7        487.98        455.49        62.09 o                         
  13   0   7        985.77        874.54        89.24 o                         
  15   0   7       2591.31       2363.18       185.55 o                         
 -20   1   7       6514.31       6081.41       222.18 o                         
 -19   1   7       1378.44       1234.10       109.94 o                         
 -18   1   7       2892.12       2959.69       116.90 o                         
 -17   1   7        981.41        975.71       102.95 o                         
 -16   1   7        430.54        490.75        52.57 o                         
 -15   1   7       2647.20       2606.94        75.74 o                         
 -14   1   7       2234.14       2426.24        70.30 o                         
 -13   1   7        392.14        399.49        43.30 o                         
 -12   1   7       4453.80       4492.51        81.35 o                         
 -11   1   7        600.46        584.12        23.68 o                         
 -10   1   7       2725.04       2690.68        41.62 o                         
  -9   1   7         94.36         97.21        10.79 o                         
  -8   1   7       2121.60       2219.39        37.39 o                         
  -7   1   7       3523.09       3507.54        42.57 o                         
  -6   1   7       1744.63       1721.60        29.22 o                         
  -5   1   7        871.20        809.29        22.81 o                         
  -4   1   7      16284.34      15838.23       141.79 o                         
  -3   1   7        132.19        200.93        14.12 o                         
  -2   1   7       1808.35       2021.61        32.99 o                         
  -1   1   7        493.32        474.61        21.50 o                         
   0   1   7       4157.59       3551.65        50.29 o                         
   1   1   7       4072.56       4650.23        60.21 o                         
   2   1   7        121.98        154.05        17.34 o                         
   3   1   7        168.06        148.17        17.38 o                         
   4   1   7       1955.71       2021.14        41.49 o                         
   5   1   7      18154.58      17692.42       241.22 o                         
   6   1   7       3828.17       3935.10        70.96 o                         
   7   1   7         35.84         56.47        20.90 o                         
   8   1   7        432.93        422.69        37.66 o                         
   9   1   7       3591.33       3489.74        92.60 o                         
  10   1   7       1146.37       1098.22        64.25 o                         
  11   1   7       1946.64       1983.18        95.82 o                         
  12   1   7       3122.28       3099.68        98.39 o                         
  13   1   7       1561.59       1436.20        85.88 o                         
  14   1   7       1481.04       1496.65        89.63 o                         
  15   1   7         37.06        -49.31        49.31 o                         
 -19   2   7        742.55        712.74        90.43 o                         
 -18   2   7        551.86        589.26        79.77 o                         
 -17   2   7       6224.37       6202.28       156.88 o                         
 -16   2   7       3631.65       3666.07       193.22 o                         
 -15   2   7        743.48        759.48        56.91 o                         
 -14   2   7         17.29         15.06        27.29 o                         
 -13   2   7          6.79         35.55        20.37 o                         
 -12   2   7       2831.62       2850.80        71.13 o                         
 -11   2   7       2847.15       2928.05        68.91 o                         
 -10   2   7         45.71         31.28        13.00 o                         
  -9   2   7       1929.21       1935.67        32.93 o                         
  -8   2   7       1399.14       1411.64        27.07 o                         
  -7   2   7       8037.77       8033.43        74.70 o                         
  -6   2   7        518.23        578.26        23.42 o                         
  -5   2   7         85.51        192.20        40.52 o                         
  -4   2   7       1709.65       1707.01        42.46 o                         
  -3   2   7      50855.98      50004.78       369.70 o                         
  -2   2   7      10703.01      11069.73       109.15 o                         
  -1   2   7      11772.47      11879.07       108.98 o                         
   0   2   7         92.06        144.25        19.47 o                         
   1   2   7       2665.80       2528.22        58.60 o                         
   2   2   7        247.21        265.78        19.78 o                         
   3   2   7      24803.97      24347.83       202.71 o                         
   4   2   7      18124.81      17878.93       160.63 o                         
   5   2   7       5389.55       5287.55        61.88 o                         
   6   2   7      20830.76      20427.84       201.69 o                         
   7   2   7       1511.14       1627.28        58.02 o                         
   8   2   7       1597.11       1668.59        61.29 o                         
   9   2   7       1168.84       1093.05        55.38 o                         
  10   2   7       4460.20       4457.92       109.25 o                         
  11   2   7       1708.43       1651.00        79.51 o                         
  12   2   7       1143.74       1153.93        93.98 o                         
  13   2   7        225.61        238.31        52.59 o                         
  14   2   7        427.24        400.16        63.03 o                         
  15   2   7       2559.98       2731.31       138.11 o                         
 -19   3   7       5691.40       5421.51       212.89 o                         
 -18   3   7       2351.20       2301.63       135.42 o                         
 -17   3   7         94.98         51.34        51.55 o                         
 -16   3   7          1.98        -29.71        29.71 o                         
 -15   3   7        686.65        619.96        48.24 o                         
 -14   3   7       1768.54       1904.10        68.44 o                         
 -13   3   7       1512.10       1503.98        55.07 o                         
 -12   3   7       2583.85       2586.96        74.01 o                         
 -11   3   7       1998.34       2055.80        52.53 o                         
 -10   3   7         27.26         20.20        14.00 o                         
  -9   3   7        836.53        857.55        28.23 o                         
  -8   3   7       7975.15       7823.49        87.83 o                         
  -7   3   7        350.66        334.60        19.58 o                         
  -6   3   7      10136.54      10032.67        92.39 o                         
  -5   3   7      23872.71      24519.46       211.87 o                         
  -4   3   7      29855.53      30827.40       258.09 o                         
  -3   3   7          9.56         -1.83        10.93 o                         
  -2   3   7       8762.40       9333.47        94.69 o                         
  -1   3   7       5499.43       5833.06        80.02 o                         
   0   3   7        712.00        750.51        27.12 o                         
   1   3   7       5430.69       5254.40        65.52 o                         
   2   3   7      49816.96      48495.85       343.41 o                         
   3   3   7        205.24        205.61        17.28 o                         
   4   3   7      30366.87      30067.32       229.98 o                         
   5   3   7       5501.70       5644.68        79.11 o                         
   6   3   7      21322.53      21258.87       229.69 o                         
   7   3   7         62.60         61.00        25.57 o                         
   8   3   7       1163.46       1203.37        55.02 o                         
   9   3   7       2584.62       2477.88        72.23 o                         
  10   3   7        852.10       1028.06        65.39 o                         
  11   3   7        950.74        901.66        67.24 o                         
  12   3   7       1484.88       1487.34        83.07 o                         
  13   3   7        449.64        461.03        56.79 o                         
  14   3   7        650.56        505.51        71.78 o                         
  15   3   7        514.60        547.06        86.14 o                         
 -18   4   7       9372.73       8950.98       535.63 o                         
 -17   4   7        553.82        573.92        79.44 o                         
 -16   4   7        312.05        275.66        61.18 o                         
 -15   4   7       2250.39       2297.90        76.23 o                         
 -14   4   7       2413.72       2427.94        66.84 o                         
 -13   4   7        985.33        999.56        47.10 o                         
 -12   4   7         22.24         25.74        18.32 o                         
 -11   4   7        146.60        151.93        19.28 o                         
 -10   4   7       8109.51       8135.34        92.75 o                         
  -9   4   7        475.66        493.75        31.57 o                         
  -8   4   7        449.93        485.81        21.90 o                         
  -7   4   7      13176.19      13247.95       124.19 o                         
  -6   4   7       2948.67       3021.25        50.85 o                         
  -5   4   7         18.84         11.64         8.88 o                         
  -4   4   7       7800.61       8026.63        89.38 o                         
  -3   4   7       8973.32       9525.87        97.97 o                         
  -2   4   7      23781.53      23353.70       196.29 o                         
  -1   4   7       5542.98       5392.49        72.68 o                         
   0   4   7       5523.27       5546.30        72.28 o                         
   1   4   7        212.98        233.76        19.29 o                         
   2   4   7      11958.53      11719.23       106.28 o                         
   3   4   7      20919.13      20402.11       171.52 o                         
   4   4   7      17604.14      17550.64       153.09 o                         
   5   4   7       2599.71       2710.36        61.96 o                         
   6   4   7       7459.90       7478.72       130.34 o                         
   7   4   7          8.54         33.04        22.44 o                         
   8   4   7       7130.97       6965.34       111.98 o                         
   9   4   7          6.73         15.90        28.65 o                         
  10   4   7       8485.29       8570.03       162.42 o                         
  11   4   7          1.10         94.94        48.52 o                         
  12   4   7        614.67        626.06        72.21 o                         
  13   4   7        593.93        644.27        78.30 o                         
  14   4   7         30.71        -10.61        53.26 o                         
 -18   5   7          5.88        -71.74        71.74 o                         
 -17   5   7        203.63        195.17       114.93 o                         
 -16   5   7         44.58        103.02        48.52 o                         
 -15   5   7       1446.73       1530.68       180.96 o                         
 -14   5   7       1897.71       2082.83        62.99 o                         
 -13   5   7       1494.18       1506.70        62.97 o                         
 -12   5   7        465.16        518.41        31.93 o                         
 -11   5   7       2570.73       2600.84        80.93 o                         
 -10   5   7        227.85        265.51        31.43 o                         
  -9   5   7         27.42         25.19        21.41 o                         
  -8   5   7          9.62          4.03        18.29 o                         
  -7   5   7       3206.22       3324.22        63.06 o                         
  -6   5   7       1535.52       1667.62        43.49 o                         
  -5   5   7       7049.40       7009.27        80.88 o                         
  -4   5   7        173.72        199.23        23.25 o                         
  -3   5   7       4965.73       5016.89        67.55 o                         
  -2   5   7       6948.49       7141.77        90.99 o                         
  -1   5   7       7926.57       7986.87       101.48 o                         
   0   5   7      12757.27      12815.78       122.74 o                         
   1   5   7       5950.71       6175.65        86.59 o                         
   2   5   7        162.31        153.30        20.45 o                         
   3   5   7        311.55        313.86        23.38 o                         
   4   5   7       1212.38       1240.62        45.30 o                         
   5   5   7        150.99        201.31        27.51 o                         
   6   5   7       9490.87       9399.74       144.01 o                         
   7   5   7       2499.29       2656.54        87.62 o                         
   8   5   7       1829.51       1909.00        84.74 o                         
   9   5   7       3715.20       3530.93       105.15 o                         
  10   5   7        496.44        495.08        63.58 o                         
  11   5   7       1072.24       1180.03        91.49 o                         
  12   5   7         31.20         14.71        54.07 o                         
  13   5   7       1238.43       1177.69        95.23 o                         
 -17   6   7        743.18        760.79        95.05 o                         
 -16   6   7       7060.73       6778.48       177.83 o                         
 -15   6   7        175.10         84.86        51.02 o                         
 -14   6   7          8.53          4.99        22.18 o                         
 -13   6   7          5.87          5.10        27.96 o                         
 -12   6   7          5.15         -8.64        18.34 o                         
 -11   6   7         96.75         91.38        30.37 o                         
 -10   6   7       1569.49       1577.56        68.29 o                         
  -9   6   7       2378.27       2363.41        62.97 o                         
  -8   6   7       3129.95       3266.68        76.10 o                         
  -7   6   7         95.80        104.24        20.49 o                         
  -6   6   7        295.26        296.18        32.58 o                         
  -5   6   7       1867.63       1815.87        32.98 o                         
  -4   6   7        492.40        506.91        25.89 o                         
  -3   6   7        267.52        255.51        23.67 o                         
  -2   6   7       3595.19       3793.06        70.81 o                         
  -1   6   7        181.12        247.79        24.66 o                         
   0   6   7        387.80        430.68        29.47 o                         
   1   6   7       2746.85       2664.34        61.67 o                         
   2   6   7       2639.49       2739.70        61.09 o                         
   3   6   7         25.44        -21.59        22.04 o                         
   4   6   7       8793.61       8810.57       173.09 o                         
   5   6   7       4727.86       4968.65       113.80 o                         
   6   6   7       3951.14       3931.26       104.91 o                         
   7   6   7       1200.59       1257.00        77.67 o                         
   8   6   7       1156.07       1131.23        72.87 o                         
   9   6   7       1216.24       1318.92        80.19 o                         
  10   6   7        247.72        295.25        49.24 o                         
  11   6   7         49.96        253.90       111.98 o                         
  12   6   7        956.11        967.50        93.24 o                         
 -15   7   7       3370.99       3296.99       158.15 o                         
 -14   7   7       1460.00       1443.07        96.52 o                         
 -13   7   7       1463.49       1411.23        94.70 o                         
 -12   7   7         30.24         37.55        32.87 o                         
 -11   7   7        103.04        153.62        36.53 o                         
 -10   7   7       1335.61       1343.46        63.14 o                         
  -9   7   7        167.24        156.78        30.24 o                         
  -8   7   7         31.16         38.31        17.98 o                         
  -7   7   7       1081.48       1100.32        32.92 o                         
  -6   7   7       1390.99       1419.99        40.50 o                         
  -5   7   7       4699.73       4754.25        62.93 o                         
  -4   7   7       1391.00       1393.35        42.45 o                         
  -3   7   7       1609.65       1707.01        42.62 o                         
  -2   7   7        668.41        637.71        31.98 o                         
  -1   7   7          8.15         -0.50        19.09 o                         
   0   7   7       4481.59       4323.08        82.20 o                         
   1   7   7       4947.80       5086.08        88.18 o                         
   2   7   7       1701.94       1716.17        69.68 o                         
   3   7   7       3289.96       3175.20        95.22 o                         
   4   7   7        147.26        110.66        39.68 o                         
   5   7   7      11093.31      11210.94       206.96 o                         
   6   7   7        723.75        779.33        61.40 o                         
   7   7   7        985.02        983.10        76.52 o                         
   8   7   7        461.45        370.28        51.68 o                         
   9   7   7       3098.28       3128.60       117.87 o                         
  10   7   7        349.21        374.70        60.38 o                         
  11   7   7       1437.41       1419.79       106.26 o                         
 -14   8   7       1196.98       1103.25        88.66 o                         
 -13   8   7        876.84        938.05        84.92 o                         
 -12   8   7       1180.19       1313.86        85.91 o                         
 -11   8   7         41.21         82.22        47.33 o                         
 -10   8   7         10.49         -7.24        28.07 o                         
  -9   8   7        833.98        849.75        58.93 o                         
  -8   8   7       6694.70       6609.12        87.39 o                         
  -7   8   7         23.46         40.06        25.49 o                         
  -6   8   7       2246.54       2308.46        57.44 o                         
  -5   8   7        795.22        763.61        32.44 o                         
  -4   8   7       1898.46       1945.64        55.56 o                         
  -3   8   7         44.85          9.08        23.25 o                         
  -2   8   7        999.96       1008.16        50.16 o                         
  -1   8   7       2534.40       2467.06        60.35 o                         
   0   8   7       4874.85       4883.78       134.22 o                         
   1   8   7       1789.70       1847.40        76.74 o                         
   2   8   7       1795.35       1851.56        78.03 o                         
   3   8   7        502.82        415.33        46.26 o                         
   4   8   7       3056.81       2907.12        93.42 o                         
   5   8   7       2771.18       2844.60        96.81 o                         
   6   8   7         72.67         54.00        39.84 o                         
   7   8   7       7948.61       7980.19       168.18 o                         
   8   8   7       2099.28       2070.17       112.24 o                         
   9   8   7        388.26        266.57        54.12 o                         
 -11   9   7        159.17        151.62        58.36 o                         
 -10   9   7       1025.36       1125.97        95.31 o                         
  -9   9   7        686.39        693.85        47.51 o                         
  -8   9   7       2625.50       2604.96        59.75 o                         
  -7   9   7        101.77         62.26        27.13 o                         
  -6   9   7        800.21        779.46        50.36 o                         
  -5   9   7      10162.91      10177.50       159.91 o                         
  -4   9   7        123.57        139.55        35.58 o                         
  -3   9   7        785.21        762.06        44.05 o                         
  -2   9   7          0.10        -21.94        21.94 o                         
  -1   9   7         69.58         86.31        31.62 o                         
   0   9   7       2588.12       2758.04        86.79 o                         
   1   9   7      13128.01      12753.20       459.14 o                         
   2   9   7       1612.25       1787.38       130.52 o                         
   3   9   7        108.42         87.92        57.28 o                         
   4   9   7        424.72        359.97        54.00 o                         
   5   9   7         76.87         29.49        36.68 o                         
   6   9   7       4974.24       4832.44       148.25 o                         
   7   9   7         29.54        -34.88        34.88 o                         
  -8  10   7        102.60        167.62        53.63 o                         
  -7  10   7        206.12        187.20        38.63 o                         
  -6  10   7       5544.51       5273.13       115.93 o                         
  -5  10   7         24.48         23.91        30.23 o                         
  -4  10   7        160.17        203.18        38.61 o                         
  -3  10   7       3449.93       3372.05        95.55 o                         
  -2  10   7       3012.04       2790.93        83.42 o                         
  -1  10   7       1097.01       1129.47        62.53 o                         
   0  10   7       1416.21       1395.75       135.37 o                         
   1  10   7       1495.91       1404.42        77.06 o                         
   2  10   7       2573.45       2633.73        95.59 o                         
   3  10   7        240.42        246.92        68.23 o                         
   4  10   7        329.40        292.67        59.81 o                         
 -20   0   8       1468.81       1386.01       142.38 o                         
 -18   0   8        411.30        473.59       135.53 o                         
 -16   0   8       5696.02       5564.00       205.46 o                         
 -14   0   8        720.00        763.83        76.94 o                         
 -12   0   8       2007.88       2064.07        67.97 o                         
 -10   0   8      10690.05      10694.17       118.91 o                         
  -8   0   8        329.11        336.13        18.59 o                         
  -6   0   8      18364.95      17944.19       280.87 o                         
  -4   0   8        458.39        362.82        27.17 o                         
  -2   0   8       4701.70       4294.62        81.10 o                         
   0   0   8       1040.58       1128.65        43.86 o                         
   2   0   8        245.30        449.66        58.96 o                         
   4   0   8       2071.51       2071.99       124.50 o                         
   6   0   8      26179.42      25914.01       373.51 o                         
   8   0   8       3728.19       4004.05       128.95 o                         
  10   0   8       9471.71       9240.18       215.26 o                         
  12   0   8       6653.78       6329.10       187.42 o                         
  14   0   8       6893.80       7062.82       324.20 o                         
 -20   1   8       5411.35       5477.19       191.93 o                         
 -19   1   8        770.25        851.75        95.43 o                         
 -18   1   8       8875.99       8800.86       196.24 o                         
 -17   1   8        362.75        381.54        73.87 o                         
 -16   1   8      10245.92      10098.90       201.84 o                         
 -15   1   8        699.35        678.09        62.81 o                         
 -14   1   8       2997.49       3049.21       111.15 o                         
 -13   1   8       2594.56       2652.49        71.77 o                         
 -12   1   8       1450.90       1476.29        48.52 o                         
 -11   1   8          6.61         29.47        12.10 o                         
 -10   1   8         83.24         97.28        11.75 o                         
  -9   1   8       6892.58       6937.23        79.23 o                         
  -8   1   8       3021.88       2996.93        38.92 o                         
  -7   1   8       9982.34       9759.23        95.73 o                         
  -6   1   8        722.57        733.77        33.59 o                         
  -5   1   8        182.00        161.44        13.52 o                         
  -4   1   8        764.28        704.53        28.40 o                         
  -3   1   8       3831.92       3887.25        50.97 o                         
  -2   1   8        159.29        187.26        15.83 o                         
  -1   1   8       3825.82       3909.52        54.25 o                         
   0   1   8          3.22          1.37        12.85 o                         
   1   1   8        208.42        326.48        21.62 o                         
   2   1   8        457.67        466.57        24.93 o                         
   3   1   8        326.85        349.74        25.21 o                         
   4   1   8        182.54        236.56        21.62 o                         
   5   1   8       1043.30       1105.76        37.87 o                         
   6   1   8       5683.77       5709.55        94.73 o                         
   7   1   8      15110.74      15210.23       174.93 o                         
   8   1   8         10.87          9.36        23.76 o                         
   9   1   8       5046.88       5008.02       118.77 o                         
  10   1   8       1804.97       1805.14        81.83 o                         
  11   1   8       4690.81       4774.05       128.96 o                         
  12   1   8      18477.98      18606.48       266.55 o                         
  13   1   8       6858.14       7049.12       224.82 o                         
  14   1   8       2582.98       2413.33       113.52 o                         
  15   1   8        560.71        523.04        76.26 o                         
 -19   2   8       4635.15       4455.68       357.23 o                         
 -18   2   8         20.15         38.59        52.90 o                         
 -17   2   8       6458.52       6856.42       166.75 o                         
 -16   2   8        343.13        346.30        54.17 o                         
 -15   2   8       6390.42       6494.66       181.21 o                         
 -14   2   8       2547.76       2527.67        80.05 o                         
 -13   2   8       1536.69       1600.95        60.35 o                         
 -12   2   8       6091.69       6026.01       106.07 o                         
 -11   2   8        490.28        448.19        22.30 o                         
 -10   2   8       8855.84       8813.91        98.79 o                         
  -9   2   8        126.53        120.25        14.54 o                         
  -8   2   8        218.93        273.66        15.14 o                         
  -7   2   8        422.94        457.37        16.86 o                         
  -6   2   8       3149.58       3349.84        46.50 o                         
  -5   2   8       4445.82       4432.94        55.03 o                         
  -4   2   8      10795.82      10934.77       103.70 o                         
  -3   2   8       1175.72       1276.92        41.60 o                         
  -2   2   8        186.61        234.70        18.76 o                         
  -1   2   8        952.43        945.50        30.43 o                         
   0   2   8        126.24        115.08        15.76 o                         
   1   2   8          6.39         20.06        13.96 o                         
   2   2   8       7211.65       7272.64        84.78 o                         
   3   2   8       1989.01       1954.62        42.76 o                         
   4   2   8      36131.59      35032.50       282.68 o                         
   5   2   8      13154.35      12772.87       130.92 o                         
   6   2   8         95.59        105.29        23.75 o                         
   7   2   8      14134.57      13821.85       176.07 o                         
   8   2   8        830.56        799.60        49.69 o                         
   9   2   8         38.21         76.60        39.32 o                         
  10   2   8      22440.14      22405.00       289.82 o                         
  11   2   8      10042.95      10091.27       177.55 o                         
  12   2   8          9.82        -18.20        50.39 o                         
  13   2   8      14725.34      14904.57       269.08 o                         
  14   2   8       1511.89       1536.17        99.81 o                         
  15   2   8        132.80         38.25        47.68 o                         
 -19   3   8        432.89        278.17        71.42 o                         
 -18   3   8        261.20        215.89        64.80 o                         
 -17   3   8        397.43        361.36        58.29 o                         
 -16   3   8        437.03        500.94        58.47 o                         
 -15   3   8        106.28         83.11        34.76 o                         
 -14   3   8         21.57         22.83        28.78 o                         
 -13   3   8       6085.46       6109.90       105.87 o                         
 -12   3   8       9510.27       9348.44       140.83 o                         
 -11   3   8         28.30         35.09        16.57 o                         
 -10   3   8        452.39        492.01        28.45 o                         
  -9   3   8       1015.66       1031.67        33.49 o                         
  -8   3   8        241.30        231.73        19.19 o                         
  -7   3   8         83.17         71.79        18.94 o                         
  -6   3   8       4264.26       4269.15        56.91 o                         
  -5   3   8       1094.78       1109.51        31.15 o                         
  -4   3   8          4.09          9.54        11.19 o                         
  -3   3   8      14719.28      14303.72       137.80 o                         
  -2   3   8       1900.20       1887.02        43.96 o                         
  -1   3   8         58.37         75.85        15.97 o                         
   0   3   8        274.94        261.87        19.48 o                         
   1   3   8       3279.78       3351.50        52.97 o                         
   2   3   8      11633.45      11696.63       124.62 o                         
   3   3   8       6410.07       6471.50        80.24 o                         
   4   3   8       3125.03       3097.92        52.39 o                         
   5   3   8      30059.91      30048.56       298.75 o                         
   6   3   8       4963.17       5101.67        94.82 o                         
   7   3   8        138.35        119.39        28.87 o                         
   8   3   8       7079.91       7246.57       122.63 o                         
   9   3   8       2189.20       2179.51        81.68 o                         
  10   3   8        181.98        175.79        45.56 o                         
  11   3   8       5067.58       5080.67       128.22 o                         
  12   3   8       3516.66       3550.15       146.15 o                         
  13   3   8       2177.90       2002.09        99.56 o                         
  14   3   8       1850.93       1611.31       124.07 o                         
 -18   4   8        126.70        200.03        64.07 o                         
 -17   4   8      10780.42      10629.87       255.58 o                         
 -16   4   8         98.00        126.34        45.19 o                         
 -15   4   8       2075.12       2200.73        78.50 o                         
 -14   4   8        935.88       1036.37        56.16 o                         
 -13   4   8       2669.65       2688.75        68.59 o                         
 -12   4   8       2098.48       2153.69        59.75 o                         
 -11   4   8       8458.78       8675.06       116.94 o                         
 -10   4   8       1518.02       1605.46        56.14 o                         
  -9   4   8        457.21        495.29        26.41 o                         
  -8   4   8        289.07        280.75        30.43 o                         
  -7   4   8         60.89         55.62        13.64 o                         
  -6   4   8       3148.20       3132.05        48.72 o                         
  -5   4   8       2606.07       2754.31        54.79 o                         
  -4   4   8       2079.26       2069.32        42.61 o                         
  -3   4   8       2867.47       2943.43        69.48 o                         
  -2   4   8        464.82        513.33        25.96 o                         
  -1   4   8        378.90        343.80        23.05 o                         
   0   4   8          6.14          2.38        13.77 o                         
   1   4   8        283.70        297.15        21.75 o                         
   2   4   8        126.36        129.63        21.45 o                         
   3   4   8      42096.35      41552.18       342.87 o                         
   4   4   8      13590.23      13492.04       154.55 o                         
   5   4   8        805.56        878.88        43.28 o                         
   6   4   8          5.45         -6.87        21.78 o                         
   7   4   8       9025.76       9050.25       129.57 o                         
   8   4   8       2533.96       2431.10        69.52 o                         
   9   4   8      24862.35      24837.33       288.33 o                         
  10   4   8       6072.01       5895.50       197.81 o                         
  11   4   8       3008.58       3238.58       122.28 o                         
  12   4   8        167.62        230.08        81.44 o                         
  13   4   8       3277.09       3269.53       221.23 o                         
  14   4   8       2199.63       2111.48       143.07 o                         
 -18   5   8       3140.70       3185.36       323.11 o                         
 -17   5   8        266.02        272.31        93.68 o                         
 -16   5   8       1191.70       1230.43       103.67 o                         
 -15   5   8         43.99         18.73        34.02 o                         
 -14   5   8       2767.30       2670.52        70.76 o                         
 -13   5   8        100.62        108.20        26.06 o                         
 -12   5   8       4310.59       4371.30        98.04 o                         
 -11   5   8        128.39        125.61        28.28 o                         
 -10   5   8        168.45        141.69        33.05 o                         
  -9   5   8       5663.35       5690.46        90.93 o                         
  -8   5   8      12364.07      12261.39       123.55 o                         
  -7   5   8       1405.39       1460.13        39.06 o                         
  -6   5   8        158.68        180.05        24.39 o                         
  -5   5   8       3559.45       3558.46        56.27 o                         
  -4   5   8        356.09        390.57        23.35 o                         
  -3   5   8        146.64        130.12        17.68 o                         
  -2   5   8         95.15        130.35        18.62 o                         
  -1   5   8       1260.44       1382.85        43.02 o                         
   0   5   8       8009.46       8052.41       104.60 o                         
   1   5   8        417.84        485.94        31.24 o                         
   2   5   8       1290.05       1329.16        46.41 o                         
   3   5   8        348.53        408.39        29.91 o                         
   4   5   8        318.00        343.84        29.87 o                         
   5   5   8         85.22         62.46        27.25 o                         
   6   5   8       5349.04       5456.92       109.15 o                         
   7   5   8       6213.84       6382.05       136.69 o                         
   8   5   8      18313.37      18253.01       312.23 o                         
   9   5   8         10.18         -8.94        33.66 o                         
  10   5   8        129.22        166.71        51.54 o                         
  11   5   8       4041.90       3997.21       141.10 o                         
  12   5   8        983.65        983.72        90.02 o                         
  13   5   8       1654.54       1428.22       160.35 o                         
 -16   6   8        360.49        323.95        82.72 o                         
 -15   6   8       4946.52       4686.20       100.63 o                         
 -14   6   8       1452.00       1428.93        92.13 o                         
 -13   6   8       2183.96       2171.22        89.49 o                         
 -12   6   8          2.40          8.33        28.26 o                         
 -11   6   8        256.99        212.37        32.61 o                         
 -10   6   8       2454.84       2552.07        88.03 o                         
  -9   6   8       3969.39       4018.03        86.53 o                         
  -8   6   8         27.33         29.52        23.70 o                         
  -7   6   8       5205.07       5050.89       120.77 o                         
  -6   6   8       1805.31       1976.24        66.43 o                         
  -5   6   8       2040.52       2086.89        56.73 o                         
  -4   6   8         20.88          8.69        16.31 o                         
  -3   6   8        552.83        570.67        30.44 o                         
  -2   6   8       1679.52       1705.57        46.57 o                         
  -1   6   8         22.34         51.79        20.09 o                         
   0   6   8        340.18        360.09        29.19 o                         
   1   6   8       2777.52       2846.92        62.81 o                         
   2   6   8        960.62        907.62        57.39 o                         
   3   6   8        492.23        516.03        42.77 o                         
   4   6   8        521.28        518.90        50.73 o                         
   5   6   8      14436.23      14332.82       231.72 o                         
   6   6   8       4174.68       4147.35       125.20 o                         
   7   6   8       2208.80       2321.14       133.65 o                         
   8   6   8       3188.55       3026.20       100.75 o                         
   9   6   8        499.51        534.12        59.61 o                         
  10   6   8       1265.92       1210.26       100.13 o                         
  11   6   8      13430.71      13135.00       268.29 o                         
  12   6   8        460.32        487.24        66.04 o                         
 -15   7   8        472.11        448.22        72.35 o                         
 -14   7   8       5704.13       5540.63       158.07 o                         
 -13   7   8         46.92          2.61        47.79 o                         
 -12   7   8         15.37        -13.78        30.57 o                         
 -11   7   8         33.28         66.44        45.03 o                         
 -10   7   8       1095.91       1097.00        70.26 o                         
  -9   7   8        268.43        244.31        34.97 o                         
  -8   7   8       6378.26       6433.08       119.28 o                         
  -7   7   8         45.83         63.15        15.29 o                         
  -6   7   8        335.87        358.84        29.06 o                         
  -5   7   8       1111.97       1116.03        34.90 o                         
  -4   7   8        709.32        720.62        32.86 o                         
  -3   7   8        658.18        698.06        35.82 o                         
  -2   7   8       3260.36       3381.20        69.96 o                         
  -1   7   8        583.94        569.28        35.60 o                         
   0   7   8         14.19         20.91        20.45 o                         
   1   7   8        969.85        985.43        59.50 o                         
   2   7   8        279.29        243.51        36.78 o                         
   3   7   8       1004.49        959.68        60.15 o                         
   4   7   8       1179.94       1231.93        70.61 o                         
   5   7   8        526.94        475.39        51.05 o                         
   6   7   8       6466.41       6194.46       204.70 o                         
   7   7   8        715.10        723.36        69.52 o                         
   8   7   8       2050.29       1986.12        98.10 o                         
   9   7   8         63.37         35.08        69.50 o                         
  10   7   8       2385.66       2592.11       148.05 o                         
 -13   8   8         16.25        -35.57        48.00 o                         
 -12   8   8        794.85        713.99        68.55 o                         
 -11   8   8       4987.01       4813.70       116.26 o                         
 -10   8   8        149.07         96.74        35.83 o                         
  -9   8   8         32.28         48.30        33.81 o                         
  -8   8   8         51.85         59.46        33.92 o                         
  -7   8   8        589.99        594.37        38.73 o                         
  -6   8   8        186.29        194.99        25.12 o                         
  -5   8   8       5324.36       5332.96        93.81 o                         
  -4   8   8         69.01        114.99        32.12 o                         
  -3   8   8        850.28        838.89        44.07 o                         
  -2   8   8        695.11        762.03        44.37 o                         
  -1   8   8       1553.26       1452.86        56.36 o                         
   0   8   8         21.34         27.43        33.54 o                         
   1   8   8         98.22         85.84        32.30 o                         
   2   8   8        945.46       1016.32        69.71 o                         
   3   8   8       3923.34       4117.32       145.55 o                         
   4   8   8          6.00         54.69        38.31 o                         
   5   8   8        165.40        197.93        42.49 o                         
   6   8   8       2538.36       2584.27       103.29 o                         
   7   8   8         32.24         51.88        42.26 o                         
   8   8   8       5211.83       5262.15       156.08 o                         
   9   8   8       3756.00       3796.76       137.50 o                         
 -11   9   8       2193.83       2047.65       145.30 o                         
 -10   9   8       2930.65       3036.15       128.65 o                         
  -9   9   8         15.02         45.89        49.23 o                         
  -8   9   8        307.35        298.89        25.43 o                         
  -7   9   8       1571.22       1603.65        62.84 o                         
  -6   9   8       1564.62       1683.86        67.53 o                         
  -5   9   8        131.38        166.47        33.35 o                         
  -4   9   8       1853.20       1891.07        80.28 o                         
  -3   9   8       3020.83       2972.03       105.21 o                         
  -2   9   8       2776.24       2841.13        81.66 o                         
  -1   9   8       4908.37       4886.41       128.90 o                         
   0   9   8          2.83          9.07        29.65 o                         
   1   9   8       1395.87       1417.68       120.51 o                         
   2   9   8       5875.30       5754.12       280.26 o                         
   3   9   8          2.35        -34.47        34.47 o                         
   4   9   8        752.20        825.00        75.25 o                         
   5   9   8         11.11        -17.24        35.07 o                         
   6   9   8       1155.29       1201.74        82.74 o                         
  -7  10   8       1007.75       1077.01        62.10 o                         
  -6  10   8        334.53        269.83        39.78 o                         
  -5  10   8       1055.78       1012.09        64.52 o                         
  -4  10   8        137.57        174.42        37.04 o                         
  -3  10   8         69.07         85.87        44.13 o                         
  -2  10   8       2750.36       2806.49        86.28 o                         
  -1  10   8        142.32         96.47        36.11 o                         
   0  10   8          8.30         24.05        62.60 o                         
   1  10   8        244.83        296.07        45.31 o                         
   2  10   8       1814.91       1676.53        99.80 o                         
 -19   0   9        452.67        421.66       172.40 o                         
 -17   0   9       5826.38       5824.50       219.94 o                         
 -15   0   9       2721.41       2940.32       219.02 o                         
 -13   0   9       1326.84       1251.03       160.47 o                         
 -11   0   9      74253.00      70298.67       730.06 o                         
  -9   0   9         46.31         48.79        12.91 o                         
  -7   0   9         13.75          7.72        19.72 o                         
  -5   0   9      11014.80      11062.23       184.90 o                         
  -3   0   9       3945.22       4151.19        69.54 o                         
  -1   0   9         36.42          8.34        22.94 o                         
   1   0   9       4674.44       4700.61        92.06 o                         
   3   0   9       9193.48       9644.52       200.76 o                         
   5   0   9       5666.04       5528.09       133.01 o                         
   7   0   9        800.83        828.45        94.54 o                         
   9   0   9       2391.20       2366.61       109.90 o                         
  11   0   9       4790.97       4522.18       157.81 o                         
  13   0   9       1829.28       2030.18       132.33 o                         
 -20   1   9        928.72       1042.64       103.05 o                         
 -19   1   9       1886.37       2018.00       117.38 o                         
 -18   1   9       6392.68       6147.66       164.17 o                         
 -17   1   9        846.62       1020.50        81.42 o                         
 -16   1   9       1083.07       1193.42        82.23 o                         
 -15   1   9      14218.66      14717.14       355.59 o                         
 -14   1   9      10013.25      10569.94       444.55 o                         
 -13   1   9       3235.42       3038.40       150.75 o                         
 -12   1   9      24426.43      24147.24       226.86 o                         
 -11   1   9       4579.85       4567.06        69.49 o                         
 -10   1   9       2478.42       2365.82        38.94 o                         
  -9   1   9       9144.00       8995.67        92.12 o                         
  -8   1   9        261.34        267.78        18.99 o                         
  -7   1   9        143.48        140.32        17.76 o                         
  -6   1   9       9136.43       8627.73        93.14 o                         
  -5   1   9        703.36        644.56        30.00 o                         
  -4   1   9       2132.34       2169.17        34.63 o                         
  -3   1   9        703.06        693.04        25.09 o                         
  -2   1   9       1936.47       1936.03        36.90 o                         
  -1   1   9          3.62          5.54        13.06 o                         
   0   1   9         10.72         -4.16        13.17 o                         
   1   1   9       4434.46       4733.43        66.51 o                         
   2   1   9       7933.10       8025.10        93.30 o                         
   3   1   9         66.12         74.25        17.77 o                         
   4   1   9        742.92        839.22        35.63 o                         
   5   1   9       1356.84       1456.99        44.86 o                         
   6   1   9       2219.22       2174.00        60.16 o                         
   7   1   9       2365.49       2425.40        69.29 o                         
   8   1   9       4975.15       4822.67       112.30 o                         
   9   1   9        117.78        188.15        38.74 o                         
  10   1   9         26.98          8.31        34.57 o                         
  11   1   9       5229.29       5247.76       127.88 o                         
  12   1   9        207.48        127.18        40.18 o                         
  13   1   9       6154.38       6128.88       152.98 o                         
  14   1   9         95.65        112.06        56.89 o                         
 -19   2   9        693.31        664.81        76.12 o                         
 -18   2   9         91.70        134.82        50.51 o                         
 -17   2   9      11825.95      11829.68       230.21 o                         
 -16   2   9       4344.34       4585.34       157.39 o                         
 -15   2   9      12375.70      12535.68       264.89 o                         
 -14   2   9       6413.73       6333.35       218.70 o                         
 -13   2   9       5510.74       5714.32       109.55 o                         
 -12   2   9         10.80         68.51        21.50 o                         
 -11   2   9       5000.26       5351.36        76.90 o                         
 -10   2   9      14025.73      13541.59       258.65 o                         
  -9   2   9      20792.05      20617.45       196.98 o                         
  -8   2   9       3568.43       3626.59        71.68 o                         
  -7   2   9      10229.89       9775.99       151.60 o                         
  -6   2   9       1034.39       1108.46        56.06 o                         
  -5   2   9       1566.14       1594.72        35.44 o                         
  -4   2   9       4745.71       4890.19        69.49 o                         
  -3   2   9        225.53        253.55        21.55 o                         
  -2   2   9        247.57        230.53        19.61 o                         
  -1   2   9       3012.03       3002.97        49.11 o                         
   0   2   9        246.24        255.05        20.43 o                         
   1   2   9         20.78         31.52        15.17 o                         
   2   2   9       1871.37       1885.47        46.31 o                         
   3   2   9        911.32        969.09        36.89 o                         
   4   2   9       2887.30       2932.05        55.85 o                         
   5   2   9       8498.38       8573.26       103.72 o                         
   6   2   9        229.20        241.86        31.75 o                         
   7   2   9        780.66        796.40        48.10 o                         
   8   2   9       1811.11       1709.21        69.48 o                         
   9   2   9       2631.98       2647.70        88.08 o                         
  10   2   9       4872.72       4577.26       116.21 o                         
  11   2   9          9.21         14.32        35.27 o                         
  12   2   9       8875.22       8679.34       193.12 o                         
  13   2   9        146.31         83.57        74.18 o                         
  14   2   9       3581.20       3352.68       136.18 o                         
 -19   3   9       2960.45       2688.08       153.69 o                         
 -18   3   9       2211.40       2282.55       119.87 o                         
 -17   3   9       1019.51       1127.49        92.27 o                         
 -16   3   9         25.70         61.78        76.42 o                         
 -15   3   9       2289.99       2292.29       124.04 o                         
 -14   3   9      19559.28      19640.64       297.42 o                         
 -13   3   9      10831.68      10906.93       206.26 o                         
 -12   3   9        521.83        489.10        46.24 o                         
 -11   3   9          6.68         14.03        17.14 o                         
 -10   3   9       5681.22       5706.55        82.61 o                         
  -9   3   9       2049.26       2092.05        44.84 o                         
  -8   3   9      28623.80      28464.00       235.27 o                         
  -7   3   9       4695.93       4781.07        57.50 o                         
  -6   3   9       1505.21       1423.58        34.50 o                         
  -5   3   9       3409.66       3337.65        55.83 o                         
  -4   3   9        418.59        459.87        23.86 o                         
  -3   3   9          3.98         10.05        12.83 o                         
  -2   3   9       1835.56       1955.24        47.39 o                         
  -1   3   9       1905.22       1892.77        43.08 o                         
   0   3   9      11098.83      11077.65       113.21 o                         
   1   3   9       1590.01       1670.66        39.60 o                         
   2   3   9        359.75        418.45        35.45 o                         
   3   3   9         20.61         44.67        16.65 o                         
   4   3   9        431.15        492.55        30.95 o                         
   5   3   9       3008.19       2964.47        71.45 o                         
   6   3   9       2024.99       1963.83        65.85 o                         
   7   3   9       3258.04       3308.02        81.26 o                         
   8   3   9       3506.30       3505.06        86.69 o                         
   9   3   9          4.25         -1.24        32.00 o                         
  10   3   9        166.39        160.11        46.10 o                         
  11   3   9         93.56         99.10        44.14 o                         
  12   3   9          4.67        -18.83        39.45 o                         
  13   3   9        291.03        288.99        62.75 o                         
 -18   4   9       6509.35       6377.12       203.34 o                         
 -17   4   9       6027.62       5759.80       185.14 o                         
 -16   4   9       1642.53       1731.42       124.26 o                         
 -15   4   9        213.42        226.28        69.70 o                         
 -14   4   9      13399.73      13135.59       190.66 o                         
 -13   4   9       4543.43       4619.43       124.00 o                         
 -12   4   9      16212.38      16346.35       251.30 o                         
 -11   4   9       2794.43       2827.21        70.67 o                         
 -10   4   9          9.53         42.58        17.63 o                         
  -9   4   9       1422.80       1490.15        42.79 o                         
  -8   4   9       8021.01       8170.33        98.50 o                         
  -7   4   9       3945.78       3968.57        56.53 o                         
  -6   4   9       2869.09       2801.54        47.26 o                         
  -5   4   9       2041.95       2065.10        44.06 o                         
  -4   4   9        715.18        793.99        31.13 o                         
  -3   4   9        204.25        210.37        19.25 o                         
  -2   4   9       1196.05       1261.51        37.95 o                         
  -1   4   9       4244.64       4356.85        66.40 o                         
   0   4   9         27.15         40.18        16.03 o                         
   1   4   9       1334.58       1416.69        38.58 o                         
   2   4   9        285.24        349.49        34.46 o                         
   3   4   9       5087.87       5118.82        76.85 o                         
   4   4   9       1631.48       1723.49        54.34 o                         
   5   4   9       2846.38       2890.06        68.95 o                         
   6   4   9       1603.38       1650.91        61.54 o                         
   7   4   9        191.82        183.42        31.73 o                         
   8   4   9       1250.27       1394.87        68.72 o                         
   9   4   9       8922.96       8855.54       197.98 o                         
  10   4   9       6022.67       5855.28       163.25 o                         
  11   4   9        704.21        695.01        93.27 o                         
  12   4   9       4084.46       3876.43       151.00 o                         
  13   4   9          1.87        -46.82        85.14 o                         
 -17   5   9         12.68        -64.58        64.58 o                         
 -16   5   9       2548.50       2499.99       142.33 o                         
 -15   5   9       1757.62       1807.50        97.09 o                         
 -14   5   9        384.97        534.51        90.46 o                         
 -13   5   9      25543.67      24760.38       315.34 o                         
 -12   5   9       3694.93       3900.10       123.89 o                         
 -11   5   9         34.55         79.53        26.99 o                         
 -10   5   9       4851.80       4745.33       126.96 o                         
  -9   5   9       1005.67       1127.29        34.78 o                         
  -8   5   9          3.22         36.73        14.48 o                         
  -7   5   9       1923.38       1944.74        48.74 o                         
  -6   5   9       1946.01       1889.81        41.77 o                         
  -5   5   9       1244.04       1351.00        38.33 o                         
  -4   5   9         25.88         47.20        15.39 o                         
  -3   5   9        629.02        628.21        30.13 o                         
  -2   5   9       1809.98       1929.75        60.96 o                         
  -1   5   9         40.96         53.64        19.34 o                         
   0   5   9         57.43         50.08        20.25 o                         
   1   5   9       2658.86       2746.62        67.86 o                         
   2   5   9       5122.63       5203.67        90.22 o                         
   3   5   9       1777.43       1900.30        54.90 o                         
   4   5   9        345.85        343.24        32.36 o                         
   5   5   9        735.88        744.52        48.92 o                         
   6   5   9        182.83        195.01        34.26 o                         
   7   5   9        917.71        856.97        68.78 o                         
   8   5   9       1211.43       1376.44        89.16 o                         
   9   5   9        545.58        472.46        56.84 o                         
  10   5   9       2929.71       2661.44       129.27 o                         
  11   5   9        720.73        629.98        92.02 o                         
  12   5   9        392.29        329.08        67.82 o                         
 -16   6   9      10390.96      10136.03       260.57 o                         
 -15   6   9        124.34        114.14        58.66 o                         
 -14   6   9         15.69        -39.17        39.17 o                         
 -13   6   9        512.74        538.48        51.39 o                         
 -12   6   9       1183.66       1211.92        71.60 o                         
 -11   6   9       3606.20       3624.29       100.29 o                         
 -10   6   9      17129.00      17152.25       217.42 o                         
  -9   6   9       1553.81       1616.23        75.99 o                         
  -8   6   9        158.12        155.38        17.02 o                         
  -7   6   9       1399.35       1321.61        47.37 o                         
  -6   6   9         54.44        132.75        67.92 o                         
  -5   6   9         54.54         75.55        29.69 o                         
  -4   6   9       4631.28       4774.36        75.39 o                         
  -3   6   9        444.92        486.84        30.97 o                         
  -2   6   9       1062.21       1129.64        45.82 o                         
  -1   6   9        105.39         59.85        20.56 o                         
   0   6   9        859.47        841.60        42.23 o                         
   1   6   9       2193.11       2372.22        60.82 o                         
   2   6   9        998.61       1136.88        59.60 o                         
   3   6   9          3.11        -15.91        25.11 o                         
   4   6   9       3705.49       3953.71       116.54 o                         
   5   6   9        748.94        716.43        57.77 o                         
   6   6   9        153.80        223.36        45.54 o                         
   7   6   9         90.34         98.98        39.38 o                         
   8   6   9        837.64        881.56        68.96 o                         
   9   6   9        124.10        192.81        49.82 o                         
  10   6   9       5538.25       5166.37       311.37 o                         
  11   6   9         93.66         40.91        52.18 o                         
 -15   7   9      19203.66      18759.47       376.08 o                         
 -14   7   9        452.86        292.41       105.17 o                         
 -13   7   9        726.52        854.75        97.31 o                         
 -12   7   9         14.31         66.21        35.96 o                         
 -11   7   9       4960.20       5082.64       115.57 o                         
 -10   7   9        123.40        199.30        50.08 o                         
  -9   7   9      15454.38      15127.33       210.04 o                         
  -8   7   9          1.90         11.30        12.17 o                         
  -7   7   9       3811.77       3786.52        75.88 o                         
  -6   7   9        347.03        354.04        36.85 o                         
  -5   7   9        264.38        257.86        23.86 o                         
  -4   7   9        780.87        852.09        42.17 o                         
  -3   7   9         42.18         38.04        23.83 o                         
  -2   7   9        141.99        178.80        24.06 o                         
  -1   7   9        603.22        568.76        39.02 o                         
   0   7   9       2549.07       2645.29        70.90 o                         
   1   7   9       2341.77       2438.03        92.08 o                         
   2   7   9        419.95        377.44        43.18 o                         
   3   7   9       1780.66       1743.18       112.96 o                         
   4   7   9        590.41        666.69        59.16 o                         
   5   7   9         74.09        138.79        42.51 o                         
   6   7   9       1532.31       1466.68       181.17 o                         
   7   7   9       7799.63       7975.68       180.81 o                         
   8   7   9         19.38         -5.00        40.65 o                         
   9   7   9       2359.08       2406.59       113.21 o                         
  10   7   9        828.71        886.14        90.37 o                         
 -13   8   9         97.38         11.11        46.93 o                         
 -12   8   9        653.78        624.33        63.36 o                         
 -11   8   9       4156.42       4042.38       198.62 o                         
 -10   8   9       8257.97       8013.94       151.69 o                         
  -9   8   9        141.79        227.30        38.67 o                         
  -8   8   9       1399.95       1336.61        36.92 o                         
  -7   8   9        100.24        101.71        30.62 o                         
  -6   8   9       3919.95       3924.71        77.80 o                         
  -5   8   9       1081.03       1054.35        60.38 o                         
  -4   8   9        102.17        103.02        25.98 o                         
  -3   8   9         46.61         51.71        22.52 o                         
  -2   8   9       2062.23       2062.10        60.00 o                         
  -1   8   9         37.87        103.27        27.70 o                         
   0   8   9       1605.72       1576.16        72.89 o                         
   1   8   9         69.72         49.03        29.79 o                         
   2   8   9        680.93        830.73        59.61 o                         
   3   8   9        553.87        511.88        53.07 o                         
   4   8   9        272.50        284.63        56.11 o                         
   5   8   9        120.21        128.47        49.17 o                         
   6   8   9       7279.11       6840.12       155.06 o                         
   7   8   9        948.06       1115.04        78.87 o                         
   8   8   9       1785.23       1840.87       103.49 o                         
 -10   9   9       2187.55       2476.63       153.68 o                         
  -9   9   9        500.53        480.40        61.47 o                         
  -8   9   9         85.47         96.94        33.30 o                         
  -7   9   9       8658.98       8306.25       150.68 o                         
  -6   9   9       1487.45       1471.79        67.53 o                         
  -5   9   9       1886.49       1875.60        76.97 o                         
  -4   9   9         32.02         48.04        31.26 o                         
  -3   9   9        497.41        467.73        40.66 o                         
  -2   9   9       1701.57       1908.40       157.75 o                         
  -1   9   9        118.64        155.61        37.01 o                         
   0   9   9         69.25         57.44        36.53 o                         
   1   9   9       1463.66       1412.36       101.41 o                         
   2   9   9        230.04        315.57        67.92 o                         
   3   9   9       1437.73       1424.49        99.22 o                         
   4   9   9       1004.37       1042.95        75.79 o                         
   5   9   9        360.21        307.87        51.30 o                         
  -6  10   9        457.34        589.73       130.49 o                         
  -5  10   9        119.26        111.21        36.13 o                         
  -4  10   9        146.51        173.73        42.34 o                         
  -3  10   9        969.07        945.67        92.96 o                         
  -2  10   9        199.20        206.56        54.59 o                         
  -1  10   9        392.59        366.25        47.91 o                         
   0  10   9        959.68       1031.48        72.99 o                         
   1  10   9         41.49         -9.96        36.90 o                         
 -18   0  10        140.59          6.74       111.68 o                         
 -16   0  10        472.36        331.79       119.27 o                         
 -14   0  10         41.64         26.02        86.74 o                         
 -12   0  10      12460.50      12780.66       432.62 o                         
 -10   0  10      10772.28      10412.87       186.31 o                         
  -8   0  10       8486.71       8583.44       158.69 o                         
  -6   0  10          3.00         17.84        17.92 o                         
  -4   0  10      67887.32      64095.96       686.66 o                         
  -2   0  10        369.95        389.59        35.68 o                         
   0   0  10       4155.70       4128.19        87.95 o                         
   2   0  10      15017.01      15119.12       207.77 o                         
   4   0  10       1357.06       1305.98        81.95 o                         
   6   0  10        623.59        604.65        54.56 o                         
   8   0  10        200.54        116.63        58.16 o                         
  10   0  10       4635.51       4684.66       159.75 o                         
  12   0  10        914.61        942.70        96.64 o                         
  14   0  10       1835.62       1855.99       175.36 o                         
 -19   1  10       3104.93       3184.86       131.03 o                         
 -18   1  10         34.58         83.29        47.30 o                         
 -17   1  10         40.16        111.19        46.77 o                         
 -16   1  10       1033.90       1140.85       123.09 o                         
 -15   1  10         91.16        171.51        74.95 o                         
 -14   1  10       6502.42       6262.70       220.55 o                         
 -13   1  10       5736.00       5692.14       125.72 o                         
 -12   1  10      19917.82      19884.87       241.64 o                         
 -11   1  10       3426.98       3470.81        68.39 o                         
 -10   1  10      10383.21      10374.06       128.34 o                         
  -9   1  10       4614.17       4604.54        69.10 o                         
  -8   1  10       1545.89       1526.63        41.66 o                         
  -7   1  10       3302.22       3364.80        57.80 o                         
  -6   1  10        181.60        190.70        16.83 o                         
  -5   1  10       4755.69       4769.23        64.72 o                         
  -4   1  10        422.47        400.65        20.85 o                         
  -3   1  10      18158.25      17845.43       157.90 o                         
  -2   1  10       1412.33       1400.96        33.28 o                         
  -1   1  10       4599.59       4581.63        61.18 o                         
   0   1  10       3616.29       3707.21        59.51 o                         
   1   1  10        903.34       1040.34        36.73 o                         
   2   1  10          0.07          7.21        15.02 o                         
   3   1  10       4468.46       4516.91       130.91 o                         
   4   1  10       1863.85       1900.89        49.26 o                         
   5   1  10       4977.97       5025.82        87.88 o                         
   6   1  10        987.73       1038.43        53.30 o                         
   7   1  10         18.37         45.10        27.52 o                         
   8   1  10        872.17        865.74        62.50 o                         
   9   1  10         76.35         46.18        35.37 o                         
  10   1  10       1231.69       1158.59        71.63 o                         
  11   1  10       1921.65       2031.58        90.11 o                         
  12   1  10       2253.00       2350.06        98.57 o                         
  13   1  10       5241.73       5290.30       147.70 o                         
 -19   2  10        105.78         63.24        52.19 o                         
 -18   2  10       2684.46       2707.19       121.04 o                         
 -17   2  10        181.00        141.51        46.31 o                         
 -16   2  10         67.18        126.79        59.04 o                         
 -15   2  10         38.55        101.20        67.73 o                         
 -14   2  10        619.40        719.82        99.35 o                         
 -13   2  10       2198.79       2236.73        87.26 o                         
 -12   2  10         57.92         93.61        27.37 o                         
 -11   2  10       9932.81       9905.60       127.40 o                         
 -10   2  10         10.56         22.42        18.30 o                         
  -9   2  10        338.66        301.49        22.87 o                         
  -8   2  10      20335.44      20189.59       192.78 o                         
  -7   2  10       5151.27       5277.15        63.75 o                         
  -6   2  10      14317.53      14319.58       145.83 o                         
  -5   2  10       3490.48       3673.57        65.47 o                         
  -4   2  10       5691.03       5878.13        72.08 o                         
  -3   2  10         18.50         17.19        12.89 o                         
  -2   2  10      11963.17      11659.35       124.38 o                         
  -1   2  10        300.44        289.03        21.54 o                         
   0   2  10      14219.97      14213.13       138.41 o                         
   1   2  10       5022.88       4935.71        71.34 o                         
   2   2  10       4112.25       4176.66        67.24 o                         
   3   2  10       4721.33       4750.47        73.15 o                         
   4   2  10          0.48         -1.48        18.65 o                         
   5   2  10       2705.35       2770.92        72.02 o                         
   6   2  10        114.68        143.74        29.86 o                         
   7   2  10        175.63        210.03        33.37 o                         
   8   2  10       1358.27       1429.18        80.61 o                         
   9   2  10       3536.29       3391.06       100.75 o                         
  10   2  10       1610.82       1769.27        96.71 o                         
  11   2  10        338.52        356.59        60.59 o                         
  12   2  10        737.52        825.25       127.40 o                         
  13   2  10       3321.31       3259.74       131.81 o                         
 -19   3  10       2750.17       2697.28       156.92 o                         
 -18   3  10          6.77         -9.17        40.13 o                         
 -17   3  10        365.37        339.54        56.12 o                         
 -16   3  10         18.41         48.73        52.07 o                         
 -15   3  10       1957.94       1907.74       120.04 o                         
 -14   3  10       1303.52       1137.98       128.69 o                         
 -13   3  10        162.95        216.68        52.59 o                         
 -12   3  10         91.19        158.00        32.50 o                         
 -11   3  10       4754.02       4739.08        84.32 o                         
 -10   3  10        476.32        460.76        29.51 o                         
  -9   3  10       4141.63       4149.18        75.69 o                         
  -8   3  10       1096.47       1196.56        35.68 o                         
  -7   3  10      26543.44      26010.06       234.43 o                         
  -6   3  10       9790.59       9836.45       107.06 o                         
  -5   3  10       9917.41      10138.18       123.67 o                         
  -4   3  10        112.40        115.70        17.46 o                         
  -3   3  10       2938.26       2924.58        53.37 o                         
  -2   3  10       5015.42       5033.90        84.66 o                         
  -1   3  10      20971.87      20644.51       195.27 o                         
   0   3  10       5757.95       5709.10        76.93 o                         
   1   3  10       3091.53       3033.14        55.84 o                         
   2   3  10       4505.83       4662.22        71.28 o                         
   3   3  10      11391.01      11133.89       122.42 o                         
   4   3  10       4181.65       4259.77        84.94 o                         
   5   3  10        917.85        935.65        50.12 o                         
   6   3  10        615.14        627.83        46.87 o                         
   7   3  10       1696.18       1852.08        66.98 o                         
   8   3  10        400.08        421.69        41.09 o                         
   9   3  10        371.52        303.06        46.35 o                         
  10   3  10        805.38        760.74        70.72 o                         
  11   3  10        942.38        963.88        81.29 o                         
  12   3  10       2167.15       2158.18       109.81 o                         
  13   3  10       1639.22       1592.38       111.81 o                         
 -18   4  10        634.09        543.50        85.29 o                         
 -17   4  10        215.20        199.70        51.25 o                         
 -16   4  10        187.02        261.82        65.10 o                         
 -15   4  10         17.50        -16.02        38.02 o                         
 -14   4  10       1685.73       1776.50       128.33 o                         
 -13   4  10       2239.08       2399.48       111.14 o                         
 -12   4  10        284.65        304.66        52.81 o                         
 -11   4  10       4958.02       4872.67       121.69 o                         
 -10   4  10         20.70         38.14        17.90 o                         
  -9   4  10         50.30         74.45        19.88 o                         
  -8   4  10        577.86        615.86        38.52 o                         
  -7   4  10        602.70        633.60        30.26 o                         
  -6   4  10       2279.82       2323.14        46.44 o                         
  -5   4  10      10273.40      10315.64       138.68 o                         
  -4   4  10       1985.59       1948.12        43.31 o                         
  -3   4  10       3792.66       3951.21        62.96 o                         
  -2   4  10        452.87        479.15        28.94 o                         
  -1   4  10         35.33         45.86        20.63 o                         
   0   4  10       4777.60       4865.92        74.82 o                         
   1   4  10       3466.79       3379.24        62.10 o                         
   2   4  10       8716.30       8600.37       109.46 o                         
   3   4  10        787.88        821.70        43.84 o                         
   4   4  10        990.87       1013.06        50.31 o                         
   5   4  10       1158.56       1199.42        56.12 o                         
   6   4  10        318.64        325.93        35.26 o                         
   7   4  10       3578.01       3646.92        83.29 o                         
   8   4  10       1521.29       1554.05        96.66 o                         
   9   4  10       1194.88       1305.76        92.89 o                         
  10   4  10       1350.31       1301.17        94.25 o                         
  11   4  10        325.78        226.04        58.26 o                         
  12   4  10          7.04          3.02        49.72 o                         
 -17   5  10        348.73        380.71       100.34 o                         
 -16   5  10        190.29        225.06        82.91 o                         
 -15   5  10       4779.55       4710.16       143.01 o                         
 -14   5  10       1802.00       2176.36       224.87 o                         
 -13   5  10       4750.12       4773.80       160.32 o                         
 -12   5  10       6648.42       6841.36       139.88 o                         
 -11   5  10       2157.86       2200.45        82.75 o                         
 -10   5  10       1349.60       1386.68        44.09 o                         
  -9   5  10       5430.68       5461.47        90.75 o                         
  -8   5  10       1867.23       1900.76        50.30 o                         
  -7   5  10       8671.17       8444.06        95.64 o                         
  -6   5  10      10335.99      10168.92       117.86 o                         
  -5   5  10       3330.70       3501.97        68.53 o                         
  -4   5  10         96.32         97.44        18.58 o                         
  -3   5  10      16511.76      16790.23       177.71 o                         
  -2   5  10      10730.61      10669.65       127.57 o                         
  -1   5  10        294.03        266.80        27.20 o                         
   0   5  10       1701.69       1877.53        66.75 o                         
   1   5  10        352.16        395.32        31.37 o                         
   2   5  10        259.34        272.62        39.60 o                         
   3   5  10        673.81        672.23        39.71 o                         
   4   5  10       1458.25       1547.59        67.35 o                         
   5   5  10        136.58        139.35        34.02 o                         
   6   5  10       4646.74       4595.63       118.01 o                         
   7   5  10          1.82         25.77        34.05 o                         
   8   5  10         10.07         16.19        37.17 o                         
   9   5  10         15.91        101.61       107.41 o                         
  10   5  10         29.89         -6.28        47.27 o                         
  11   5  10       1922.65       1751.08       116.97 o                         
 -16   6  10         54.35         -0.64        57.37 o                         
 -15   6  10        674.77        821.46        95.00 o                         
 -14   6  10       2036.88       2078.06       110.52 o                         
 -13   6  10        393.82        501.14        61.47 o                         
 -12   6  10       1931.54       2079.45        93.46 o                         
 -11   6  10        196.91        211.21        57.91 o                         
 -10   6  10       6620.85       6278.24       132.82 o                         
  -9   6  10        917.81        951.40        73.87 o                         
  -8   6  10       3380.15       3563.52        76.30 o                         
  -7   6  10       3816.74       3764.51        81.27 o                         
  -6   6  10       2863.16       2961.91        69.02 o                         
  -5   6  10       2311.68       2370.52        55.67 o                         
  -4   6  10       7319.91       7496.52       106.32 o                         
  -3   6  10       6372.59       6593.30       115.24 o                         
  -2   6  10       1045.37       1265.34        47.67 o                         
  -1   6  10       3268.84       3292.10        68.70 o                         
   0   6  10        271.08        304.01        35.82 o                         
   1   6  10       3864.54       3976.67        87.56 o                         
   2   6  10          2.98         14.40        24.32 o                         
   3   6  10       2794.47       2708.74        83.83 o                         
   4   6  10        819.52        854.77        60.60 o                         
   5   6  10         16.74         -3.37        31.38 o                         
   6   6  10       1001.54       1080.13        72.32 o                         
   7   6  10       1835.25       1908.43        94.51 o                         
   8   6  10        675.08        678.57        83.04 o                         
   9   6  10       1114.60       1244.46        97.40 o                         
  10   6  10         17.30         69.88        72.93 o                         
 -15   7  10        584.08        452.31       118.19 o                         
 -14   7  10         20.61         16.08        80.44 o                         
 -13   7  10        343.00        359.03        59.27 o                         
 -12   7  10       3545.99       3374.85       124.33 o                         
 -11   7  10         43.19         51.11        40.34 o                         
 -10   7  10       8378.34       8532.24       164.76 o                         
  -9   7  10        212.40        238.71        42.08 o                         
  -8   7  10       9067.83       8497.69       132.44 o                         
  -7   7  10          1.44         -5.37        19.68 o                         
  -6   7  10        113.01        102.52        26.64 o                         
  -5   7  10        470.66        466.36        30.66 o                         
  -4   7  10        435.17        396.55        29.81 o                         
  -3   7  10        176.43        247.23        31.88 o                         
  -2   7  10      12190.38      12245.96       149.06 o                         
  -1   7  10        506.32        487.86        35.59 o                         
   0   7  10       3055.16       3186.20        78.68 o                         
   1   7  10       2689.81       2618.29        86.54 o                         
   2   7  10        139.63        103.98        46.42 o                         
   3   7  10        188.35        165.39        40.20 o                         
   4   7  10       3812.01       3763.70       130.08 o                         
   5   7  10          3.92         17.14        33.01 o                         
   6   7  10        128.31        158.87        49.60 o                         
   7   7  10        449.46        381.72        54.14 o                         
   8   7  10        196.40        114.23        44.52 o                         
   9   7  10         37.14         12.00        52.97 o                         
 -13   8  10        474.64        366.78       123.76 o                         
 -12   8  10       3126.38       3113.32       148.33 o                         
 -11   8  10       2915.94       3131.46       141.76 o                         
 -10   8  10       1145.16       1214.52        92.72 o                         
  -9   8  10       2292.74       2413.35       115.18 o                         
  -8   8  10       5844.44       5871.52        92.55 o                         
  -7   8  10         82.32        108.33        32.08 o                         
  -6   8  10       3674.11       3880.01       100.40 o                         
  -5   8  10       4849.47       4740.43       125.51 o                         
  -4   8  10       6868.57       6728.42       109.79 o                         
  -3   8  10       1384.17       1383.64        53.43 o                         
  -2   8  10        196.34        211.07        32.80 o                         
  -1   8  10        275.41        334.62        39.67 o                         
   0   8  10        204.27        254.09        37.99 o                         
   1   8  10       8845.90       8802.43       190.95 o                         
   2   8  10       1294.93       1353.41        77.62 o                         
   3   8  10         80.40        146.62        38.77 o                         
   4   8  10        311.31        290.51        47.94 o                         
   5   8  10       1796.75       1951.55        97.08 o                         
   6   8  10        222.17        179.87        47.55 o                         
   7   8  10         57.42        176.84        62.79 o                         
 -10   9  10         20.94         45.17        56.39 o                         
  -9   9  10       3575.99       3290.49       128.38 o                         
  -8   9  10          2.32          8.91        16.29 o                         
  -7   9  10       1102.29       1192.35        62.93 o                         
  -6   9  10       5072.70       4719.31       140.22 o                         
  -5   9  10       5286.66       5265.78       120.19 o                         
  -4   9  10       1949.06       1901.45        98.90 o                         
  -3   9  10       2226.77       2397.10       123.63 o                         
  -2   9  10       1026.52       1006.13        64.60 o                         
  -1   9  10       1036.29        974.12        62.02 o                         
   0   9  10       4302.85       4281.52       223.17 o                         
   1   9  10        257.91        349.65        52.49 o                         
   2   9  10       3585.55       3606.18       121.34 o                         
   3   9  10        292.60        268.55        54.57 o                         
   4   9  10       1610.07       1604.54        92.26 o                         
 -19   0  11       2484.25       2339.25       176.02 o                         
 -17   0  11        326.70        403.35       127.94 o                         
 -15   0  11       3454.29       3404.17       245.04 o                         
 -13   0  11       1662.90       1710.52       108.63 o                         
 -11   0  11      28427.77      27557.95       493.07 o                         
  -9   0  11       2154.62       2254.04        80.01 o                         
  -7   0  11      10648.95      10884.32       177.71 o                         
  -5   0  11     226546.81     201233.00      3444.11 o                         
  -3   0  11        278.83        381.30        31.70 o                         
  -1   0  11       8336.84       8439.10       124.60 o                         
   1   0  11      23289.01      22799.92       287.00 o                         
   3   0  11         38.95          5.34        23.26 o                         
   5   0  11        248.14        235.81        40.09 o                         
   7   0  11        764.03        685.81        88.04 o                         
   9   0  11        180.37        263.16        59.90 o                         
  11   0  11       2957.85       3060.23       149.23 o                         
  13   0  11        284.83        310.57        76.56 o                         
 -19   1  11       1238.35       1057.80        89.25 o                         
 -18   1  11         34.17         69.08        45.69 o                         
 -17   1  11       2342.96       2318.97       138.11 o                         
 -16   1  11        136.37        157.84        75.89 o                         
 -15   1  11         72.13         -2.95        54.95 o                         
 -14   1  11       2528.23       2464.45       113.32 o                         
 -13   1  11       2287.75       2294.26        85.11 o                         
 -12   1  11      11263.12      11364.22       295.12 o                         
 -11   1  11       1138.47       1095.69        55.53 o                         
 -10   1  11        443.84        466.90        30.19 o                         
  -9   1  11       8879.04       8746.37       118.63 o                         
  -8   1  11      11203.62      11081.58       137.17 o                         
  -7   1  11       1089.52       1103.36        37.88 o                         
  -6   1  11      39979.09      39122.66       325.19 o                         
  -5   1  11       3246.22       3198.87        53.18 o                         
  -4   1  11      16392.64      16654.70       152.14 o                         
  -3   1  11       1332.30       1396.10        38.40 o                         
  -2   1  11       2724.31       2764.29        53.60 o                         
  -1   1  11       1201.37       1166.44        56.54 o                         
   0   1  11       8688.80       8791.86        96.61 o                         
   1   1  11        334.42        352.19        26.65 o                         
   2   1  11        169.39        202.34        23.23 o                         
   3   1  11          1.14         12.92        17.65 o                         
   4   1  11        528.35        541.87        33.82 o                         
   5   1  11        135.23        182.96        25.10 o                         
   6   1  11         81.66         86.58        34.45 o                         
   7   1  11         19.75        -10.46        35.09 o                         
   8   1  11        732.78        751.16        58.59 o                         
   9   1  11          0.15         15.09        33.84 o                         
  10   1  11        925.44        866.41        67.21 o                         
  11   1  11         21.44         39.33        37.34 o                         
  12   1  11        317.02        273.95        50.71 o                         
  13   1  11        446.43        381.85        62.98 o                         
 -19   2  11        396.72        346.92        64.48 o                         
 -18   2  11       5941.93       5596.46       161.20 o                         
 -17   2  11       1804.59       1749.84       122.91 o                         
 -16   2  11        404.03        484.35       124.69 o                         
 -15   2  11       1341.55       1194.37       125.94 o                         
 -14   2  11         78.19         96.81        83.49 o                         
 -13   2  11          7.20         27.05        29.38 o                         
 -12   2  11        432.84        492.13        41.38 o                         
 -11   2  11       7309.13       7426.03       118.27 o                         
 -10   2  11         71.53         87.26        21.33 o                         
  -9   2  11      13963.67      13832.01       162.20 o                         
  -8   2  11         50.95         34.39        18.40 o                         
  -7   2  11      18350.19      18149.61       179.52 o                         
  -6   2  11       2985.88       2975.69        70.47 o                         
  -5   2  11       1953.24       2004.65        50.83 o                         
  -4   2  11       9705.73       9810.91       104.76 o                         
  -3   2  11      29180.25      28979.65       240.31 o                         
  -2   2  11       1159.82       1168.21        38.86 o                         
  -1   2  11      21726.21      21325.71       190.03 o                         
   0   2  11        542.71        535.11        29.91 o                         
   1   2  11        421.02        458.55        28.33 o                         
   2   2  11       1581.39       1562.31        47.55 o                         
   3   2  11       1214.42       1266.51        46.09 o                         
   4   2  11       1009.56       1071.60        49.16 o                         
   5   2  11        720.76        726.01        47.49 o                         
   6   2  11        221.62        137.29        31.32 o                         
   7   2  11        356.86        323.73        39.05 o                         
   8   2  11          0.92         -2.89        31.64 o                         
   9   2  11        145.65        178.98        40.23 o                         
  10   2  11         36.56        -25.20        36.03 o                         
  11   2  11       1808.57       1646.71       131.79 o                         
  12   2  11        704.10        509.26        71.82 o                         
 -18   3  11        119.45        134.47        56.33 o                         
 -17   3  11        228.70        231.98        81.77 o                         
 -16   3  11       1904.86       1905.67       129.77 o                         
 -15   3  11       2463.43       2631.99       221.19 o                         
 -14   3  11       2666.68       2708.72       193.00 o                         
 -13   3  11       6699.78       6791.57       126.05 o                         
 -12   3  11       3848.69       3795.92       116.14 o                         
 -11   3  11        821.45        774.70        41.83 o                         
 -10   3  11        383.54        349.76        29.58 o                         
  -9   3  11       1036.45       1120.95        39.73 o                         
  -8   3  11       8303.28       8780.29       109.23 o                         
  -7   3  11       3086.52       3213.29        59.65 o                         
  -6   3  11       2241.30       2192.55        49.69 o                         
  -5   3  11         89.30         89.38        19.27 o                         
  -4   3  11      12316.37      12238.66       124.51 o                         
  -3   3  11       3547.97       3650.83        62.80 o                         
  -2   3  11      39383.60      38394.56       327.23 o                         
  -1   3  11       2733.75       3002.51        59.83 o                         
   0   3  11       7210.63       7278.24        92.49 o                         
   1   3  11         18.89         51.85        18.66 o                         
   2   3  11       2627.37       2647.95        56.04 o                         
   3   3  11        177.76        211.02        30.31 o                         
   4   3  11        292.65        269.03        32.87 o                         
   5   3  11         13.44         23.59        28.29 o                         
   6   3  11          2.57          1.55        27.27 o                         
   7   3  11        168.52        156.49        33.89 o                         
   8   3  11        726.44        739.95        58.94 o                         
   9   3  11        459.61        403.22        49.39 o                         
  10   3  11        736.57        831.82        73.65 o                         
  11   3  11         41.61         -0.68        79.93 o                         
  12   3  11         42.44         37.34        56.34 o                         
 -18   4  11         79.19         85.01        50.52 o                         
 -17   4  11       1821.22       1900.30       129.62 o                         
 -16   4  11       4021.21       3939.79       327.12 o                         
 -15   4  11        849.22        896.47        90.29 o                         
 -14   4  11         28.54         38.54        48.73 o                         
 -13   4  11          3.88        -37.25        37.25 o                         
 -12   4  11        820.28        878.86        49.86 o                         
 -11   4  11       8166.59       7867.47       149.18 o                         
 -10   4  11       3659.18       3657.30        82.62 o                         
  -9   4  11        120.12        152.36        22.12 o                         
  -8   4  11         14.05         37.30        18.69 o                         
  -7   4  11         53.52         64.88        17.18 o                         
  -6   4  11       5798.22       6001.95        81.83 o                         
  -5   4  11       2510.82       2462.19        81.79 o                         
  -4   4  11       6017.59       5984.02        80.95 o                         
  -3   4  11       6028.51       6313.04        85.23 o                         
  -2   4  11        242.76        277.75        25.15 o                         
  -1   4  11       2740.78       2721.72        63.31 o                         
   0   4  11          6.28          1.92        18.43 o                         
   1   4  11        543.41        551.74        33.28 o                         
   2   4  11       3116.33       3079.27        91.01 o                         
   3   4  11         85.91         87.81        25.22 o                         
   4   4  11        606.54        627.76        42.90 o                         
   5   4  11       1229.34       1262.80        58.31 o                         
   6   4  11          2.69        -24.37        24.37 o                         
   7   4  11         99.14        101.27        40.26 o                         
   8   4  11         29.24          3.89        57.94 o                         
   9   4  11         53.31         76.58        48.01 o                         
  10   4  11       1017.78        953.18        88.53 o                         
  11   4  11       1364.06       1365.66       104.60 o                         
 -17   5  11        283.98        419.45        91.40 o                         
 -16   5  11        717.98        703.35        89.45 o                         
 -15   5  11        982.00       1002.78        83.10 o                         
 -14   5  11       2835.40       2975.71       115.88 o                         
 -13   5  11       8717.89       8476.50       193.12 o                         
 -12   5  11        967.52       1112.71        79.13 o                         
 -11   5  11        377.63        421.61        39.78 o                         
 -10   5  11       1955.72       1915.40        60.77 o                         
  -9   5  11       2563.71       2494.58        62.27 o                         
  -8   5  11        422.39        439.64        38.79 o                         
  -7   5  11      18369.30      19330.14       193.97 o                         
  -6   5  11      11421.62      11934.32       143.34 o                         
  -5   5  11         55.00         39.25        19.08 o                         
  -4   5  11       4608.35       4681.39        76.97 o                         
  -3   5  11       8417.83       8781.90       113.70 o                         
  -2   5  11       2544.85       2625.58        60.24 o                         
  -1   5  11       5215.53       5224.35        86.68 o                         
   0   5  11       8991.13       8829.39       133.30 o                         
   1   5  11        506.96        474.69        39.83 o                         
   2   5  11       4987.72       4841.86        98.78 o                         
   3   5  11       4204.25       4105.94        96.01 o                         
   4   5  11       2793.18       2767.36        80.07 o                         
   5   5  11        251.46        317.33        40.12 o                         
   6   5  11          9.61         41.66        34.53 o                         
   7   5  11         17.45          9.08        36.02 o                         
   8   5  11        117.08         78.87        40.99 o                         
   9   5  11       1171.81       1169.46        91.88 o                         
  10   5  11        653.12        743.59        98.03 o                         
 -16   6  11        898.00        987.07       106.46 o                         
 -15   6  11        310.49        268.64        73.54 o                         
 -14   6  11       1606.69       1482.38        97.53 o                         
 -13   6  11          8.40          5.74        41.34 o                         
 -12   6  11       2919.71       2975.95       115.49 o                         
 -11   6  11        323.71        347.24        66.18 o                         
 -10   6  11       8478.33       8398.00       395.29 o                         
  -9   6  11         82.18         99.38        22.18 o                         
  -8   6  11       3451.50       3459.21        80.03 o                         
  -7   6  11       6112.89       6155.87       145.86 o                         
  -6   6  11       9889.57       9879.38       128.36 o                         
  -5   6  11      13118.03      13137.93       188.88 o                         
  -4   6  11      19310.18      19089.65       212.70 o                         
  -3   6  11      11315.78      11202.43       143.29 o                         
  -2   6  11       1307.79       1225.25        62.89 o                         
  -1   6  11       5011.88       4981.84        87.57 o                         
   0   6  11       1376.77       1387.09        59.74 o                         
   1   6  11       2949.84       3043.97        78.76 o                         
   2   6  11       1697.39       1769.10       119.12 o                         
   3   6  11        120.85        111.55        31.50 o                         
   4   6  11        279.51        292.58        44.60 o                         
   5   6  11        342.78        437.84        69.59 o                         
   6   6  11         28.21         59.80        37.82 o                         
   7   6  11        282.12        334.65        51.63 o                         
   8   6  11          2.25          8.96        39.21 o                         
   9   6  11        138.93         28.03        51.11 o                         
 -14   7  11        124.52         91.60        48.30 o                         
 -13   7  11       1163.50       1056.91        83.90 o                         
 -12   7  11          7.29         56.35        42.82 o                         
 -11   7  11       7976.56       7929.99       183.23 o                         
 -10   7  11       1254.97       1344.06        77.91 o                         
  -9   7  11      13364.79      13181.83       168.59 o                         
  -8   7  11          7.30         36.64        24.96 o                         
  -7   7  11      15416.42      14644.29       224.41 o                         
  -6   7  11        325.83        307.12        61.74 o                         
  -5   7  11       2925.50       2793.01        64.67 o                         
  -4   7  11         31.71         10.17        19.02 o                         
  -3   7  11      10621.36      10834.99       138.05 o                         
  -2   7  11         70.34         90.20        27.02 o                         
  -1   7  11       9598.86       9417.69       153.79 o                         
   0   7  11        604.74        649.50        45.98 o                         
   1   7  11         96.18         91.29        33.21 o                         
   2   7  11       1150.11       1178.47        67.65 o                         
   3   7  11         23.13        -11.56        35.93 o                         
   4   7  11          1.15         99.62        41.87 o                         
   5   7  11         50.29         45.39        43.19 o                         
   6   7  11       1751.56       1628.28        90.78 o                         
   7   7  11        157.58         74.80        44.97 o                         
   8   7  11       1164.53       1167.65        84.68 o                         
 -12   8  11        276.38        403.32        98.67 o                         
 -11   8  11        419.99        566.24       208.18 o                         
 -10   8  11      11972.34      11383.71       319.69 o                         
  -9   8  11       2117.38       2359.47       133.02 o                         
  -8   8  11         16.41         -4.58        19.34 o                         
  -7   8  11       1503.07       1540.43       168.06 o                         
  -6   8  11       1346.40       1268.76        74.70 o                         
  -5   8  11      13027.17      12787.49       199.61 o                         
  -4   8  11       4123.61       4220.99       113.57 o                         
  -3   8  11       2279.55       2318.96        69.13 o                         
  -2   8  11        492.01        536.84        44.47 o                         
  -1   8  11       6480.74       7024.86       133.06 o                         
   0   8  11       5493.68       5926.16       133.07 o                         
   1   8  11       5243.74       5386.92       123.78 o                         
   2   8  11        124.35        112.43        37.52 o                         
   3   8  11       2872.60       3117.59       103.35 o                         
   4   8  11        339.93        350.87        76.94 o                         
   5   8  11        382.06        449.36        58.20 o                         
   6   8  11        377.29        387.22        58.19 o                         
  -9   9  11       1283.93       1282.12        99.82 o                         
  -8   9  11        425.45        410.06        68.92 o                         
  -7   9  11       4055.70       3981.91       106.88 o                         
  -6   9  11       2989.22       2993.23       126.48 o                         
  -5   9  11        416.01        447.11        65.42 o                         
  -4   9  11       4443.21       4306.67       139.23 o                         
  -3   9  11       4951.37       5141.34       157.80 o                         
  -2   9  11        465.51        509.78        50.77 o                         
  -1   9  11       2089.32       2097.48        93.31 o                         
   0   9  11       3465.77       3450.46       205.76 o                         
   1   9  11        368.62        378.07        71.68 o                         
   2   9  11        403.90        507.13       115.41 o                         
 -18   0  12        317.91        197.34       123.61 o                         
 -16   0  12        885.50        802.36       160.47 o                         
 -14   0  12       1873.78       1801.36       123.94 o                         
 -12   0  12       1133.90       1080.28        93.00 o                         
 -10   0  12       4963.19       4930.88       178.37 o                         
  -8   0  12       1037.35        995.03        62.98 o                         
  -6   0  12      23849.65      24468.22       350.61 o                         
  -4   0  12      44272.31      44152.63       479.70 o                         
  -2   0  12      16475.81      16497.31       200.04 o                         
   0   0  12       2354.10       2329.69        67.48 o                         
   2   0  12      81466.91      77999.26      1196.30 o                         
   4   0  12        283.28        339.74        37.65 o                         
   6   0  12        116.58        187.62        51.22 o                         
   8   0  12      16440.18      16144.71       315.46 o                         
  10   0  12         71.65        -22.73        47.58 o                         
  12   0  12       1822.28       1872.47       202.70 o                         
 -19   1  12         63.51        163.48        55.21 o                         
 -18   1  12         95.22        143.25        62.82 o                         
 -17   1  12        397.37        273.60       106.26 o                         
 -16   1  12        944.30       1110.95       127.70 o                         
 -15   1  12          0.08         61.72        69.15 o                         
 -14   1  12        634.32        680.12        57.51 o                         
 -13   1  12       1998.50       2030.66       128.32 o                         
 -12   1  12        365.58        298.16        41.94 o                         
 -11   1  12       4479.74       4355.47        94.66 o                         
 -10   1  12        328.83        377.11        28.96 o                         
  -9   1  12         85.13         69.73        22.02 o                         
  -8   1  12         73.94         60.05        21.43 o                         
  -7   1  12       1731.62       1897.69        53.62 o                         
  -6   1  12        672.72        722.34        25.83 o                         
  -5   1  12       3244.97       3266.21        51.68 o                         
  -4   1  12        741.15        789.01        29.67 o                         
  -3   1  12       1790.45       1803.31        51.82 o                         
  -2   1  12        784.04        830.46        32.84 o                         
  -1   1  12       1004.27        985.20        36.17 o                         
   0   1  12       5907.62       5758.98        78.30 o                         
   1   1  12       3284.27       3180.48        58.29 o                         
   2   1  12       4830.04       4846.05        78.34 o                         
   3   1  12      23626.14      23217.96       237.26 o                         
   4   1  12        221.07        276.08        28.40 o                         
   5   1  12       8055.49       8193.43       133.99 o                         
   6   1  12       8052.73       8078.79       136.36 o                         
   7   1  12        779.67        772.08        59.72 o                         
   8   1  12        843.20        824.87        63.10 o                         
   9   1  12       3259.79       3202.06       104.46 o                         
  10   1  12        147.50        156.78        43.70 o                         
  11   1  12       4203.55       4043.18       114.98 o                         
  12   1  12        331.56        226.41        56.85 o                         
 -19   2  12        323.49        313.33        63.10 o                         
 -18   2  12          1.94         -3.98        53.21 o                         
 -17   2  12         17.25         32.25       143.12 o                         
 -16   2  12         33.72        118.71        73.77 o                         
 -15   2  12        916.35        869.28       113.86 o                         
 -14   2  12       2753.37       2722.18        93.47 o                         
 -13   2  12          3.30         -0.08        31.93 o                         
 -12   2  12       1497.46       1436.54        63.44 o                         
 -11   2  12       1268.34       1320.52        57.07 o                         
 -10   2  12          7.40         22.33        19.19 o                         
  -9   2  12       1138.35       1123.93        46.43 o                         
  -8   2  12         23.23         34.16        23.68 o                         
  -7   2  12        166.27        140.03        23.16 o                         
  -6   2  12       1470.12       1493.79        54.47 o                         
  -5   2  12        827.65        824.75        36.51 o                         
  -4   2  12       4123.39       4099.86        72.09 o                         
  -3   2  12        218.90        221.09        21.04 o                         
  -2   2  12      14030.67      13951.72       133.57 o                         
  -1   2  12         23.37         10.78        17.31 o                         
   0   2  12      11469.59      11360.49       125.52 o                         
   1   2  12      12627.33      12136.49       135.56 o                         
   2   2  12        268.74        328.33        28.76 o                         
   3   2  12         14.55         31.53        20.69 o                         
   4   2  12      10117.50      10305.70       149.39 o                         
   5   2  12       4808.03       4804.02       100.37 o                         
   6   2  12      11442.29      11013.01       165.03 o                         
   7   2  12       5525.86       5533.21       126.02 o                         
   8   2  12       2671.04       2632.65        94.08 o                         
   9   2  12          1.64        -22.59        35.43 o                         
  10   2  12        434.48        308.75        51.61 o                         
  11   2  12         95.08        129.50        51.17 o                         
  12   2  12       1795.29       1832.36       112.90 o                         
 -18   3  12         79.35        113.49        64.06 o                         
 -17   3  12        502.82        436.64       125.92 o                         
 -16   3  12       1320.78       1287.15       136.76 o                         
 -15   3  12        211.63        240.97        94.33 o                         
 -14   3  12          6.06        -41.81        41.81 o                         
 -13   3  12       2890.60       2933.59        83.26 o                         
 -12   3  12        853.64        965.93        54.33 o                         
 -11   3  12        301.32        316.58        36.04 o                         
 -10   3  12        751.70        686.30        38.75 o                         
  -9   3  12       5226.26       5161.54        81.83 o                         
  -8   3  12        781.39        859.16        38.53 o                         
  -7   3  12        788.66        726.63        38.63 o                         
  -6   3  12          3.38         28.19        18.88 o                         
  -5   3  12        379.82        430.24        26.62 o                         
  -4   3  12       1049.99       1048.92        36.45 o                         
  -3   3  12        821.06        771.04        35.85 o                         
  -2   3  12        900.20        840.78        38.00 o                         
  -1   3  12       7414.35       7447.64       102.09 o                         
   0   3  12         63.38         95.33        19.89 o                         
   1   3  12       3046.44       3172.57        62.34 o                         
   2   3  12        425.43        468.34        38.70 o                         
   3   3  12       2516.38       2475.48        78.28 o                         
   4   3  12       5325.24       5488.08       104.42 o                         
   5   3  12      18367.42      17932.84       219.92 o                         
   6   3  12       4356.92       4337.75        98.25 o                         
   7   3  12        858.78        837.73        56.14 o                         
   8   3  12        193.58        168.00        45.64 o                         
   9   3  12       2375.44       2412.61       140.38 o                         
  10   3  12       3044.16       2976.52       125.03 o                         
  11   3  12       1643.76       1509.34       121.19 o                         
 -18   4  12       1399.43       1501.00       194.08 o                         
 -17   4  12          5.73        154.17        60.68 o                         
 -16   4  12       1324.20       1348.88       113.05 o                         
 -15   4  12          9.40         36.26       120.35 o                         
 -14   4  12       1505.39       1564.04       110.62 o                         
 -13   4  12        233.58        250.58        34.82 o                         
 -12   4  12        179.60        190.70        31.32 o                         
 -11   4  12        470.40        465.90        39.69 o                         
 -10   4  12         12.69         59.73        24.74 o                         
  -9   4  12        614.75        625.54        32.25 o                         
  -8   4  12       5570.23       5422.91        87.47 o                         
  -7   4  12       2644.08       2656.90        60.59 o                         
  -6   4  12       1343.89       1301.65        44.76 o                         
  -5   4  12          5.02         14.49        16.88 o                         
  -4   4  12        863.25        887.00        49.99 o                         
  -3   4  12         26.94         39.76        17.93 o                         
  -2   4  12        850.87        849.68        46.69 o                         
  -1   4  12       1744.13       1874.48        55.54 o                         
   0   4  12         17.64         61.37        23.54 o                         
   1   4  12        132.98        147.86        24.89 o                         
   2   4  12       2656.94       2830.76        71.13 o                         
   3   4  12       8528.02       8553.00       131.84 o                         
   4   4  12       2886.32       2762.09        75.08 o                         
   5   4  12       9560.55       9305.78       146.37 o                         
   6   4  12       3522.79       3652.29        90.73 o                         
   7   4  12         38.98         -0.82        30.56 o                         
   8   4  12       3782.82       3740.62       201.76 o                         
   9   4  12       4118.50       3879.87       168.71 o                         
  10   4  12         36.11        -44.59        44.59 o                         
 -17   5  12       1712.45       1887.62       136.34 o                         
 -16   5  12          3.27         53.44        63.05 o                         
 -15   5  12          8.38         44.61        53.22 o                         
 -14   5  12         18.60         69.28        47.23 o                         
 -13   5  12        544.54        685.42        83.75 o                         
 -12   5  12       2897.76       3021.47        98.52 o                         
 -11   5  12       2360.77       2452.02        70.50 o                         
 -10   5  12        254.76        287.25        29.07 o                         
  -9   5  12          1.33         -1.70        18.57 o                         
  -8   5  12        573.60        610.65        30.36 o                         
  -7   5  12       5256.39       5354.51       100.00 o                         
  -6   5  12       1503.70       1590.95        77.66 o                         
  -5   5  12         94.82        138.98        34.03 o                         
  -4   5  12        217.46        253.44        29.74 o                         
  -3   5  12       6617.05       6719.85        99.85 o                         
  -2   5  12        301.00        351.09        31.06 o                         
  -1   5  12       2582.17       2606.82        63.41 o                         
   0   5  12        530.43        566.93        39.68 o                         
   1   5  12       4440.45       4415.28        93.74 o                         
   2   5  12        264.11        291.41        37.29 o                         
   3   5  12       7840.46       7940.05       136.89 o                         
   4   5  12      19894.65      19377.76       243.37 o                         
   5   5  12         45.94        107.73        33.86 o                         
   6   5  12        690.16        653.53        60.84 o                         
   7   5  12        525.35        589.03        74.68 o                         
   8   5  12         12.18         22.13        46.53 o                         
   9   5  12       2920.96       2824.56       131.93 o                         
 -15   6  12        750.65        784.67        83.88 o                         
 -14   6  12        382.13        385.19        64.95 o                         
 -13   6  12        900.81        938.57        79.61 o                         
 -12   6  12       1181.65       1219.48       104.41 o                         
 -11   6  12          1.50          3.00        23.48 o                         
 -10   6  12       2015.36       2068.72        72.62 o                         
  -9   6  12       5169.88       5197.70       102.96 o                         
  -8   6  12       2916.08       2951.06        77.58 o                         
  -7   6  12       2353.59       2458.68        58.29 o                         
  -6   6  12       4069.69       4248.02        88.90 o                         
  -5   6  12       1571.30       1518.27        56.38 o                         
  -4   6  12       4550.08       4743.37        85.81 o                         
  -3   6  12        590.04        628.14        38.37 o                         
  -2   6  12       6497.96       6629.42       103.46 o                         
  -1   6  12        503.60        497.72        39.46 o                         
   0   6  12       3989.70       4167.42        92.12 o                         
   1   6  12       8659.44       8878.03       143.50 o                         
   2   6  12       7650.58       7805.48       135.31 o                         
   3   6  12       4556.91       4745.21       107.78 o                         
   4   6  12       4164.83       4183.87       115.55 o                         
   5   6  12        125.06        174.88        43.19 o                         
   6   6  12          6.65         49.06        40.39 o                         
   7   6  12       9321.36       9139.68       186.93 o                         
   8   6  12        273.99        282.54        57.90 o                         
 -14   7  12        536.70        623.21        90.46 o                         
 -13   7  12         37.38          4.21        45.46 o                         
 -12   7  12        761.36        828.62        77.34 o                         
 -11   7  12       1175.08       1004.67        92.90 o                         
 -10   7  12        306.59        389.21        52.12 o                         
  -9   7  12        746.82        795.20        56.43 o                         
  -8   7  12       1074.63       1093.00        61.95 o                         
  -7   7  12        243.72        204.78        35.43 o                         
  -6   7  12          4.05         37.01        28.84 o                         
  -5   7  12        225.75        238.42        56.83 o                         
  -4   7  12       1467.60       1516.94        53.02 o                         
  -3   7  12       1679.56       1728.57        62.31 o                         
  -2   7  12       2557.60       2576.65        70.77 o                         
  -1   7  12         80.69        123.35        29.51 o                         
   0   7  12       9946.84      10014.05       154.49 o                         
   1   7  12        327.40        414.03        45.75 o                         
   2   7  12       2003.43       2016.54        86.98 o                         
   3   7  12        366.53        354.31        43.85 o                         
   4   7  12       2062.11       2053.66       126.77 o                         
   5   7  12          9.74         50.75        59.60 o                         
   6   7  12      12332.27      12065.71       234.42 o                         
   7   7  12       2055.90       2153.44       152.91 o                         
 -11   8  12        318.96        266.09        92.87 o                         
 -10   8  12          3.66        -10.27        51.13 o                         
  -9   8  12        402.05        404.00        55.38 o                         
  -8   8  12        226.57        291.87        38.51 o                         
  -7   8  12        298.30        414.59       100.28 o                         
  -6   8  12       2994.07       2895.46       105.16 o                         
  -5   8  12       1281.33       1203.39        80.39 o                         
  -4   8  12       3415.86       3539.76        91.26 o                         
  -3   8  12       2474.84       2584.30        78.41 o                         
  -2   8  12       4094.61       4091.08       104.90 o                         
  -1   8  12         14.98          8.94        29.32 o                         
   0   8  12       2057.00       2154.79        83.72 o                         
   1   8  12       3601.06       3567.10       103.03 o                         
   2   8  12       9338.34       9096.97       172.69 o                         
   3   8  12        668.64        783.75        65.59 o                         
   4   8  12        352.85        359.19        53.67 o                         
  -8   9  12        162.23        173.66        47.31 o                         
  -7   9  12        777.40        764.58        58.24 o                         
  -6   9  12        674.33        717.31        56.80 o                         
  -5   9  12        269.32        229.96        49.02 o                         
  -4   9  12        968.80        861.23        90.56 o                         
  -3   9  12       2353.40       2275.32       187.58 o                         
  -2   9  12       2456.97       2487.99        95.30 o                         
  -1   9  12        191.89        167.36        44.85 o                         
   0   9  12        179.43        292.51        64.35 o                         
 -19   0  13       6959.31       6773.24       261.44 o                         
 -17   0  13       5914.04       5511.76       327.45 o                         
 -15   0  13       3620.88       3640.42       158.64 o                         
 -13   0  13       8259.44       7960.43       344.80 o                         
 -11   0  13        104.55        124.11        39.24 o                         
  -9   0  13       4959.26       4968.56       224.08 o                         
  -7   0  13       1316.90       1462.58        70.66 o                         
  -5   0  13      30335.93      30288.21       478.84 o                         
  -3   0  13      12272.74      12503.45       166.01 o                         
  -1   0  13        309.51        296.05        33.90 o                         
   1   0  13      78742.45      74801.20       782.45 o                         
   3   0  13       1092.91        957.00        59.11 o                         
   5   0  13        861.99        958.21        82.97 o                         
   7   0  13      12871.60      12216.21       263.51 o                         
   9   0  13        325.07        411.84        71.29 o                         
  11   0  13        489.87        464.78        81.58 o                         
 -19   1  13       5222.00       5193.78       191.46 o                         
 -18   1  13        739.58        875.76       130.23 o                         
 -17   1  13       1155.61       1294.87       141.07 o                         
 -16   1  13       9363.74       9338.42       299.75 o                         
 -15   1  13       4277.52       4487.11       122.51 o                         
 -14   1  13       3011.32       3079.24       100.92 o                         
 -13   1  13        138.17        118.44        36.64 o                         
 -12   1  13        265.01        253.26        41.94 o                         
 -11   1  13        131.61         96.99        28.54 o                         
 -10   1  13        769.06        796.51        49.78 o                         
  -9   1  13         62.01         26.55        20.69 o                         
  -8   1  13      10422.87      10460.00       138.52 o                         
  -7   1  13         51.46         85.87        33.46 o                         
  -6   1  13       5323.96       5480.09        84.28 o                         
  -5   1  13        167.26        169.58        19.05 o                         
  -4   1  13        512.69        579.52        34.63 o                         
  -3   1  13        363.27        400.51        24.94 o                         
  -2   1  13      12675.97      12869.87       135.90 o                         
  -1   1  13       2588.84       2555.52        55.15 o                         
   0   1  13      14422.18      14309.46       142.66 o                         
   1   1  13       3363.08       3438.91        63.29 o                         
   2   1  13      11495.61      11290.74       124.89 o                         
   3   1  13       9542.53       9387.49       120.64 o                         
   4   1  13       4267.12       4167.04        93.74 o                         
   5   1  13       8051.84       8227.49       154.36 o                         
   6   1  13       3493.24       3556.98       102.60 o                         
   7   1  13       4956.56       5134.37       124.63 o                         
   8   1  13        362.86        349.21        44.60 o                         
   9   1  13       4898.82       4768.15       119.35 o                         
  10   1  13         50.03         91.78        39.85 o                         
  11   1  13       1994.46       1914.52        94.88 o                         
 -18   2  13         69.92         98.42        70.34 o                         
 -17   2  13        828.16        738.95       114.17 o                         
 -16   2  13       2556.44       2538.68       393.59 o                         
 -15   2  13       2211.13       2363.51        97.03 o                         
 -14   2  13        826.72        803.11        61.41 o                         
 -13   2  13       8414.74       8404.65       286.79 o                         
 -12   2  13        862.98        872.41        66.04 o                         
 -11   2  13       2897.02       2922.56        67.36 o                         
 -10   2  13        197.32        179.18        26.87 o                         
  -9   2  13        675.24        671.82        44.93 o                         
  -8   2  13         50.36         43.85        21.89 o                         
  -7   2  13         16.75          1.79        17.63 o                         
  -6   2  13        349.39        343.38        31.30 o                         
  -5   2  13       7675.64       7720.29        98.32 o                         
  -4   2  13        410.63        422.39        25.37 o                         
  -3   2  13       5753.18       5662.88        80.63 o                         
  -2   2  13         58.24         83.00        18.68 o                         
  -1   2  13        676.72        666.97        36.08 o                         
   0   2  13        254.04        270.29        26.37 o                         
   1   2  13       6338.09       6201.78        91.05 o                         
   2   2  13        157.75        171.33        24.75 o                         
   3   2  13      14255.50      13945.83       181.38 o                         
   4   2  13       1321.20       1338.92        62.30 o                         
   5   2  13       5979.50       6258.96       118.72 o                         
   6   2  13       2472.17       2473.42        78.80 o                         
   7   2  13       2256.37       2296.87        91.93 o                         
   8   2  13       4608.32       4453.15       120.54 o                         
   9   2  13       2261.10       2281.27       102.71 o                         
  10   2  13       1745.69       1673.03       107.04 o                         
  11   2  13       1402.77       1526.63       103.46 o                         
 -18   3  13        753.00        803.35        99.90 o                         
 -17   3  13       3291.53       2966.29       188.04 o                         
 -16   3  13       1054.64       1021.09       128.42 o                         
 -15   3  13       1431.43       1518.93       111.18 o                         
 -14   3  13       1135.99       1146.89        70.93 o                         
 -13   3  13        528.00        526.82        50.46 o                         
 -12   3  13        145.63        132.24        35.57 o                         
 -11   3  13       3955.97       3805.67       102.59 o                         
 -10   3  13       5241.29       5009.92        83.67 o                         
  -9   3  13        241.76        233.48        26.52 o                         
  -8   3  13         98.82         78.67        22.85 o                         
  -7   3  13       1791.72       1846.03        64.65 o                         
  -6   3  13       3858.16       3922.36        77.93 o                         
  -5   3  13          1.28         -4.77        19.10 o                         
  -4   3  13        731.53        704.48        33.32 o                         
  -3   3  13         40.69         49.56        17.87 o                         
  -2   3  13       1892.93       1816.08        51.56 o                         
  -1   3  13        549.23        486.22        33.25 o                         
   0   3  13       1366.77       1415.38        48.39 o                         
   1   3  13       2934.47       2903.89        71.61 o                         
   2   3  13       1644.11       1576.44        59.85 o                         
   3   3  13       8405.30       8475.55       133.65 o                         
   4   3  13      15233.91      15590.00       200.91 o                         
   5   3  13        654.21        654.28        49.36 o                         
   6   3  13        388.96        388.94        41.99 o                         
   7   3  13       2707.73       2741.54        92.70 o                         
   8   3  13        144.61         95.64        59.61 o                         
   9   3  13       1320.98       1394.70        94.33 o                         
  10   3  13        202.61        253.25       120.74 o                         
 -17   4  13        122.25        194.43        68.03 o                         
 -16   4  13       1944.24       1949.96       133.80 o                         
 -15   4  13        196.67        387.97       139.87 o                         
 -14   4  13       2041.20       1965.86       152.13 o                         
 -13   4  13       1266.08       1330.72        63.01 o                         
 -12   4  13       5632.07       5405.15       116.88 o                         
 -11   4  13       1171.19       1191.74        57.80 o                         
 -10   4  13        690.47        646.79        42.33 o                         
  -9   4  13        352.59        374.53        29.03 o                         
  -8   4  13       1309.47       1263.54        48.23 o                         
  -7   4  13         55.86         23.28        19.90 o                         
  -6   4  13       2773.46       2766.92        62.74 o                         
  -5   4  13        686.96        705.86        32.92 o                         
  -4   4  13       1347.67       1378.17        46.30 o                         
  -3   4  13         11.29          3.93        18.06 o                         
  -2   4  13       1021.67       1057.98        47.98 o                         
  -1   4  13       1360.55       1322.58        53.25 o                         
   0   4  13       1067.13       1117.98        52.13 o                         
   1   4  13        852.93        888.80        48.40 o                         
   2   4  13      13775.82      13731.16       178.44 o                         
   3   4  13       3797.17       3884.72        88.74 o                         
   4   4  13       1655.92       1722.95        69.17 o                         
   5   4  13        511.92        578.60        47.28 o                         
   6   4  13         89.86         93.44        35.07 o                         
   7   4  13        581.04        546.22        56.90 o                         
   8   4  13      11469.05      11228.40       241.20 o                         
   9   4  13         20.04          3.16        50.00 o                         
 -16   5  13       1145.71       1254.96       199.65 o                         
 -15   5  13       5023.54       5263.39       225.03 o                         
 -14   5  13        193.16        210.00        63.68 o                         
 -13   5  13        395.97        435.27        43.31 o                         
 -12   5  13        499.11        437.74        42.22 o                         
 -11   5  13        377.14        367.73        43.82 o                         
 -10   5  13         32.53         48.66        35.25 o                         
  -9   5  13       7891.01       7677.05       162.87 o                         
  -8   5  13         39.85         46.58        22.47 o                         
  -7   5  13       3705.54       3637.22        75.23 o                         
  -6   5  13         26.30         45.70        22.03 o                         
  -5   5  13        526.24        574.93        38.14 o                         
  -4   5  13        256.99        316.90        34.20 o                         
  -3   5  13       2373.53       2427.12        61.28 o                         
  -2   5  13       2454.70       2383.95        62.00 o                         
  -1   5  13      13955.96      13776.13       165.80 o                         
   0   5  13       4282.06       4410.32       104.36 o                         
   1   5  13        339.68        355.84        37.73 o                         
   2   5  13         89.46         89.83        28.87 o                         
   3   5  13      13726.73      13597.31       193.05 o                         
   4   5  13       3616.67       3789.70        99.29 o                         
   5   5  13       3713.62       3743.76       110.40 o                         
   6   5  13       3536.01       3485.85       112.88 o                         
   7   5  13       3213.71       3107.64       112.83 o                         
   8   5  13       1736.67       1942.04       119.06 o                         
 -15   6  13        725.17        549.27        77.93 o                         
 -14   6  13       4755.23       5086.93       157.14 o                         
 -13   6  13        185.78        158.69        62.05 o                         
 -12   6  13        613.24        641.67        83.23 o                         
 -11   6  13        342.42        294.91        38.81 o                         
 -10   6  13       2499.42       2553.44        75.27 o                         
  -9   6  13        153.56        251.85        30.91 o                         
  -8   6  13        303.08        294.85        35.46 o                         
  -7   6  13        164.45        182.85        27.96 o                         
  -6   6  13       5474.47       5458.88       101.92 o                         
  -5   6  13        104.16         93.85        25.38 o                         
  -4   6  13       7133.55       6889.86       104.80 o                         
  -3   6  13         80.51         97.02        26.09 o                         
  -2   6  13       2586.09       2638.02        68.03 o                         
  -1   6  13       1463.26       1519.44        65.95 o                         
   0   6  13      12896.46      12774.87       178.89 o                         
   1   6  13       8340.97       8309.44       154.63 o                         
   2   6  13       3150.61       3118.56        87.91 o                         
   3   6  13       1953.03       1876.00        87.92 o                         
   4   6  13        294.62        231.75        45.72 o                         
   5   6  13       5263.27       5250.20       143.21 o                         
   6   6  13       4055.38       4046.46       125.08 o                         
   7   6  13       1508.49       1496.82        92.88 o                         
 -13   7  13         23.73        -46.03        46.03 o                         
 -12   7  13        568.29        571.05       110.80 o                         
 -11   7  13        954.67       1015.28        83.55 o                         
 -10   7  13        948.35        980.96        47.50 o                         
  -9   7  13        131.20        116.33        34.84 o                         
  -8   7  13        439.69        382.06        36.36 o                         
  -7   7  13       3792.25       3757.84       104.64 o                         
  -6   7  13          2.75         22.21        27.40 o                         
  -5   7  13       1526.17       1442.30        59.34 o                         
  -4   7  13        184.90        244.39        40.31 o                         
  -3   7  13       4148.43       4170.90        89.66 o                         
  -2   7  13         56.24         99.07        37.01 o                         
  -1   7  13      19387.71      18834.70       232.06 o                         
   0   7  13       1537.81       1529.34        72.74 o                         
   1   7  13        299.13        385.72        54.19 o                         
   2   7  13         37.71         22.09        35.31 o                         
   3   7  13        337.19        262.53        45.87 o                         
   4   7  13        200.82        177.77        44.54 o                         
   5   7  13      11928.61      11617.28       238.50 o                         
 -10   8  13         19.33        -20.78        50.88 o                         
  -9   8  13         74.29         69.90        55.78 o                         
  -8   8  13        111.03        129.82        49.79 o                         
  -7   8  13        432.52        408.33        46.83 o                         
  -6   8  13         83.94         88.88        37.00 o                         
  -5   8  13        516.28        455.37        51.74 o                         
  -4   8  13       7930.90       7575.42       150.09 o                         
  -3   8  13         46.86        150.18        53.21 o                         
  -2   8  13        169.50        197.30        40.98 o                         
  -1   8  13        202.54        155.48        37.36 o                         
   0   8  13        803.63        819.54        60.81 o                         
   1   8  13       1219.31       1171.37        73.38 o                         
   2   8  13       3004.44       3238.47       158.13 o                         
   3   8  13       1131.37       1059.38        71.98 o                         
  -4   9  13         27.91         48.26        49.65 o                         
 -18   0  14       1295.62       1231.51       206.01 o                         
 -16   0  14       3394.47       3257.15       158.81 o                         
 -14   0  14        329.90        362.54        98.67 o                         
 -12   0  14       2144.82       2130.14       123.06 o                         
 -10   0  14       3506.85       3584.73       113.62 o                         
  -8   0  14       4252.52       4580.40       281.42 o                         
  -6   0  14       4881.34       4930.23       128.37 o                         
  -4   0  14       6206.64       6278.06       166.52 o                         
  -2   0  14         31.23         23.25        23.66 o                         
   0   0  14        971.18       1135.23        59.39 o                         
   2   0  14       7912.04       7839.65       139.98 o                         
   4   0  14        489.77        389.49        50.23 o                         
   6   0  14        162.51        120.88        51.49 o                         
   8   0  14       5790.27       6033.65       188.23 o                         
  10   0  14        177.54        124.58        62.30 o                         
 -18   1  14       6505.95       6128.27       254.54 o                         
 -17   1  14       3704.52       3484.21       196.26 o                         
 -16   1  14       2811.44       3009.60       119.88 o                         
 -15   1  14         36.09         22.22        48.67 o                         
 -14   1  14       3838.87       3817.09       115.50 o                         
 -13   1  14        457.44        432.82        49.54 o                         
 -12   1  14       1726.33       1790.44        80.68 o                         
 -11   1  14         31.41         55.67        24.84 o                         
 -10   1  14          2.98        -18.35        21.86 o                         
  -9   1  14       2410.20       2417.84        70.17 o                         
  -8   1  14        479.63        516.26        37.92 o                         
  -7   1  14       1022.35        995.91        50.98 o                         
  -6   1  14        169.79        117.39        25.45 o                         
  -5   1  14       7064.81       6877.38       138.20 o                         
  -4   1  14         96.49        149.33        19.75 o                         
  -3   1  14         45.42         52.77        17.70 o                         
  -2   1  14       1101.16       1109.15        40.69 o                         
  -1   1  14        106.68        118.55        20.55 o                         
   0   1  14        539.35        583.32        33.03 o                         
   1   1  14        176.80        196.62        24.30 o                         
   2   1  14        638.34        605.17        35.45 o                         
   3   1  14       2887.26       3022.30        68.63 o                         
   4   1  14        745.13        768.64        46.68 o                         
   5   1  14        435.48        420.47        42.81 o                         
   6   1  14       5454.92       5347.26       127.53 o                         
   7   1  14       1809.75       1806.50        83.58 o                         
   8   1  14       5153.66       5154.22       123.86 o                         
   9   1  14       8757.86       8332.82       172.30 o                         
  10   1  14       5029.44       4954.35       147.02 o                         
 -18   2  14        148.18        158.42        85.96 o                         
 -17   2  14       1966.13       2093.82       177.22 o                         
 -16   2  14        319.87        325.94        66.03 o                         
 -15   2  14       1960.45       2075.00        95.09 o                         
 -14   2  14       1792.32       1977.77       108.30 o                         
 -13   2  14       1036.45       1123.75        71.30 o                         
 -12   2  14       2484.02       2438.98        90.07 o                         
 -11   2  14        312.74        303.13        32.46 o                         
 -10   2  14        468.66        466.64        36.48 o                         
  -9   2  14          1.64         20.81        21.64 o                         
  -8   2  14       2229.61       2207.97        62.74 o                         
  -7   2  14         13.69          0.91        20.56 o                         
  -6   2  14       2216.99       2218.18        61.91 o                         
  -5   2  14          0.47         -8.78        19.07 o                         
  -4   2  14        108.35        105.40        18.05 o                         
  -3   2  14        459.92        474.87        30.29 o                         
  -2   2  14       4861.79       4899.75        74.45 o                         
  -1   2  14       1558.31       1645.27        59.53 o                         
   0   2  14         53.98         38.29        19.65 o                         
   1   2  14        122.32        124.16        23.62 o                         
   2   2  14         86.31         84.27        27.86 o                         
   3   2  14        424.35        475.70        42.40 o                         
   4   2  14        959.00        917.50        54.95 o                         
   5   2  14        110.01        112.19        32.24 o                         
   6   2  14         33.58         73.62        36.46 o                         
   7   2  14       1183.97       1279.81        76.77 o                         
   8   2  14       5581.18       5620.83       172.07 o                         
   9   2  14        753.30        769.98        68.94 o                         
  10   2  14        589.78        684.63        73.67 o                         
 -17   3  14        109.37         51.02       130.11 o                         
 -16   3  14          0.25         39.66        77.15 o                         
 -15   3  14       2186.49       2356.73       107.99 o                         
 -14   3  14        100.06         70.36        51.33 o                         
 -13   3  14       2144.86       1999.62       150.42 o                         
 -12   3  14        518.99        596.41        53.33 o                         
 -11   3  14       4135.53       4095.90       116.86 o                         
 -10   3  14       1903.16       1984.16        58.07 o                         
  -9   3  14        214.38        234.33        28.29 o                         
  -8   3  14        110.84        136.68        25.94 o                         
  -7   3  14        197.79        223.54        27.66 o                         
  -6   3  14        519.89        528.37        41.49 o                         
  -5   3  14        496.56        505.40        34.74 o                         
  -4   3  14       1967.53       1900.04        51.84 o                         
  -3   3  14       6284.26       6242.42       117.75 o                         
  -2   3  14        411.75        447.67        31.03 o                         
  -1   3  14       6785.22       6537.75       134.86 o                         
   0   3  14        712.90        743.68        41.35 o                         
   1   3  14        107.48         93.28        26.40 o                         
   2   3  14        522.11        568.44        43.36 o                         
   3   3  14         81.92         69.11        34.59 o                         
   4   3  14        314.46        330.57        47.54 o                         
   5   3  14        802.43        898.24        56.43 o                         
   6   3  14         75.28        141.27        34.42 o                         
   7   3  14          3.94         56.27        38.52 o                         
   8   3  14        747.42        705.34       105.01 o                         
   9   3  14        150.19        170.37        60.14 o                         
 -17   4  14       3671.46       3798.63       171.97 o                         
 -16   4  14         59.02        247.66       176.74 o                         
 -15   4  14        834.69        883.30        93.37 o                         
 -14   4  14        134.40        285.54        69.60 o                         
 -13   4  14       3404.85       3408.84       103.82 o                         
 -12   4  14       1513.26       1532.79        76.97 o                         
 -11   4  14        343.57        341.32        35.57 o                         
 -10   4  14        217.97        160.25        37.17 o                         
  -9   4  14       2921.33       2910.67        65.37 o                         
  -8   4  14        956.29       1039.40        45.71 o                         
  -7   4  14        994.56        944.42        44.73 o                         
  -6   4  14         43.43         43.18        21.22 o                         
  -5   4  14        339.72        345.62        32.89 o                         
  -4   4  14        636.13        591.57        33.66 o                         
  -3   4  14       3408.53       3337.57        73.99 o                         
  -2   4  14       5565.16       5206.15        94.57 o                         
  -1   4  14       2064.94       2000.95        61.64 o                         
   0   4  14       1267.45       1214.72        61.43 o                         
   1   4  14        820.44        821.46        49.19 o                         
   2   4  14          1.37         13.71        25.61 o                         
   3   4  14        106.80        159.16        32.16 o                         
   4   4  14         96.03         72.29        30.20 o                         
   5   4  14         19.63         21.13        31.24 o                         
   6   4  14         14.81        -31.70        31.70 o                         
   7   4  14         10.31        -13.67        48.40 o                         
   8   4  14        479.00        437.90        77.84 o                         
 -16   5  14         12.18         73.73        59.99 o                         
 -15   5  14        672.91        763.32       190.83 o                         
 -14   5  14        506.16        603.37       109.93 o                         
 -13   5  14       1420.29       1489.23        71.38 o                         
 -12   5  14        228.85        275.32        39.22 o                         
 -11   5  14         10.10         23.80        28.36 o                         
 -10   5  14       1092.15       1107.15        54.13 o                         
  -9   5  14        294.41        363.11        33.78 o                         
  -8   5  14        842.89        929.61        44.41 o                         
  -7   5  14        531.25        517.52        37.68 o                         
  -6   5  14       3531.65       3411.17        78.29 o                         
  -5   5  14       3116.58       3017.19        70.18 o                         
  -4   5  14       4278.14       4113.35       129.00 o                         
  -3   5  14         29.16         -1.21        23.00 o                         
  -2   5  14          1.82        -20.58        20.58 o                         
  -1   5  14         23.73         -1.89        24.83 o                         
   0   5  14         73.90         42.10        40.46 o                         
   1   5  14        443.98        467.79        43.39 o                         
   2   5  14        181.43        202.40        37.41 o                         
   3   5  14       1897.83       1935.52        81.75 o                         
   4   5  14        596.37        655.66        55.91 o                         
   5   5  14        195.22        223.11        48.86 o                         
   6   5  14        235.62        190.45        48.23 o                         
   7   5  14        513.37        572.41        75.98 o                         
 -14   6  14       3017.33       2746.60       122.05 o                         
 -13   6  14        487.93        397.69       124.00 o                         
 -12   6  14         33.68         71.17        43.39 o                         
 -11   6  14        689.74        677.22        70.74 o                         
 -10   6  14         73.52        115.10        45.12 o                         
  -9   6  14        240.35        287.91        41.25 o                         
  -8   6  14        734.10        714.05        60.56 o                         
  -7   6  14       3768.37       3705.58        79.25 o                         
  -6   6  14       1491.97       1440.54        57.30 o                         
  -5   6  14          2.43        -20.89        20.89 o                         
  -4   6  14       4407.00       4451.93        92.89 o                         
  -3   6  14       1609.73       1595.92        63.81 o                         
  -2   6  14         59.05         46.54        27.82 o                         
  -1   6  14         77.81         48.83        27.16 o                         
   0   6  14          4.02          2.99        29.42 o                         
   1   6  14       1848.14       1903.04        87.06 o                         
   2   6  14          0.35         39.20        41.62 o                         
   3   6  14        296.86        260.28        39.23 o                         
   4   6  14       2678.70       2805.63       109.30 o                         
   5   6  14        217.41        247.44        48.04 o                         
   6   6  14        581.58        577.60        63.43 o                         
 -12   7  14        956.80       1007.15        86.53 o                         
 -11   7  14         28.39         62.12        28.80 o                         
 -10   7  14         15.36          1.08        32.97 o                         
  -9   7  14        101.95        108.18        38.14 o                         
  -8   7  14        483.85        531.09        65.25 o                         
  -7   7  14        234.51        363.57        47.93 o                         
  -6   7  14        716.30        766.74        62.42 o                         
  -5   7  14       2744.10       2714.98        78.81 o                         
  -4   7  14        997.41       1013.87        88.12 o                         
  -3   7  14        898.67        868.53        55.79 o                         
  -2   7  14          7.78        106.85        47.29 o                         
  -1   7  14       2417.60       2300.59        77.91 o                         
   0   7  14        407.85        432.83        48.24 o                         
   1   7  14         35.56         26.23        43.35 o                         
   2   7  14        735.81        666.74        60.31 o                         
   3   7  14        603.30        596.50        62.32 o                         
   4   7  14         53.12         33.62        42.17 o                         
  -9   8  14       2047.23       2024.94        74.62 o                         
  -8   8  14         63.52         57.14        29.02 o                         
  -7   8  14        360.12        305.26        42.35 o                         
  -6   8  14        165.11        122.32        40.49 o                         
  -5   8  14        169.76        176.88        71.34 o                         
  -4   8  14          0.09         86.75       117.56 o                         
  -3   8  14        895.84        961.66        64.17 o                         
  -2   8  14        252.04        249.89        54.15 o                         
  -1   8  14        366.02        390.22        47.77 o                         
   0   8  14        517.72        580.45        57.57 o                         
   1   8  14        180.35        195.89        44.98 o                         
 -17   0  15       8191.83       7636.71       403.35 o                         
 -15   0  15       7275.87       7192.27       228.21 o                         
 -13   0  15       1722.59       1567.38       117.89 o                         
 -11   0  15      28251.91      27683.69       416.39 o                         
  -9   0  15      21488.34      21230.30       338.06 o                         
  -7   0  15       6816.10       6658.81       180.17 o                         
  -5   0  15       4710.57       4560.28       127.25 o                         
  -3   0  15        909.26        982.02        71.79 o                         
  -1   0  15       5707.87       5805.86       114.78 o                         
   1   0  15       5074.23       4922.19       110.27 o                         
   3   0  15       4093.69       4025.06       111.31 o                         
   5   0  15        223.02        345.94        61.66 o                         
   7   0  15       4487.13       4298.38       263.92 o                         
   9   0  15        634.90        548.55        98.63 o                         
 -18   1  15        892.62        979.77       135.70 o                         
 -17   1  15       1173.54       1110.09       136.47 o                         
 -16   1  15       7190.36       7285.94       166.96 o                         
 -15   1  15      11252.81      10833.26       205.42 o                         
 -14   1  15       1519.47       1642.76       119.93 o                         
 -13   1  15       2713.05       2548.03        97.02 o                         
 -12   1  15        203.50        208.17        32.57 o                         
 -11   1  15       5544.93       5684.05       105.51 o                         
 -10   1  15      18876.62      18763.54       243.71 o                         
  -9   1  15       5177.74       5278.31        98.47 o                         
  -8   1  15        811.85        838.03        49.44 o                         
  -7   1  15          0.91         -4.06        21.99 o                         
  -6   1  15        512.14        560.31        41.22 o                         
  -5   1  15        102.71         84.73        25.37 o                         
  -4   1  15       4259.70       4269.61        82.77 o                         
  -3   1  15         24.99         50.80        18.32 o                         
  -2   1  15       3724.66       3724.78        66.29 o                         
  -1   1  15        248.37        248.65        26.24 o                         
   0   1  15        159.41        133.24        23.09 o                         
   1   1  15          5.40         19.31        19.82 o                         
   2   1  15       1218.67       1244.70        49.44 o                         
   3   1  15        130.26        104.27        28.89 o                         
   4   1  15       3405.85       3612.42        84.73 o                         
   5   1  15         87.73         42.35        33.37 o                         
   6   1  15       2885.78       2840.38        91.73 o                         
   7   1  15        122.44        111.79        39.06 o                         
   8   1  15       1165.60       1160.70        72.77 o                         
   9   1  15       3624.80       3656.17       112.22 o                         
 -17   2  15       1003.91        946.50       146.27 o                         
 -16   2  15       7797.93       7487.94       168.20 o                         
 -15   2  15        148.66        255.33        66.98 o                         
 -14   2  15       6379.52       6487.25       151.34 o                         
 -13   2  15      16403.83      15971.74       264.82 o                         
 -12   2  15         47.37         32.27        30.55 o                         
 -11   2  15         30.63         75.63        25.71 o                         
 -10   2  15       1823.47       1833.41        75.34 o                         
  -9   2  15        591.89        639.67        42.46 o                         
  -8   2  15       2592.09       2418.83        66.64 o                         
  -7   2  15      23167.93      23064.23       252.86 o                         
  -6   2  15        994.89       1000.60        49.86 o                         
  -5   2  15        950.68       1032.61        53.53 o                         
  -4   2  15        285.06        314.85        31.48 o                         
  -3   2  15         84.72         78.78        20.51 o                         
  -2   2  15         20.76          2.29        18.15 o                         
  -1   2  15        392.05        401.33        30.08 o                         
   0   2  15        603.18        614.21        35.84 o                         
   1   2  15       1736.99       1754.03        58.59 o                         
   2   2  15        818.31        934.48        49.18 o                         
   3   2  15       2350.89       2439.48        84.36 o                         
   4   2  15        261.01        255.17        37.84 o                         
   5   2  15        296.71        354.69        44.36 o                         
   6   2  15       2567.60       2738.64       100.27 o                         
   7   2  15       6985.25       6709.36       151.71 o                         
   8   2  15        411.17        349.20        53.93 o                         
 -17   3  15       2384.26       2673.28       201.61 o                         
 -16   3  15        265.51        262.75        65.80 o                         
 -15   3  15       2290.00       2243.24        98.88 o                         
 -14   3  15       8258.41       8071.73       170.69 o                         
 -13   3  15        684.49        701.56        55.57 o                         
 -12   3  15       9201.95       9015.43       177.42 o                         
 -11   3  15       5080.57       5095.55       143.51 o                         
 -10   3  15        118.14        163.90        27.79 o                         
  -9   3  15       1908.22       2059.06        74.71 o                         
  -8   3  15       7396.52       7447.59       119.56 o                         
  -7   3  15        225.33        196.64        35.50 o                         
  -6   3  15       5785.10       5946.22       105.86 o                         
  -5   3  15       6199.19       6416.43       102.88 o                         
  -4   3  15       1519.92       1585.60        59.35 o                         
  -3   3  15       1474.20       1415.20        56.22 o                         
  -2   3  15        491.36        497.46        33.40 o                         
  -1   3  15        330.98        313.46        32.32 o                         
   0   3  15        630.34        676.91        42.58 o                         
   1   3  15          8.23         -6.63        24.91 o                         
   2   3  15          3.92        -25.76        25.76 o                         
   3   3  15        419.02        400.73        42.04 o                         
   4   3  15         19.75        -14.00        26.62 o                         
   5   3  15        674.24        753.13        54.62 o                         
   6   3  15       3497.03       3437.52       107.58 o                         
   7   3  15       2398.01       2236.78       114.84 o                         
   8   3  15         18.99        -13.68        35.93 o                         
 -16   4  15       1084.18       1078.35       286.14 o                         
 -15   4  15          2.87         11.41        34.43 o                         
 -14   4  15        690.74        767.17        59.09 o                         
 -13   4  15       6677.06       6877.31       153.04 o                         
 -12   4  15      14071.45      14291.64       212.15 o                         
 -11   4  15        885.87        873.39        52.33 o                         
 -10   4  15       2786.16       2753.22        66.95 o                         
  -9   4  15        282.95        305.66        30.09 o                         
  -8   4  15       3948.27       4037.13        81.32 o                         
  -7   4  15       4973.68       4980.44        96.20 o                         
  -6   4  15       7329.34       7293.15       113.47 o                         
  -5   4  15        585.66        584.44        41.84 o                         
  -4   4  15        510.24        495.41        40.43 o                         
  -3   4  15        782.45        781.11        47.93 o                         
  -2   4  15         19.91         12.80        23.28 o                         
  -1   4  15         57.57        120.25        30.46 o                         
   0   4  15       1600.49       1468.69        65.98 o                         
   1   4  15        500.30        512.06        42.89 o                         
   2   4  15        280.42        357.40        38.22 o                         
   3   4  15          8.08         52.14        30.21 o                         
   4   4  15       3130.08       3178.57        90.13 o                         
   5   4  15       1972.99       1795.73        95.46 o                         
   6   4  15       2383.99       2350.15       107.42 o                         
   7   4  15       1192.79       1071.39       101.83 o                         
 -15   5  15       1157.31        878.26       203.84 o                         
 -14   5  15         24.48         85.92        37.26 o                         
 -13   5  15       4134.74       4317.83       119.28 o                         
 -12   5  15       2756.10       2876.05        96.56 o                         
 -11   5  15      11238.48      11200.66       199.83 o                         
 -10   5  15       7767.32       7726.35       145.41 o                         
  -9   5  15       7281.24       7362.26       148.31 o                         
  -8   5  15        440.99        443.54        43.64 o                         
  -7   5  15          0.83          9.27        23.31 o                         
  -6   5  15        540.29        503.79        50.27 o                         
  -5   5  15       3332.44       3208.52       102.49 o                         
  -4   5  15        919.45        889.98        50.89 o                         
  -3   5  15       4457.88       4462.16        96.61 o                         
  -2   5  15        597.09        510.53        42.67 o                         
  -1   5  15        718.03        810.25        51.01 o                         
   0   5  15          9.30          5.04        31.20 o                         
   1   5  15         71.91         80.61        30.76 o                         
   2   5  15       1316.19       1324.62        69.41 o                         
   3   5  15          3.40         14.69        29.95 o                         
   4   5  15          7.01         29.69        33.59 o                         
   5   5  15       8294.99       7809.52       219.56 o                         
   6   5  15        959.75       1038.58        79.35 o                         
 -13   6  15        830.28        846.24        68.23 o                         
 -12   6  15       3273.51       3290.31        97.94 o                         
 -11   6  15       9514.61       9195.03       195.85 o                         
 -10   6  15       1857.95       1770.16        73.16 o                         
  -9   6  15       4247.91       4539.35       108.86 o                         
  -8   6  15      10206.71      10082.96       178.20 o                         
  -7   6  15       2480.03       2529.62        82.43 o                         
  -6   6  15       1278.01       1170.60        58.48 o                         
  -5   6  15         92.58         96.39        29.49 o                         
  -4   6  15       1450.87       1497.48        63.88 o                         
  -3   6  15          1.67        -26.69        26.69 o                         
  -2   6  15       2643.91       2694.38        86.67 o                         
  -1   6  15        497.94        566.67        53.34 o                         
   0   6  15       2014.09       1874.72        77.54 o                         
   1   6  15        260.93        327.77        46.87 o                         
   2   6  15       2423.38       2455.63        92.13 o                         
   3   6  15        788.03        899.99        68.66 o                         
   4   6  15        188.16        317.44        69.64 o                         
 -11   7  15       1022.30       1050.48        57.59 o                         
 -10   7  15         97.37        189.15        84.34 o                         
  -9   7  15      12258.24      11506.44       208.29 o                         
  -8   7  15        534.91        488.69        48.35 o                         
  -7   7  15        956.62        933.15        62.82 o                         
  -6   7  15        362.75        388.51        57.65 o                         
  -5   7  15       1723.42       1749.17        89.19 o                         
  -4   7  15        756.35        689.62        51.54 o                         
  -3   7  15       3229.80       3248.45        98.99 o                         
  -2   7  15         19.17         99.79        61.37 o                         
  -1   7  15        133.11        134.05        38.11 o                         
   0   7  15          1.69        -29.65        29.65 o                         
   1   7  15        134.53        115.33        40.67 o                         
   2   7  15        654.83        772.07        65.21 o                         
  -7   8  15        639.95        594.43        68.77 o                         
  -6   8  15       4170.34       4172.55       137.32 o                         
  -5   8  15       1974.43       2213.20       120.47 o                         
  -4   8  15        310.89        428.49        66.12 o                         
  -3   8  15        585.41        585.03        55.45 o                         
  -2   8  15         17.37         20.46        39.95 o                         
 -16   0  16        101.75        106.08        64.50 o                         
 -14   0  16        297.72        230.64       120.35 o                         
 -12   0  16       5284.08       5139.09       144.88 o                         
 -10   0  16      15087.44      14778.91       270.39 o                         
  -8   0  16       7972.05       7892.74       181.19 o                         
  -6   0  16      10119.92      10415.82       212.43 o                         
  -4   0  16      27066.61      26741.99       406.82 o                         
  -2   0  16      14144.15      13589.09       194.48 o                         
   0   0  16       3180.61       3239.59        90.74 o                         
   2   0  16        113.15        140.21        36.42 o                         
   4   0  16       1746.62       1871.33       116.74 o                         
   6   0  16       3661.71       3838.88       151.35 o                         
   8   0  16          6.12        -40.37        52.23 o                         
 -17   1  16        424.79        530.58        70.11 o                         
 -16   1  16        484.62        597.67        64.54 o                         
 -15   1  16       5590.26       5676.12       145.96 o                         
 -14   1  16         43.60         92.67        63.54 o                         
 -13   1  16        744.27        722.76        68.55 o                         
 -12   1  16        411.13        430.35        40.69 o                         
 -11   1  16       2046.84       2146.54       108.94 o                         
 -10   1  16        246.16        280.06        35.44 o                         
  -9   1  16       2508.65       2545.42        95.49 o                         
  -8   1  16       3516.51       3545.23        82.52 o                         
  -7   1  16         71.64         59.85        25.95 o                         
  -6   1  16        114.41         80.32        27.22 o                         
  -5   1  16       1838.33       1847.17        65.68 o                         
  -4   1  16        125.13        101.80        32.62 o                         
  -3   1  16       7514.24       7579.82       124.90 o                         
  -2   1  16          5.73         -1.43        19.60 o                         
  -1   1  16        957.38       1071.83        43.51 o                         
   0   1  16         14.57         31.12        22.63 o                         
   1   1  16       5493.98       5491.39       111.43 o                         
   2   1  16         19.90         22.50        23.24 o                         
   3   1  16        859.22        928.92        50.24 o                         
   4   1  16        839.66        866.97        58.43 o                         
   5   1  16         85.04         25.50        34.96 o                         
   6   1  16        624.66        630.53        56.82 o                         
   7   1  16       1614.17       1614.37        83.85 o                         
   8   1  16         16.82         13.88        51.72 o                         
 -17   2  16       1243.51       1286.59       111.42 o                         
 -16   2  16       1560.98       1501.28        90.45 o                         
 -15   2  16       1687.98       1730.84        94.23 o                         
 -14   2  16       6540.64       6565.57       176.85 o                         
 -13   2  16        744.61        747.07        65.25 o                         
 -12   2  16          2.56         28.46        34.63 o                         
 -11   2  16       1773.33       1834.24        77.91 o                         
 -10   2  16       1438.07       1389.24        61.18 o                         
  -9   2  16       1021.10       1048.30        52.67 o                         
  -8   2  16       7569.86       7840.09       180.33 o                         
  -7   2  16         33.07         18.18        23.76 o                         
  -6   2  16       7439.84       7420.67       122.87 o                         
  -5   2  16          2.39         19.60        24.41 o                         
  -4   2  16       1778.17       1751.62        63.41 o                         
  -3   2  16        393.65        413.03        35.12 o                         
  -2   2  16         66.39         71.26        25.37 o                         
  -1   2  16         62.02         77.25        22.29 o                         
   0   2  16       6937.49       7053.62       119.15 o                         
   1   2  16        165.85        178.17        31.36 o                         
   2   2  16         53.57         91.27        26.68 o                         
   3   2  16          6.00          5.23        25.82 o                         
   4   2  16       2517.54       2580.93        76.03 o                         
   5   2  16       2029.35       2152.74       133.98 o                         
   6   2  16        433.76        525.87        57.15 o                         
   7   2  16        116.85        153.56        50.70 o                         
 -16   3  16       5113.85       5040.30       141.33 o                         
 -15   3  16       4450.73       4459.39       129.85 o                         
 -14   3  16        830.85        773.87        98.48 o                         
 -13   3  16        262.13        296.91        77.00 o                         
 -12   3  16        426.60        501.99        48.34 o                         
 -11   3  16        819.37        834.73        64.80 o                         
 -10   3  16          1.34         14.75        23.28 o                         
  -9   3  16      11291.41      11351.60       159.68 o                         
  -8   3  16         62.13         73.91        26.72 o                         
  -7   3  16       3842.39       4143.37        90.06 o                         
  -6   3  16        326.39        363.62        43.54 o                         
  -5   3  16      13038.33      12839.53       186.23 o                         
  -4   3  16        390.77        447.71        37.15 o                         
  -3   3  16       1713.35       1613.52        63.21 o                         
  -2   3  16        132.24        169.65        31.40 o                         
  -1   3  16        839.24        784.11        46.92 o                         
   0   3  16        246.29        219.37        31.05 o                         
   1   3  16       4449.92       4411.10        97.66 o                         
   2   3  16       2658.51       2632.48        80.80 o                         
   3   3  16       2865.40       2940.02        85.06 o                         
   4   3  16        119.99        107.24        34.88 o                         
   5   3  16       1083.19       1145.90        74.55 o                         
   6   3  16        568.57        531.84        59.09 o                         
   7   3  16        305.75        277.41        49.02 o                         
 -15   4  16       1151.50       1240.34        80.34 o                         
 -14   4  16        769.20        761.13       112.36 o                         
 -13   4  16      10156.22      10607.87       201.61 o                         
 -12   4  16       1342.83       1379.27        98.91 o                         
 -11   4  16        689.13        747.94        45.91 o                         
 -10   4  16          2.89         44.65        23.32 o                         
  -9   4  16        386.43        430.88        36.55 o                         
  -8   4  16        647.77        633.77        42.18 o                         
  -7   4  16        729.80        701.02        45.08 o                         
  -6   4  16       1491.95       1563.08        63.59 o                         
  -5   4  16        210.86        232.25        35.07 o                         
  -4   4  16        131.30        166.11        30.86 o                         
  -3   4  16        107.71         71.00        26.42 o                         
  -2   4  16        732.53        762.18        51.44 o                         
  -1   4  16       2770.22       2782.70        94.16 o                         
   0   4  16       1036.72       1008.98        59.87 o                         
   1   4  16        281.34        276.24        41.49 o                         
   2   4  16          4.66         13.75        29.31 o                         
   3   4  16        538.12        572.97        47.87 o                         
   4   4  16       3406.52       3548.99       114.31 o                         
   5   4  16        127.64        140.69        40.33 o                         
   6   4  16         33.82         48.12        46.06 o                         
 -14   5  16       3923.71       3987.58       131.04 o                         
 -13   5  16       1612.14       1451.95       118.76 o                         
 -12   5  16       4001.27       4064.15       116.46 o                         
 -11   5  16       4480.37       4471.50       111.48 o                         
 -10   5  16          7.25          0.10        32.49 o                         
  -9   5  16       3560.85       3747.87       107.31 o                         
  -8   5  16        626.38        638.10        55.76 o                         
  -7   5  16       4066.63       3917.26       170.63 o                         
  -6   5  16        848.94        898.47        52.79 o                         
  -5   5  16       3032.22       3127.95        83.32 o                         
  -4   5  16         97.80        138.90        29.28 o                         
  -3   5  16       3658.92       3715.55        99.79 o                         
  -2   5  16       4734.61       4685.08       114.34 o                         
  -1   5  16       1419.53       1444.86        75.66 o                         
   0   5  16       1749.08       1544.58        99.89 o                         
   1   5  16         39.19         18.53        29.57 o                         
   2   5  16       3437.59       3366.98       124.89 o                         
   3   5  16       1147.71       1053.70        67.25 o                         
   4   5  16          7.82         10.56        33.20 o                         
   5   5  16        434.96        407.40        64.17 o                         
 -12   6  16       1618.97       1584.57        79.07 o                         
 -11   6  16        358.87        417.12        48.72 o                         
 -10   6  16       3759.22       3692.71       100.27 o                         
  -9   6  16       1271.06       1308.68        75.68 o                         
  -8   6  16       3751.36       3673.59       105.29 o                         
  -7   6  16        249.77        320.66        66.75 o                         
  -6   6  16       3367.40       3318.24        85.64 o                         
  -5   6  16        389.50        469.29        42.81 o                         
  -4   6  16       6220.43       6009.82       126.06 o                         
  -3   6  16         67.06        129.33        37.38 o                         
  -2   6  16       3071.41       2930.94        97.42 o                         
  -1   6  16       6151.30       6058.93       141.74 o                         
   0   6  16        534.90        633.55        57.19 o                         
   1   6  16        188.08        235.40        43.80 o                         
   2   6  16        414.00        459.27        83.23 o                         
   3   6  16       1427.98       1519.35        87.95 o                         
  -9   7  16       1541.13       1580.53        76.69 o                         
  -8   7  16       1587.08       1661.70        80.25 o                         
  -7   7  16        605.07        538.43        77.17 o                         
  -6   7  16        505.83        523.53        89.22 o                         
  -5   7  16        222.73        217.77        40.34 o                         
  -4   7  16       1566.31       1677.51        72.38 o                         
  -3   7  16         10.80         48.11        35.27 o                         
  -2   7  16        432.10        461.84        50.19 o                         
  -1   7  16        113.50        140.64        47.03 o                         
   0   7  16        337.89        330.16        54.53 o                         
 -15   0  17          8.57          0.54        52.94 o                         
 -13   0  17       5211.30       5266.56       197.77 o                         
 -11   0  17        130.13        121.35        56.25 o                         
  -9   0  17       2091.91       1946.08        96.03 o                         
  -7   0  17       1537.52       1630.35        93.36 o                         
  -5   0  17      30441.02      29022.76       439.78 o                         
  -3   0  17      21105.48      20964.15       305.65 o                         
  -1   0  17        112.10        148.20        40.46 o                         
   1   0  17       9633.74       9531.29       167.79 o                         
   3   0  17       9577.55       9434.38       227.19 o                         
   5   0  17        725.65        719.52        85.91 o                         
 -16   1  17         32.19         59.56        42.42 o                         
 -15   1  17         57.86        107.28        42.15 o                         
 -14   1  17        104.88        106.24        41.23 o                         
 -13   1  17       1506.36       1399.21        75.56 o                         
 -12   1  17       3079.52       2979.12        82.21 o                         
 -11   1  17       2422.20       2405.48        76.17 o                         
 -10   1  17       3114.22       3060.05        81.72 o                         
  -9   1  17        975.52       1003.57        54.23 o                         
  -8   1  17        728.36        773.98        50.94 o                         
  -7   1  17          0.13        -23.32        23.32 o                         
  -6   1  17       1010.58       1017.86        54.30 o                         
  -5   1  17        740.67        749.71        48.97 o                         
  -4   1  17      14442.81      14116.38       174.96 o                         
  -3   1  17        123.81        152.51        29.30 o                         
  -2   1  17         21.32         17.68        25.07 o                         
  -1   1  17       1184.55       1230.92        65.49 o                         
   0   1  17        767.75        712.64        41.56 o                         
   1   1  17       5856.57       5923.56       102.46 o                         
   2   1  17       8251.90       7919.00       122.90 o                         
   3   1  17        215.11        227.44        39.38 o                         
   4   1  17        116.89        154.43        38.60 o                         
   5   1  17        452.23        499.01        54.06 o                         
   6   1  17         68.68         81.39        40.35 o                         
 -16   2  17        336.15        367.08        56.56 o                         
 -15   2  17        331.53        307.36        52.27 o                         
 -14   2  17        671.42        718.01        65.15 o                         
 -13   2  17        651.33        700.07        67.91 o                         
 -12   2  17        907.58        919.92        54.27 o                         
 -11   2  17        695.11        716.15        66.75 o                         
 -10   2  17       1163.68       1124.57        57.48 o                         
  -9   2  17         16.81          3.52        26.05 o                         
  -8   2  17       6950.77       7056.61       123.61 o                         
  -7   2  17      22843.54      22631.87       259.40 o                         
  -6   2  17       2713.35       2788.78        78.27 o                         
  -5   2  17        390.06        434.74        41.25 o                         
  -4   2  17        152.40        156.59        30.12 o                         
  -3   2  17        454.11        477.84        38.85 o                         
  -2   2  17        479.59        533.15        40.62 o                         
  -1   2  17      28716.47      27928.93       291.32 o                         
   0   2  17       3659.11       3581.30        91.44 o                         
   1   2  17         46.60         76.67        27.03 o                         
   2   2  17       1481.45       1517.72        66.05 o                         
   3   2  17         11.82         21.32        27.21 o                         
   4   2  17        105.60        129.28        40.18 o                         
   5   2  17       3896.07       3989.29       118.23 o                         
   6   2  17       1068.90       1035.95        75.03 o                         
 -15   3  17        339.25        284.16        53.32 o                         
 -14   3  17          1.90         -0.75        55.19 o                         
 -13   3  17         36.64         57.24        42.44 o                         
 -12   3  17        325.69        301.27        44.13 o                         
 -11   3  17        682.87        717.89        48.30 o                         
 -10   3  17        727.55        719.59        49.72 o                         
  -9   3  17      11509.73      11468.26       165.15 o                         
  -8   3  17      18472.21      18869.34       229.36 o                         
  -7   3  17        470.11        449.00        40.87 o                         
  -6   3  17      13748.46      13755.19       199.91 o                         
  -5   3  17       1614.20       1603.84        68.95 o                         
  -4   3  17         69.94         80.40        28.03 o                         
  -3   3  17       5570.30       5812.81       181.44 o                         
  -2   3  17      18262.93      17991.06       246.91 o                         
  -1   3  17         92.52         77.44        30.52 o                         
   0   3  17       6820.16       6682.07       125.49 o                         
   1   3  17       3115.99       3069.33        86.29 o                         
   2   3  17        159.00        183.52        32.65 o                         
   3   3  17       3536.43       3503.91        88.80 o                         
   4   3  17       2200.12       2345.09        89.72 o                         
   5   3  17         84.51         66.70        40.83 o                         
 -14   4  17         29.55          9.92        39.36 o                         
 -13   4  17       1201.91       1105.51        84.23 o                         
 -12   4  17       2003.49       2054.05        86.28 o                         
 -11   4  17       1980.79       1962.82        85.18 o                         
 -10   4  17        148.16        171.48        33.27 o                         
  -9   4  17         11.91        -15.18        26.36 o                         
  -8   4  17       1298.09       1323.27        63.25 o                         
  -7   4  17       8949.65       8763.29       152.90 o                         
  -6   4  17       8446.72       8322.15       161.19 o                         
  -5   4  17       2303.82       2298.08        83.17 o                         
  -4   4  17        423.34        439.38        41.41 o                         
  -3   4  17        536.33        630.94        48.22 o                         
  -2   4  17       7087.78       7126.10       140.63 o                         
  -1   4  17       4824.38       4824.99       116.33 o                         
   0   4  17       1166.65       1147.57        75.17 o                         
   1   4  17       1256.60       1276.74       106.39 o                         
   2   4  17        527.63        521.16        47.88 o                         
   3   4  17        303.72        344.64        48.25 o                         
   4   4  17       2265.73       2303.11       101.16 o                         
 -13   5  17         50.72         89.36        44.55 o                         
 -12   5  17        416.74        400.39        59.07 o                         
 -11   5  17       1810.72       1738.48        80.17 o                         
 -10   5  17       3024.03       3065.13       108.16 o                         
  -9   5  17       1854.23       1727.83        66.13 o                         
  -8   5  17       1129.59       1142.96        59.43 o                         
  -7   5  17       2564.07       2692.86        93.82 o                         
  -6   5  17       2562.76       2774.93        83.01 o                         
  -5   5  17       5096.69       5113.23       109.77 o                         
  -4   5  17      13314.10      13148.62       189.53 o                         
  -3   5  17       7928.92       7834.39       140.87 o                         
  -2   5  17       3948.48       4074.92       110.51 o                         
  -1   5  17        946.82        953.56        68.54 o                         
   0   5  17       1856.75       1748.30        88.05 o                         
   1   5  17       1359.96       1346.64        79.31 o                         
   2   5  17       3343.46       3480.22       114.31 o                         
   3   5  17       5833.38       5678.87       133.80 o                         
 -11   6  17         54.19        126.00        69.49 o                         
 -10   6  17         76.16         74.57        37.02 o                         
  -9   6  17          5.42         -5.54        35.66 o                         
  -8   6  17        580.34        543.68        48.65 o                         
  -7   6  17       3039.38       2955.33        85.48 o                         
  -6   6  17       8024.44       7804.29       137.62 o                         
  -5   6  17       6456.49       6572.01       136.45 o                         
  -4   6  17          7.26         36.61        29.66 o                         
  -3   6  17       6449.43       6413.51       137.90 o                         
  -2   6  17       2456.95       2436.57        96.64 o                         
  -1   6  17       1935.97       1959.42       129.17 o                         
   0   6  17       1660.16       1775.11        90.60 o                         
   1   6  17       1230.56       1196.07        77.31 o                         
  -5   7  17       5025.53       4886.50       118.00 o                         
 -16   0  18        384.86        405.59        81.38 o                         
 -14   0  18       1184.88       1456.86       175.65 o                         
 -12   0  18       2294.35       2363.42       110.94 o                         
 -10   0  18       4610.25       4592.19       143.63 o                         
  -8   0  18       2855.53       2850.76       113.08 o                         
  -6   0  18         79.99        171.38        73.11 o                         
  -4   0  18        202.45        290.75        71.60 o                         
  -2   0  18        577.19        651.41        61.44 o                         
   0   0  18       2634.92       2708.47       101.65 o                         
   2   0  18      13997.81      14495.37       305.34 o                         
   4   0  18       3610.47       3802.23       203.72 o                         
 -15   1  18        917.13        943.87        82.29 o                         
 -14   1  18        474.04        340.96        55.79 o                         
 -13   1  18        251.80        217.21        38.10 o                         
 -12   1  18       1344.41       1227.84        63.35 o                         
 -11   1  18        216.21        186.87        34.32 o                         
 -10   1  18          8.61         10.22        27.41 o                         
  -9   1  18       2954.99       2876.05       113.77 o                         
  -8   1  18        454.09        448.58        42.44 o                         
  -7   1  18        440.68        467.72        43.22 o                         
  -6   1  18         38.48         18.34        26.73 o                         
  -5   1  18        508.17        433.15        41.92 o                         
  -4   1  18          5.52          3.00        27.58 o                         
  -3   1  18        145.40        145.95        31.03 o                         
  -2   1  18        350.80        400.42        36.58 o                         
  -1   1  18        403.60        417.18        40.08 o                         
   0   1  18       1693.83       1791.24        76.58 o                         
   1   1  18       1217.02       1312.54        67.88 o                         
   2   1  18       2827.24       3045.70       139.76 o                         
   3   1  18       6060.28       5906.96       127.90 o                         
   4   1  18       5782.04       5509.19       178.72 o                         
   5   1  18        398.90        386.16        61.42 o                         
 -15   2  18        147.46        153.80        47.36 o                         
 -14   2  18         13.82         29.05        40.88 o                         
 -13   2  18       1250.20       1413.70        89.38 o                         
 -12   2  18       1815.72       1762.75        73.38 o                         
 -11   2  18         79.43        111.83        34.45 o                         
 -10   2  18        958.76        859.78        54.28 o                         
  -9   2  18        116.78         61.20        28.98 o                         
  -8   2  18       1945.33       2009.44        97.64 o                         
  -7   2  18          2.99         14.32        26.19 o                         
  -6   2  18       4344.06       4289.92        98.19 o                         
  -5   2  18        526.49        474.63        43.28 o                         
  -4   2  18        894.27        895.15        54.34 o                         
  -3   2  18        443.70        404.70        39.51 o                         
  -2   2  18        850.75        978.18        59.42 o                         
  -1   2  18        573.17        681.42        59.32 o                         
   0   2  18       4026.85       4179.00       109.97 o                         
   1   2  18       2211.32       2432.63        85.52 o                         
   2   2  18         19.69         25.03        28.76 o                         
   3   2  18       1341.34       1513.03        91.42 o                         
   4   2  18         67.57        109.35        40.11 o                         
 -14   3  18        821.91        713.18        66.91 o                         
 -13   3  18       4237.78       4330.77       146.57 o                         
 -12   3  18        130.87        148.32        33.19 o                         
 -11   3  18        574.29        667.66        49.26 o                         
 -10   3  18       2563.03       2523.14        80.43 o                         
  -9   3  18       6366.63       6267.77       119.55 o                         
  -8   3  18        539.48        532.98        44.75 o                         
  -7   3  18         96.36        120.92        32.00 o                         
  -6   3  18        718.90        764.26        62.57 o                         
  -5   3  18       1254.04       1375.45        88.16 o                         
  -4   3  18        400.47        417.12        44.77 o                         
  -3   3  18       6068.58       5664.04       131.66 o                         
  -2   3  18        607.97        670.35        55.69 o                         
  -1   3  18       3825.71       4105.73       110.75 o                         
   0   3  18          2.94         69.79        30.89 o                         
   1   3  18       9439.11       9159.04       157.17 o                         
   2   3  18          4.73         26.72        35.50 o                         
   3   3  18        148.70        127.00        37.48 o                         
   4   3  18       2961.53       2876.91       118.15 o                         
 -13   4  18        134.95        219.17        84.30 o                         
 -12   4  18       3532.16       3587.33       118.68 o                         
 -11   4  18        315.91        282.22        45.51 o                         
 -10   4  18        253.69        262.61        44.65 o                         
  -9   4  18        203.54        165.79        38.63 o                         
  -8   4  18        639.64        602.99        49.05 o                         
  -7   4  18       4949.41       4763.18       112.27 o                         
  -6   4  18        246.04        257.67        39.95 o                         
  -5   4  18        682.55        573.98        71.79 o                         
  -4   4  18        204.87        181.79        34.97 o                         
  -3   4  18        215.19        269.85        40.98 o                         
  -2   4  18       1256.66       1258.55        71.75 o                         
  -1   4  18       2876.05       3124.19        97.51 o                         
   0   4  18        691.87        717.88        71.55 o                         
   1   4  18         41.47         49.65        33.90 o                         
   2   4  18          2.53         46.01        38.13 o                         
 -11   5  18         24.22         -4.11        36.20 o                         
 -10   5  18       1856.97       1696.10        98.13 o                         
  -9   5  18        499.30        553.83        63.36 o                         
  -8   5  18       1166.92       1165.03        61.56 o                         
  -7   5  18       1703.62       1853.78        96.48 o                         
  -6   5  18       1515.93       1487.28        70.96 o                         
  -5   5  18       1946.27       1932.76       109.26 o                         
  -4   5  18        289.42        297.29        45.93 o                         
  -3   5  18        519.48        652.32        63.62 o                         
  -2   5  18        374.20        374.33        46.15 o                         
  -1   5  18       2197.65       2162.36        87.71 o                         
   0   5  18         62.44         49.67        37.80 o                         
   1   5  18       2206.52       2283.79       120.19 o                         
  -8   6  18        549.76        753.73       110.05 o                         
  -7   6  18        465.79        447.72        54.75 o                         
  -6   6  18         27.63         70.07        34.16 o                         
  -5   6  18        192.27        209.21        41.72 o                         
  -4   6  18        809.55        810.41        57.00 o                         
  -3   6  18        711.47        691.00        53.06 o                         
  -2   6  18         14.25        103.85       125.68 o                         
 -13   0  19        161.48        226.42        55.78 o                         
 -11   0  19       3437.83       3065.18       188.26 o                         
  -9   0  19       1360.10       1283.99        91.53 o                         
  -7   0  19       1558.01       1561.50       138.94 o                         
  -5   0  19       7232.41       7228.03       188.32 o                         
  -3   0  19       1854.91       1841.33       140.22 o                         
  -1   0  19       4076.28       4133.02       127.48 o                         
   1   0  19       8497.74       8190.00       261.87 o                         
   3   0  19       2329.41       2517.22       170.02 o                         
 -14   1  19       2167.54       2034.27       182.89 o                         
 -13   1  19        544.34        542.14        62.23 o                         
 -12   1  19       4576.68       4626.13       130.60 o                         
 -11   1  19       1897.33       1700.50        75.13 o                         
 -10   1  19        246.81        210.87        36.60 o                         
  -9   1  19         94.94         89.31        34.00 o                         
  -8   1  19        218.36        227.98        37.31 o                         
  -7   1  19         96.50         91.73        31.39 o                         
  -6   1  19       2822.57       2722.46        87.59 o                         
  -5   1  19         50.93         47.43        29.47 o                         
  -4   1  19         33.38        119.00        32.12 o                         
  -3   1  19       1101.12       1083.08        58.43 o                         
  -2   1  19        728.51        752.88        49.35 o                         
  -1   1  19         92.23         35.45        32.45 o                         
   0   1  19         27.52         20.67        29.35 o                         
   1   1  19       1102.95       1094.40        66.16 o                         
   2   1  19       7163.46       7095.47       226.46 o                         
   3   1  19          1.15        116.26        48.08 o                         
 -14   2  19        508.24        539.45        63.63 o                         
 -13   2  19        765.52        734.30        53.07 o                         
 -12   2  19        401.47        336.28        42.03 o                         
 -11   2  19       1591.20       1512.35        74.32 o                         
 -10   2  19        134.95        158.54        35.24 o                         
  -9   2  19       2148.90       2077.23        78.58 o                         
  -8   2  19       1549.58       1609.02        72.09 o                         
  -7   2  19        660.69        638.06        50.23 o                         
  -6   2  19        512.02        556.42        46.94 o                         
  -5   2  19       1872.74       1807.41        76.75 o                         
  -4   2  19          0.26         41.92        29.18 o                         
  -3   2  19        751.27        746.70        54.76 o                         
  -2   2  19       2362.30       2273.75        92.20 o                         
  -1   2  19       9877.69       9691.11       161.11 o                         
   0   2  19       4192.04       4278.10       107.30 o                         
   1   2  19       2006.50       1936.24        83.53 o                         
   2   2  19        831.29        943.46        88.70 o                         
   3   2  19        111.06        -43.37        53.60 o                         
 -13   3  19        205.97        238.91        46.68 o                         
 -12   3  19       1260.73       1358.02        92.28 o                         
 -11   3  19       1385.62       1370.83        79.20 o                         
 -10   3  19        253.52        261.49        38.53 o                         
  -9   3  19        542.68        532.16        48.78 o                         
  -8   3  19         39.08         80.41        31.43 o                         
  -7   3  19        121.42        122.64        46.53 o                         
  -6   3  19        175.56        144.14        38.07 o                         
  -5   3  19        524.17        553.76        52.32 o                         
  -4   3  19       3191.31       3007.65        89.45 o                         
  -3   3  19       3762.68       3843.98       107.06 o                         
  -2   3  19       4714.61       4652.37       154.85 o                         
  -1   3  19          1.16         77.08        35.69 o                         
   0   3  19       5619.20       5278.75       147.07 o                         
   1   3  19       3479.98       3337.71        98.52 o                         
   2   3  19        439.08        433.03        49.42 o                         
 -12   4  19          1.34        -26.28        46.87 o                         
 -11   4  19        266.12        266.84        63.98 o                         
 -10   4  19        369.28        425.45        45.88 o                         
  -9   4  19        374.26        407.00        44.83 o                         
  -8   4  19        521.59        448.71        46.46 o                         
  -7   4  19        526.68        486.97        48.78 o                         
  -6   4  19       2271.56       2290.50        94.04 o                         
  -5   4  19        801.03        837.23        62.62 o                         
  -4   4  19          2.52        109.78        57.59 o                         
  -3   4  19        348.76        394.50        48.75 o                         
  -2   4  19       7304.73       7268.15       151.74 o                         
  -1   4  19       3661.54       3642.57       179.11 o                         
   0   4  19       1358.58       1444.06        81.26 o                         
  -9   5  19          7.93        -24.43        35.11 o                         
  -8   5  19         53.80         96.60        46.08 o                         
  -7   5  19        101.53         89.52        34.34 o                         
  -6   5  19        183.98        161.53        41.31 o                         
  -5   5  19       1425.81       1239.61        73.81 o                         
  -4   5  19        372.62        383.34        45.10 o                         
  -3   5  19        304.73        275.25        41.93 o                         
  -2   5  19        186.98        175.73        59.15 o                         
 -12   0  20        833.42        906.92       108.17 o                         
 -10   0  20       5168.79       4991.67       203.20 o                         
  -8   0  20         74.11         59.02        43.33 o                         
  -6   0  20        551.93        487.55        74.03 o                         
  -4   0  20      10861.92      10462.60       241.09 o                         
  -2   0  20        493.42        557.75        65.73 o                         
   0   0  20        598.25        522.02       106.26 o                         
 -13   1  20          0.57        -26.57        31.68 o                         
 -12   1  20       1390.63       1277.86        68.43 o                         
 -11   1  20        924.21        988.81        62.84 o                         
 -10   1  20        478.69        524.18        57.13 o                         
  -9   1  20          5.62        -13.45        29.31 o                         
  -8   1  20         26.48          1.54        31.41 o                         
  -7   1  20        226.41        278.53        40.54 o                         
  -6   1  20        225.35        294.39        40.77 o                         
  -5   1  20       1347.82       1145.10        64.61 o                         
  -4   1  20          9.00         32.65        30.91 o                         
  -3   1  20       2325.15       2397.13        84.68 o                         
  -2   1  20         19.20         81.85        32.83 o                         
  -1   1  20        385.65        459.65        49.31 o                         
   0   1  20        144.06        139.39        37.24 o                         
   1   1  20         34.11         10.13        42.06 o                         
 -12   2  20       1264.54       1205.02        70.83 o                         
 -11   2  20          4.37         36.78        34.09 o                         
 -10   2  20        449.51        508.72        55.76 o                         
  -9   2  20        208.29        188.35        38.21 o                         
  -8   2  20        126.90        191.74        38.51 o                         
  -7   2  20         93.49        145.97        35.45 o                         
  -6   2  20        190.45        173.50        36.17 o                         
  -5   2  20        303.47        359.23        62.60 o                         
  -4   2  20        202.93        199.77        41.75 o                         
  -3   2  20         26.94         39.61        34.32 o                         
  -2   2  20        155.76        188.11        42.07 o                         
  -1   2  20        181.25        205.20        43.48 o                         
   0   2  20        857.30        817.09        59.51 o                         
 -11   3  20       1610.01       1560.98        73.44 o                         
 -10   3  20        297.51        264.84        41.43 o                         
  -9   3  20        496.23        594.75        55.20 o                         
  -8   3  20        139.92        166.89        54.64 o                         
  -7   3  20        837.88        847.00        62.29 o                         
  -6   3  20         63.39        112.20        38.89 o                         
  -5   3  20        747.80        720.27        61.76 o                         
  -4   3  20        134.21         84.85        37.64 o                         
  -3   3  20        369.93        365.56        60.16 o                         
  -2   3  20         66.63         84.98        37.95 o                         
  -1   3  20        124.89        115.40        42.72 o                         
  -9   4  20        191.62        207.13        42.83 o                         
  -8   4  20         69.71         74.35        34.56 o                         
  -7   4  20        170.05        155.70        54.63 o                         
  -6   4  20       1243.45       1150.32        98.31 o                         
  -5   4  20          5.05         -9.23        35.06 o                         
  -4   4  20        124.93         49.10        36.42 o                         
  -3   4  20         29.81        176.06        56.51 o                         
 -11   0  21          0.95          0.94        46.40 o                         
  -9   0  21      34062.12      32468.66       513.17 o                         
  -7   0  21        275.63        294.06        76.47 o                         
  -5   0  21          2.32        -41.36        41.36 o                         
  -3   0  21       8570.92       8308.71       377.15 o                         
 -10   1  21       6067.81       5904.07       159.56 o                         
  -9   1  21        189.46        213.39        39.34 o                         
  -8   1  21       5073.06       4662.77       139.24 o                         
  -7   1  21        471.39        515.26        50.00 o                         
  -6   1  21       2964.28       3025.42        94.36 o                         
  -5   1  21        350.38        461.31        49.14 o                         
  -4   1  21       1181.27       1220.55        78.27 o                         
  -3   1  21          0.18          3.42        37.89 o                         
  -2   1  21       1137.64       1054.01        73.12 o                         
  -9   2  21       1088.16       1061.03        65.72 o                         
  -8   2  21       1640.70       1462.93        74.27 o                         
  -7   2  21       5605.56       5295.97       121.53 o                         
  -6   2  21         33.11         99.67        39.67 o                         
  -5   2  21       4138.56       4212.02       119.82 o                         
  -4   2  21        765.10        788.47        68.96 o                         
  -3   2  21       1875.04       1679.41        88.32 o                         
                                                                                
